# Supplementary material for: Social Determinants and the Classification of Disease: Descriptive Epidemiology of Selected Socially Mediated Disease Constellations
Source: PLoS One. 2014 Nov 5;9(11):e110271. doi: 10.1371/journal.pone.0110271 (PMC4220931; doi:10.1371/journal.pone.0110271)
Supplement: Text S1 — (ZIP) [file pone.0110271.s001.zip]

Archive with 7 entries (7 files):
- PLOS ONE data dictionary (2).xlsx
- deprivation_all.xls
- urbanization codes cdc.xls
- white male all cause.xls
- white female all cause mortality.xls
- black female all cause.xls
- black male all cause.xls
