# Supplementary material for: Social Determinants and the Classification of Disease: Descriptive Epidemiology of Selected Socially Mediated Disease Constellations
Source: PLoS One. 2014 Nov 5;9(11):e110271. doi: 10.1371/journal.pone.0110271 (PMC4220931; doi:10.1371/journal.pone.0110271)
Supplement: Text S1 — (ZIP) [file pone.0110271.s001.zip › PLOS ONE data dictionary (2).xlsx]

## Sheet: Sheet1
DATA DICTIONARY
Variable name	Variable description
County	County name
fips	County fips code
colonr	Age adjusted colon cancer mortality rate
ischr	Age adjusted ischemic heart disease mortality rate
ohrtr	Age adjusted other heart disease mortality rate
stroker	Age adjusted stroke mortality rate
renalr	Age adjusted renal disease mortality rate
liverr	Age adjusted liver disease mortality rate
assaultr	Age adjusted assault mortality rate
transr	Age adjusted transportation accident rate
oextr	Age adjusted rate mortality from other external causes
suicr	Age adjusted suicide mortality rate
infmr	Infant mortality rate
pullr	Age adjusted pullmonary disease mortality rate
lungr	Age adjusted lung cancer mortality rate
urbanization	CDC urbanization code
bcall	% workers employed in blue collar occupations
unempall	% adults unemployed
mhhincall	Median household income
povall	% households with incomes below poverty
wealtha	% households owning homes values at >400% US median home value
edlowa	% adults with less than a high school education
edhigha	% adults with at least a four year college degree
renta	% households renting
nocara	% households without access to a motor vehicle
crowda	% households with more than one person per room
popsizea	Population size
popden	Population density
