# Supplementary material for: Social Determinants and the Classification of Disease: Descriptive Epidemiology of Selected Socially Mediated Disease Constellations
Source: PLoS One. 2014 Nov 5;9(11):e110271. doi: 10.1371/journal.pone.0110271 (PMC4220931; doi:10.1371/journal.pone.0110271)
Supplement: Text S1 — (ZIP) [file pone.0110271.s001.zip › deprivation_all.xls]

## Sheet: Sheet1
SOCIOECONOMIC VARIABLES 2000
fips	county	bcall	unempall	mhhincall	povall	wealtha	edlowa	edhigha	renta	nocara	crowda	popsizea	popden	cntystr	popsizea
1001	Autauga County, AL	0.510334	0.0309634	42013	0.109228	0.00116863	0.212838	0.212838	0.188293	0.0334312	0.0129976	43671	73.3	29	43671
1003	Baldwin County, AL	0.540119	0.0255136	40250	0.101471	0.0257705	0.179752	0.179752	0.184431	0.0232941	0.0107886	140415	88	16	140415
1005	Barbour County, AL	0.447268	0.0271445	25101	0.267998	0.00510771	0.353461	0.353461	0.263332	0.0431357	0.0178692	29038	32.8	51	29038
1007	Bibb County, AL	0.477721	0.0328968	31420	0.206075	0.0029098	0.368095	0.368095	0.176393	0.0606387	0.0161703	20826	33.4	42	20826
1009	Blount County, AL	0.519272	0.0293283	35241	0.117428	0.000793471	0.295531	0.295531	0.151793	0.0301064	0.0126135	51024	79	28	51024
1011	Bullock County, AL	0.417902	0.0355056	20605	0.334841	0.0199336	0.395244	0.395244	0.287201	0.0935775	0.020572	11714	18.7	75	11714
1013	Butler County, AL	0.490257	0.057767	24791	0.246181	0.00175798	0.322438	0.322438	0.216638	0.0472732	0.0176232	21399	27.5	76	21399
1015	Calhoun County, AL	0.482635	0.0379622	31768	0.161113	0.00393298	0.261001	0.261001	0.263688	0.0358223	0.00648906	112249	184.5	6	112249
1017	Chambers County, AL	0.465626	0.0381145	29667	0.17036	0.00865074	0.35833	0.35833	0.242361	0.0503374	0.00957168	36583	61.3	50	36583
1019	Cherokee County, AL	0.446758	0.0212435	30874	0.155587	0.010536	0.364814	0.364814	0.189886	0.0342628	0.011318	23988	43.4	64	23988
1021	Chilton County, AL	0.556116	0.025667	32588	0.157023	0.00354884	0.338082	0.338082	0.158364	0.0390528	0.011186	39593	57.1	32	39593
1023	Choctaw County, AL	0.491498	0.0425257	24749	0.245139	0.00407609	0.350459	0.350459	0.128381	0.0770077	0.0161873	15922	17.4	66	15922
1025	Clarke County, AL	0.473364	0.048431	27388	0.225882	0.00260052	0.291775	0.291775	0.174054	0.0729817	0.0133296	27867	22.5	51	27867
1027	Clay County, AL	0.417538	0.0305079	27885	0.171089	0.00101989	0.340125	0.340125	0.192536	0.037294	0.00884649	14254	23.6	63	14254
1029	Cleburne County, AL	0.465255	0.031163	30820	0.13946	0.00329877	0.370922	0.370922	0.176685	0.0407871	0.00536673	14123	25.2	41	14123
1031	Coffee County, AL	0.477185	0.0317018	33664	0.146959	0.00169683	0.268478	0.268478	0.261458	0.027553	0.00637162	43615	64.2	32	43615
1033	Colbert County, AL	0.504222	0.0289645	31954	0.1396	0.00381052	0.266745	0.266745	0.208509	0.029874	0.00868171	54984	92.5	21	54984
1035	Conecuh County, AL	0.491466	0.0486347	22111	0.26589	0	0.323294	0.323294	0.159743	0.0645718	0.00569751	14089	16.6	75	14089
1037	Coosa County, AL	0.475315	0.0384015	29873	0.149304	0.00271887	0.342944	0.342944	0.117209	0.0491243	0.0224263	12202	18.7	41	12202
1039	Covington County, AL	0.490917	0.0424344	26336	0.184497	0.00490326	0.315697	0.315697	0.202285	0.0462916	0.00933504	37631	36.4	35	37631
1041	Crenshaw County, AL	0.470437	0.028926	26054	0.221062	0	0.399223	0.399223	0.217723	0.0525372	0.0249238	13665	22.4	71	13665
1043	Cullman County, AL	0.474439	0.0248436	32256	0.129992	0.00319178	0.295866	0.295866	0.188623	0.0348466	0.0112356	77483	104.9	21	77483
1045	Dale County, AL	0.545658	0.0416255	31998	0.150935	0.00348223	0.222236	0.222236	0.35339	0.0198644	0.0106473	49129	87.6	33	49129
1047	Dallas County, AL	0.485868	0.0557044	23370	0.310549	0.00166731	0.296569	0.296569	0.333108	0.0493246	0.0163668	46365	47.3	52	46365
1049	DeKalb County, AL	0.403552	0.0314845	30137	0.15391	0.00445352	0.361933	0.361933	0.190179	0.0317764	0.0124238	64452	82.9	24	64452
1051	Elmore County, AL	0.511834	0.0287431	41243	0.102439	0.00532211	0.22417	0.22417	0.18194	0.0224304	0.0130184	65874	106	19	65874
1053	Escambia County, AL	0.477257	0.0363564	28319	0.208696	0.000544662	0.314779	0.314779	0.229039	0.0442051	0.0143387	38440	40.6	51	38440
1055	Etowah County, AL	0.489591	0.0336943	31170	0.15698	0.00253839	0.259419	0.259419	0.246881	0.0347711	0.00581521	103459	193.4	6	103459
1057	Fayette County, AL	0.450819	0.0420462	28539	0.173242	0	0.339057	0.339057	0.199119	0.0375017	0.0117443	18495	29.5	63	18495
1059	Franklin County, AL	0.423333	0.03156	27177	0.188852	0.00239234	0.378907	0.378907	0.256458	0.0396443	0.00880985	31223	49.1	49	31223
1061	Geneva County, AL	0.502174	0.0460064	26448	0.196186	0	0.343757	0.343757	0.192279	0.0393242	0.0104992	25764	44.7	64	25764
1063	Greene County, AL	0.491476	0.0628349	19819	0.342768	0	0.351709	0.351709	0.263264	0.08522	0.0223862	9974	15.4	75	9974
1065	Hale County, AL	0.486991	0.0397741	25807	0.268822	0.0111687	0.347748	0.347748	0.182017	0.0886984	0.0190179	17185	26.7	76	17185
1067	Henry County, AL	0.486578	0.0356474	30353	0.190589	0.00194444	0.333181	0.333181	0.183385	0.052567	0.0168582	16310	29	63	16310
1069	Houston County, AL	0.511188	0.0325086	34431	0.14999	0.00852733	0.234716	0.234716	0.276069	0.0270972	0.0073394	88787	153	23	88787
1071	Jackson County, AL	0.437315	0.0318092	32020	0.136745	0.00352113	0.329518	0.329518	0.212409	0.0377978	0.0111959	53926	50	22	53926
1073	Jefferson County, AL	0.512327	0.0387573	36868	0.14773	0.0178688	0.191059	0.191059	0.296557	0.034828	0.00618388	662047	595	3	662047
1075	Lamar County, AL	0.421109	0.0396134	28059	0.160942	0	0.349414	0.349414	0.21751	0.0488559	0.00912183	15904	26.3	63	15904
1077	Lauderdale County, AL	0.50325	0.0329556	33354	0.144257	0.00631537	0.236272	0.236272	0.241459	0.0245234	0.00465529	87966	131.4	21	87966
1079	Lawrence County, AL	0.504126	0.036498	31549	0.152513	0.000321285	0.343846	0.343846	0.150952	0.0436549	0.011597	34803	50.2	32	34803
1081	Lee County, AL	0.484145	0.0355361	30952	0.21812	0.0063152	0.185894	0.185894	0.325508	0.0236751	0.0080084	115092	189.1	22	115092
1083	Limestone County, AL	0.464135	0.0258813	37405	0.123461	0.00706052	0.254994	0.254994	0.205295	0.0336601	0.0120706	65676	115.6	19	65676
1085	Lowndes County, AL	0.452172	0.0607958	23050	0.31373	0.00368615	0.357448	0.357448	0.172439	0.099613	0.0295376	13473	18.8	66	13473
1087	Macon County, AL	0.515923	0.0609789	21180	0.328411	0.00418513	0.300107	0.300107	0.30216	0.0785475	0.0160894	24105	39.5	44	24105
1089	Madison County, AL	0.419387	0.038354	44704	0.105451	0.00859251	0.14584	0.14584	0.262512	0.0200355	0.00557501	276700	343.8	4	276700
1091	Marengo County, AL	0.450131	0.0456407	27025	0.259025	0.00604011	0.280609	0.280609	0.213049	0.0823543	0.0230409	22539	23.1	67	22539
1093	Marion County, AL	0.454305	0.0453689	27475	0.156376	0.000719424	0.368423	0.368423	0.198192	0.0430023	0.00795463	31214	42.1	49	31214
1095	Marshall County, AL	0.473435	0.0347771	32167	0.146617	0.00803283	0.30649	0.30649	0.236131	0.0284204	0.00995483	82231	145	22	82231
1097	Mobile County, AL	0.521779	0.044862	33710	0.185073	0.00937163	0.232778	0.232778	0.283971	0.0310696	0.0135105	399843	324.3	5	399843
1099	Monroe County, AL	0.446423	0.0459486	29093	0.213152	0.000430849	0.321173	0.321173	0.18012	0.0603219	0.0198231	24324	23.7	67	24324
1101	Montgomery County, AL	0.488764	0.0397695	35962	0.173401	0.0108488	0.197429	0.197429	0.334401	0.0321258	0.00888832	223510	283	7	223510
1103	Morgan County, AL	0.465932	0.0336571	37803	0.122912	0.00479567	0.236558	0.236558	0.238581	0.0223843	0.0104582	111064	190.8	14	111064
1105	Perry County, AL	0.392816	0.0684619	20200	0.353623	0.00250941	0.376182	0.376182	0.289351	0.0936995	0.0166167	11861	16.5	75	11861
1107	Pickens County, AL	0.468995	0.043052	26254	0.249131	0.002331	0.303487	0.303487	0.194398	0.0601039	0.0180559	20949	23.8	76	20949
1109	Pike County, AL	0.51561	0.0558878	25551	0.230666	0.00768246	0.3091	0.3091	0.295853	0.0413978	0.00846392	29605	44.1	35	29605
1111	Randolph County, AL	0.444871	0.0297998	28675	0.17012	0.00167084	0.380572	0.380572	0.203568	0.0483684	0.0141171	22380	38.5	72	22380
1113	Russell County, AL	0.518792	0.0353868	27492	0.199028	0.00376283	0.334787	0.334787	0.35255	0.0380427	0.0113976	49756	77.6	8	49756
1115	St. Clair County, AL	0.532343	0.024498	37285	0.120762	0.00675261	0.286606	0.286606	0.150298	0.0311892	0.0169407	64742	102.2	22	64742
1117	Shelby County, AL	0.466838	0.0207541	55440	0.0631362	0.0283338	0.131507	0.131507	0.154043	0.0189636	0.00682763	143293	180.3	11	143293
1119	Sumter County, AL	0.484213	0.0544775	18911	0.386966	0.00588235	0.352422	0.352422	0.257994	0.0932025	0.0271549	14798	16.4	66	14798
1121	Talladega County, AL	0.475136	0.042734	31628	0.176147	0.00413756	0.303468	0.303468	0.211303	0.0496512	0.0121927	80321	108.6	8	80321
1123	Tallapoosa County, AL	0.488045	0.0342365	30745	0.165589	0.018445	0.299193	0.299193	0.205052	0.0422671	0.0102666	41475	57.8	49	41475
1125	Tuscaloosa County, AL	0.490221	0.037399	34436	0.17021	0.0122442	0.211846	0.211846	0.299827	0.0256212	0.00971837	164875	124.5	6	164875
1127	Walker County, AL	0.531296	0.0342989	29076	0.164987	0.0023175	0.327908	0.327908	0.170352	0.0405796	0.00983641	70713	89	24	70713
1129	Washington County, AL	0.464296	0.041713	30815	0.18476	0.00689429	0.276868	0.276868	0.105818	0.0568233	0.0228188	18097	16.7	66	18097
1131	Wilcox County, AL	0.481837	0.0638188	16646	0.399424	0.00310881	0.404562	0.404562	0.176288	0.131072	0.0278476	13183	14.8	75	13183
1133	Winston County, AL	0.441293	0.0363283	28435	0.171391	0.00803702	0.37399	0.37399	0.182604	0.040467	0.0132581	24843	40.4	41	24843
2013	Aleutians East Borough, AK	0.277164	0.328626	47875	0.218344	0.0226415	0.252616	0.252616	0.324721	0.112167	0.0171103	2697	0.4	-99	2697
2016	Aleutians West Census Area, AK	0.362854	0.102006	61406	0.118823	0	0.214773	0.214773	0.643937	0.0645669	0.0244094	5465	1.2	80	5465
2020	Anchorage Borough/municipality, AK	0.512299	0.0472554	55546	0.0734722	0.0115632	0.0970544	0.0970544	0.365125	0.0134779	0.0137204	260283	153.4	9	260283
2050	Bethel Census Area, AK	0.476373	0.0911481	35701	0.206079	0.012837	0.290307	0.290307	0.321682	0.353526	0.0908661	16006	0.4	86	16006
2060	Bristol Bay Borough, AK	0.542169	0.0748899	52167	0.0945946	0	0.111253	0.111253	0.426868	0.0183673	0.0183673	1258	2.5	78	1258
2068	Denali Borough, AK	0.529132	0.0730897	53654	0.0789032	0	0.0828267	0.0828267	0.282281	0.0191083	0.0191083	1893	0.1	78	1893
2070	Dillingham Census Area, AK	0.450425	0.0715174	43079	0.214139	0.00895141	0.233522	0.233522	0.337766	0.236102	0.0725965	4922	0.3	83	4922
2090	Fairbanks North Star Borough, AK	0.523371	0.058316	49076	0.0778143	0.00211416	0.0816692	0.0816692	0.428928	0.00930248	0.0174296	82840	11.2	17	82840
2100	Haines Borough, AK	0.535282	0.0842275	40772	0.106723	0.00902935	0.110843	0.110843	0.293255	0.0232089	0.0292634	2392	1	80	2392
2110	Juneau Borough/city, AK	0.467195	0.0400566	62034	0.0596693	0.0260517	0.0682949	0.0682949	0.323388	0.0149008	0.0110023	30711	11.3	47	30711
2122	Kenai Peninsula Borough, AK	0.546798	0.0715043	46397	0.100409	0.00339872	0.114853	0.114853	0.232942	0.0246773	0.0263044	49691	3.1	77	49691
2130	Ketchikan Gateway Borough, AK	0.526151	0.0549825	51344	0.0651089	0.0212955	0.103567	0.103567	0.338922	0.032043	0.0137062	14070	11.4	37	14070
2150	Kodiak Island Borough, AK	0.44903	0.0342046	54636	0.0656179	0.0116667	0.145841	0.145841	0.433623	0.0305154	0.0291591	13913	2.1	78	13913
2164	Lake and Peninsula Borough, AK	0.48537	0.0792484	36442	0.18895	0.0150602	0.278287	0.278287	0.258914	0.251701	0.0748299	1823	0.1	83	1823
2170	Matanuska-Susitna Borough, AK	0.567671	0.067135	51221	0.110063	0.00112486	0.118502	0.118502	0.186512	0.0183888	0.0286048	59322	2.4	77	59322
2180	Nome Census Area, AK	0.488896	0.0984456	41250	0.174295	0.00490884	0.252034	0.252034	0.352207	0.327516	0.0932046	9196	0.4	83	9196
2185	North Slope Borough, AK	0.513378	0.107692	63173	0.0906357	0.00410256	0.225856	0.225856	0.418429	0.219061	0.100047	7385	0.1	80	7385
2188	Northwest Arctic Borough, AK	0.519159	0.0985667	45976	0.173652	0.00336323	0.279588	0.279588	0.369193	0.396629	0.121348	7208	0.2	83	7208
2201	Prince of Wales-Outer Ketchikan Census Area, AK	0.44912	0.102971	40636	0.120517	0.00545852	0.159336	0.159336	0.280231	0.100796	0.0344828	6146	0.8	80	6146
2220	Sitka Borough/city, AK	0.471507	0.0547761	51901	0.0781195	0.0306383	0.0939729	0.0939729	0.36973	0.0366077	0.0161684	8835	3.1	78	8835
2232	Skagway-Hoonah-Angoon Census Area, AK	0.505099	0.104421	40879	0.127958	0.00472441	0.156181	0.156181	0.335773	0.137327	0.0211833	3436	0.4	80	3436
2240	Southeast Fairbanks Census Area, AK	0.517081	0.0946408	38776	0.188586	0.0380022	0.131871	0.131871	0.323009	0.0381316	0.034795	6174	0.2	80	6174
2261	Valdez-Cordova Census Area, AK	0.501456	0.0626404	48734	0.0983802	0.00668896	0.114578	0.114578	0.287826	0.038105	0.0223996	10195	0.3	78	10195
2270	Wade Hampton Census Area, AK	0.52274	0.140205	30184	0.262421	0.0097371	0.336794	0.336794	0.288686	0.518727	0.115481	7028	0.4	88	7028
2280	Wrangell-Petersburg Census Area, AK	0.463543	0.0756899	46434	0.0789592	0.00562249	0.141776	0.141776	0.261606	0.0746038	0.0158485	6684	1.1	78	6684
2282	Yakutat Borough/city, AK	0.363636	0.0603589	46786	0.135443	0	0.157088	0.157088	0.325073	0.0490566	0.0528302	808	0.1	78	808
2290	Yukon-Koyukuk Census Area, AK	0.488576	0.124917	28666	0.238344	0.00509461	0.256811	0.256811	0.297781	0.332178	0.0801213	6551	0	83	6551
4001	Apache County, AZ	0.530815	0.100678	23344	0.378203	0.0115688	0.363531	0.363531	0.24792	0.123579	0.0813179	69423	6.2	77	69423
4003	Cochise County, AZ	0.536855	0.0340175	32105	0.176746	0.00389874	0.205387	0.205387	0.326938	0.0246281	0.0160846	117755	19.1	7	117755
4005	Coconino County, AZ	0.525239	0.0475643	38256	0.182258	0.0219841	0.162241	0.162241	0.355819	0.0311264	0.0306814	116320	6.2	77	116320
4007	Gila County, AZ	0.584123	0.0483831	30917	0.174117	0.0126422	0.217752	0.217752	0.214266	0.0443893	0.0260675	51335	10.8	36	51335
4009	Graham County, AZ	0.55144	0.0571289	29668	0.229879	0.00105463	0.244223	0.244223	0.284638	0.0409253	0.0263938	33489	7.2	51	33489
4011	Greenlee County, AZ	0.549711	0.0379932	39384	0.099351	0	0.175149	0.175149	0.506808	0.0230991	0.0192493	8547	4.6	78	8547
4012	La Paz County, AZ	0.538602	0.0354531	25839	0.195945	0.0169114	0.307249	0.307249	0.24452	0.0313322	0.0208084	19715	4.4	88	19715
4013	Maricopa County, AZ	0.527912	0.0304729	45358	0.117487	0.0260053	0.174986	0.174986	0.303575	0.0198873	0.0177299	3072149	333.8	1	3072149
4015	Mohave County, AZ	0.634351	0.0367606	31521	0.138846	0.00949725	0.224935	0.224935	0.2848	0.0258721	0.0177522	155032	11.6	6	155032
4017	Navajo County, AZ	0.542925	0.0620279	28569	0.295044	0.00797804	0.288241	0.288241	0.249632	0.0834471	0.0535566	97470	9.8	8	97470
4019	Pima County, AZ	0.527605	0.0317397	36758	0.14664	0.0153399	0.165659	0.165659	0.319539	0.0270979	0.0180713	843746	91.8	3	843746
4021	Pinal County, AZ	0.544599	0.0387284	35856	0.169088	0.00569129	0.272985	0.272985	0.241045	0.0310443	0.0279154	179727	33.5	7	179727
4023	Santa Cruz County, AZ	0.556427	0.0404139	29710	0.244825	0.00623053	0.393406	0.393406	0.306659	0.0340418	0.0508087	38381	31	51	38381
4025	Yavapai County, AZ	0.575568	0.0265309	34901	0.119465	0.0234766	0.152849	0.152849	0.265973	0.0189679	0.0142224	167517	20.6	16	167517
4027	Yuma County, AZ	0.508484	0.0574272	32182	0.192349	0.00346636	0.341902	0.341902	0.280073	0.0312546	0.0428242	160026	29	7	160026
5001	Arkansas County, AR	0.443799	0.0378788	30316	0.177942	0	0.27585	0.27585	0.320006	0.0338181	0.00744945	20749	21	75	20749
5003	Ashley County, AR	0.469386	0.0384678	31758	0.174855	0.00212811	0.275092	0.275092	0.244901	0.0524297	0.0153453	24209	26.3	68	24209
5005	Baxter County, AR	0.534663	0.01972	29106	0.11146	0.00221519	0.224594	0.224594	0.195976	0.030495	0.00533662	38386	69.2	50	38386
5007	Benton County, AR	0.474761	0.0213636	40281	0.10071	0.00543478	0.195754	0.195754	0.270819	0.0196523	0.0136054	153406	181.3	13	153406
5009	Boone County, AR	0.522912	0.0298669	29988	0.147814	0.00515855	0.231643	0.231643	0.235807	0.0339326	0.0129233	33948	57.4	49	33948
5011	Bradley County, AR	0.428849	0.0558821	24821	0.262973	0	0.333891	0.333891	0.268305	0.0388912	0.00703351	12600	19.4	70	12600
5013	Calhoun County, AR	0.438641	0.0296941	28438	0.165392	0	0.312596	0.312596	0.170251	0.0647389	0.0133794	5744	9.1	43	5744
5015	Carroll County, AR	0.468361	0.0340153	27924	0.154888	0.00387315	0.282269	0.282269	0.282552	0.0288546	0.0200216	25357	40.2	64	25357
5017	Chicot County, AR	0.435363	0.0518505	22024	0.286333	0	0.357758	0.357758	0.293152	0.0962536	0.0121037	14117	21.9	67	14117
5019	Clark County, AR	0.457648	0.0277895	28845	0.191218	0.00349744	0.247252	0.247252	0.305168	0.0390485	0.00763016	23546	27.2	71	23546
5021	Clay County, AR	0.404018	0.0319742	25345	0.175203	0	0.393922	0.393922	0.252395	0.0444924	0.00808952	17609	27.5	63	17609
5023	Cleburne County, AR	0.484444	0.0254601	31531	0.131054	0.010768	0.252153	0.252153	0.180335	0.0351325	0.0101079	24046	43.5	64	24046
5025	Cleveland County, AR	0.431906	0.0325042	32405	0.151945	0.00168776	0.269306	0.269306	0.184758	0.0384968	0.0131378	8571	14.3	41	8571
5027	Columbia County, AR	0.467158	0.0437369	27640	0.21123	0.00041511	0.25943	0.25943	0.271609	0.051598	0.0101192	25603	33.4	35	25603
5029	Conway County, AR	0.50187	0.0379819	31209	0.161428	0.00133761	0.268323	0.268323	0.227709	0.0375298	0.0150621	20336	36.6	43	20336
5031	Craighead County, AR	0.489056	0.0375677	32425	0.154003	0.0073446	0.227008	0.227008	0.337901	0.0173369	0.00727532	82148	115.6	22	82148
5033	Crawford County, AR	0.495457	0.0375507	32871	0.142148	0.00182447	0.285147	0.285147	0.233704	0.0244645	0.0221297	53247	89.4	33	53247
5035	Crittenden County, AR	0.512378	0.0415647	30109	0.25335	0.00426303	0.308287	0.308287	0.371691	0.0404418	0.0151589	50866	83.4	53	50866
5037	Cross County, AR	0.440249	0.0449096	29362	0.198981	0.00400458	0.316629	0.316629	0.309529	0.0427547	0.0174537	19526	31.7	68	19526
5039	Dallas County, AR	0.394634	0.040326	26608	0.189109	0	0.331608	0.331608	0.26533	0.0485934	0.0187553	9210	13.8	74	9210
5041	Desha County, AR	0.423955	0.0459339	24121	0.288937	0.00105597	0.35001	0.35001	0.36372	0.0612969	0.0108072	15341	20.1	67	15341
5043	Drew County, AR	0.457118	0.0540317	28627	0.181893	0	0.269454	0.269454	0.27245	0.0333924	0.0134933	18723	22.6	67	18723
5045	Faulkner County, AR	0.500624	0.046383	38204	0.125478	0.00485947	0.166532	0.166532	0.273024	0.018788	0.0101311	86014	132.9	19	86014
5047	Franklin County, AR	0.441134	0.0346342	30848	0.152015	0.00030303	0.289085	0.289085	0.213604	0.0297879	0.0132229	17771	29.2	43	17771
5049	Fulton County, AR	0.467045	0.0307907	25529	0.162937	0.000586854	0.278418	0.278418	0.195499	0.0266112	0.0147609	11642	18.8	70	11642
5051	Garland County, AR	0.552341	0.0273627	31724	0.145827	0.0098797	0.21707	0.21707	0.282839	0.0255732	0.0087536	88068	130	24	88068
5053	Grant County, AR	0.505298	0.0262556	37182	0.101566	0	0.228197	0.228197	0.177301	0.0227528	0.0120173	16464	26.1	39	16464
5055	Greene County, AR	0.437364	0.0344649	30828	0.133161	0.000646412	0.279396	0.279396	0.272846	0.0288136	0.00772881	37331	64.6	50	37331
5057	Hempstead County, AR	0.390595	0.0397788	28622	0.203112	0.00319659	0.308292	0.308292	0.322942	0.0373926	0.01585	23587	32.4	76	23587
5059	Hot Spring County, AR	0.508642	0.0296732	31543	0.14024	0.00103164	0.267473	0.267473	0.228015	0.0364045	0.0154115	30353	49.4	49	30353
5061	Howard County, AR	0.400787	0.0302142	28699	0.154955	0.00346921	0.292633	0.292633	0.25777	0.0429538	0.015902	14300	24.3	43	14300
5063	Independence County, AR	0.439216	0.0358071	31920	0.129585	0.00254493	0.244968	0.244968	0.239503	0.029628	0.00690577	34233	44.8	32	34233
5065	Izard County, AR	0.474959	0.019519	25670	0.172444	0.000909918	0.266695	0.266695	0.177419	0.0303309	0.0112132	13249	22.8	71	13249
5067	Jackson County, AR	0.473851	0.0348008	25081	0.174432	0.00447133	0.339561	0.339561	0.292681	0.0332807	0.00918089	18418	29.1	72	18418
5069	Jefferson County, AR	0.462016	0.046508	31327	0.205307	0.00387769	0.251769	0.251769	0.335343	0.0383571	0.0145966	84278	95.2	8	84278
5071	Johnson County, AR	0.45396	0.0457579	27910	0.164293	0.00515717	0.323737	0.323737	0.256938	0.0296407	0.0136187	22781	34.4	64	22781
5073	Lafayette County, AR	0.457098	0.0403935	24831	0.232234	0.00506009	0.347154	0.347154	0.209884	0.0745486	0.0165987	8559	16.3	75	8559
5075	Lawrence County, AR	0.453067	0.030467	27139	0.184295	0	0.367473	0.367473	0.281166	0.030951	0.0106922	17774	30.3	72	17774
5077	Lee County, AR	0.449093	0.0562571	20510	0.299296	0	0.437784	0.437784	0.368455	0.0633668	0.0112386	12580	20.9	67	12580
5079	Lincoln County, AR	0.431005	0.0297191	29607	0.195289	0.000613874	0.350047	0.350047	0.228543	0.0543962	0.0229777	14492	25.8	44	14492
5081	Little River County, AR	0.476046	0.0391749	29417	0.15396	0	0.265512	0.265512	0.228013	0.0351327	0.0151876	13628	25.6	42	13628
5083	Logan County, AR	0.462901	0.0297058	28344	0.154345	0.00124471	0.302053	0.302053	0.234118	0.0354308	0.0185206	22486	31.7	76	22486
5085	Lonoke County, AR	0.502123	0.0254351	40314	0.105362	0.0018208	0.223587	0.223587	0.228441	0.0265808	0.0132385	52828	69	29	52828
5087	Madison County, AR	0.439963	0.0162311	27895	0.18565	0.00841346	0.321754	0.321754	0.210028	0.0384404	0.0250778	14243	17	43	14243
5089	Marion County, AR	0.469448	0.025163	26737	0.152441	0.00486855	0.240059	0.240059	0.18836	0.0289256	0.0156434	16140	27	71	16140
5091	Miller County, AR	0.5	0.0397355	30951	0.192959	0.0043126	0.25696	0.25696	0.311255	0.0324231	0.00818571	40443	64.8	52	40443
5093	Mississippi County, AR	0.431923	0.0513142	27479	0.230116	0	0.352651	0.352651	0.414024	0.0345237	0.0129722	51979	57.9	8	51979
5095	Monroe County, AR	0.437467	0.0277742	22632	0.274556	0	0.362163	0.362163	0.326317	0.0477467	0.0143727	10254	16.9	75	10254
5097	Montgomery County, AR	0.487597	0.0345865	28421	0.170064	0	0.301671	0.301671	0.133114	0.0324967	0.0155878	9245	11.8	70	9245
5099	Nevada County, AR	0.446908	0.0374026	26962	0.227586	0	0.309202	0.309202	0.245107	0.0493193	0.0107886	9955	16.1	75	9955
5101	Newton County, AR	0.456906	0.0243722	24756	0.203806	0.00199005	0.298074	0.298074	0.176422	0.0585714	0.0137143	8608	10.5	74	8608
5103	Ouachita County, AR	0.456957	0.0475247	29341	0.195219	0	0.265191	0.265191	0.293542	0.0384052	0.0134332	28790	39.3	36	28790
5105	Perry County, AR	0.542503	0.0277848	31083	0.140463	0.00919012	0.261846	0.261846	0.185797	0.0378541	0.0193031	10209	18.5	62	10209
5107	Phillips County, AR	0.50924	0.0597385	22231	0.327143	0.00346021	0.378145	0.378145	0.441545	0.0501493	0.0115333	26445	38.2	51	26445
5109	Pike County, AR	0.444332	0.0248307	27695	0.167763	0.0032538	0.311642	0.311642	0.219405	0.0346359	0.0204263	11303	18.7	62	11303
5111	Poinsett County, AR	0.457986	0.0360233	26558	0.212157	0.00173144	0.379933	0.379933	0.332435	0.0342111	0.00927588	25614	33.8	76	25614
5113	Polk County, AR	0.458711	0.0326681	25180	0.182028	0	0.274417	0.274417	0.206199	0.029949	0.0182677	20229	23.5	71	20229
5115	Pope County, AR	0.476049	0.0362408	32069	0.151897	0.00152308	0.225501	0.225501	0.266011	0.0217864	0.0124632	54469	67.1	23	54469
5117	Prairie County, AR	0.40698	0.0252947	29990	0.15511	0	0.317557	0.317557	0.284589	0.0295326	0.00616333	9539	14.8	61	9539
5119	Pulaski County, AR	0.498796	0.0345456	38120	0.133226	0.00999911	0.156294	0.156294	0.361029	0.0237526	0.00779359	361474	468.9	5	361474
5121	Randolph County, AR	0.410587	0.0366599	27583	0.153105	0	0.30761	0.30761	0.233751	0.0247763	0.013214	18195	27.9	72	18195
5123	St. Francis County, AR	0.484514	0.0597629	26146	0.274874	0.00335196	0.348539	0.348539	0.371215	0.0468983	0.0151349	29329	46.3	52	29329
5125	Saline County, AR	0.549956	0.0252464	42569	0.0717934	0.00381282	0.176679	0.176679	0.189424	0.0215558	0.0120524	83529	115.5	45	83529
5127	Scott County, AR	0.351733	0.0227408	26412	0.182339	0.00517464	0.34631	0.34631	0.238939	0.0342355	0.0168864	10996	12.3	70	10996
5129	Searcy County, AR	0.486859	0.0231683	21397	0.23827	0	0.319751	0.319751	0.199951	0.043145	0.0130571	8261	12.4	70	8261
5131	Sebastian County, AR	0.452669	0.0295523	33889	0.136421	0.00681243	0.234246	0.234246	0.338593	0.02	0.0089404	115071	214.6	6	115071
5133	Sevier County, AR	0.42176	0.0282261	30144	0.191944	0	0.353989	0.353989	0.262604	0.0318851	0.0287316	15757	27.9	76	15757
5135	Sharp County, AR	0.487192	0.0296029	25152	0.182265	0	0.270701	0.270701	0.207495	0.0293995	0.0134517	17119	28.3	72	17119
5137	Stone County, AR	0.497941	0.0216093	22209	0.188796	0.00185644	0.319621	0.319621	0.221978	0.0442534	0.0119547	11499	19	70	11499
5139	Union County, AR	0.47033	0.0391014	29809	0.187487	0.00466097	0.254886	0.254886	0.271346	0.0433598	0.0103397	45629	43.9	36	45629
5141	Van Buren County, AR	0.52352	0.0331121	27004	0.154263	0.00389794	0.283658	0.283658	0.172028	0.0407326	0.0172894	16192	22.8	71	16192
5143	Washington County, AR	0.490209	0.053653	34691	0.145999	0.00743215	0.204873	0.204873	0.369275	0.0185699	0.011122	157715	166.1	14	157715
5145	White County, AR	0.501785	0.0705104	32203	0.139508	0.00340227	0.271232	0.271232	0.253332	0.0262049	0.0124066	67165	65	22	67165
5147	Woodruff County, AR	0.429764	0.0445662	22099	0.270496	0.0034384	0.393632	0.393632	0.334067	0.0478618	0.0147267	8741	14.9	75	8741
5149	Yell County, AR	0.428243	0.0304343	28916	0.154121	0.00345821	0.358957	0.358957	0.283327	0.0308003	0.00908861	21139	22.8	62	21139
6001	Alameda County, CA	0.441422	0.0358775	55946	0.110426	0.144773	0.176448	0.176448	0.416587	0.0232419	0.0192332	1443741	1957.4	1	1443741
6003	Alpine County, CA	0.563694	0.0558943	41875	0.194794	0.0234742	0.116688	0.116688	0.282285	0.0372671	0.0227743	1208	1.6	83	1208
6005	Amador County, CA	0.521014	0.0213161	42280	0.0921804	0.0106126	0.160319	0.160319	0.238611	0.0250803	0.0128537	35100	59.2	26	35100
6007	Butte County, CA	0.527359	0.0529815	31924	0.197901	0.00625054	0.177353	0.177353	0.388321	0.0240429	0.0133725	203171	123.9	6	203171
6009	Calaveras County, CA	0.532774	0.0415758	41022	0.117871	0.0199228	0.143009	0.143009	0.214328	0.0371607	0.018216	40554	39.8	30	40554
6011	Colusa County, CA	0.465663	0.0636737	35062	0.160685	0.00340483	0.359879	0.359879	0.356415	0.021486	0.0388716	18804	16.3	42	18804
6013	Contra Costa County, CA	0.484273	0.0313065	63675	0.0762808	0.177448	0.130853	0.130853	0.290699	0.0212566	0.0171186	948816	1317.9	2	948816
6015	Del Norte County, CA	0.512334	0.0494821	29642	0.201685	0.0110841	0.283601	0.283601	0.384992	0.0279171	0.010687	27507	27.3	51	27507
6017	El Dorado County, CA	0.516018	0.0349359	51484	0.0714862	0.0284994	0.109298	0.109298	0.24227	0.0174248	0.0145574	156299	91.4	12	156299
6019	Fresno County, CA	0.484733	0.0705983	34725	0.228923	0.00865512	0.324751	0.324751	0.443588	0.0260655	0.0269629	799407	134.1	3	799407
6021	Glenn County, CA	0.457585	0.0545596	32107	0.181494	0.00180041	0.315361	0.315361	0.403568	0.0267117	0.0225687	26453	20.1	33	26453
6023	Humboldt County, CA	0.511727	0.0517474	31226	0.195336	0.00723327	0.150894	0.150894	0.40188	0.0260549	0.00825559	126518	35.4	6	126518
6025	Imperial County, CA	0.484306	0.0619648	31870	0.225781	0.00597183	0.409628	0.409628	0.402721	0.0334654	0.0510613	142361	34.1	7	142361
6027	Inyo County, CA	0.568627	0.0355326	35006	0.126401	0.0109102	0.176667	0.176667	0.34407	0.0328443	0.0106452	17945	1.8	81	17945
6029	Kern County, CA	0.493059	0.0669346	35446	0.207601	0.00367167	0.315328	0.315328	0.375568	0.0295085	0.0323745	661645	81.3	3	661645
6031	Kings County, CA	0.459619	0.06466	35749	0.195107	0.00167114	0.311732	0.311732	0.439594	0.0199605	0.0338486	129461	93.1	7	129461
6033	Lake County, CA	0.563527	0.0548535	29627	0.175915	0.0111809	0.227325	0.227325	0.331924	0.0324935	0.0181864	58309	46.4	24	58309
6035	Lassen County, CA	0.44661	0.038626	36310	0.140184	0.00692124	0.203501	0.203501	0.290199	0.0247273	0.0228571	33828	7.4	32	33828
6037	Los Angeles County, CA	0.482314	0.0497502	42189	0.179106	0.112339	0.300959	0.300959	0.496693	0.0216643	0.0295739	9519338	2344.2	1	9519338
6039	Madera County, CA	0.479984	0.0707678	36286	0.213546	0.00600365	0.346131	0.346131	0.35851	0.0246716	0.0324713	123109	57.6	7	123109
6041	Marin County, CA	0.414869	0.01949	71306	0.0656787	0.515485	0.0875369	0.0875369	0.334087	0.0161749	0.005077	247289	475.7	11	247289
6043	Mariposa County, CA	0.55232	0.0815336	34626	0.147856	0	0.149311	0.149311	0.295601	0.0184485	0.00831695	17130	11.8	58	17130
6045	Mendocino County, CA	0.518496	0.0449527	35996	0.159377	0.029301	0.191717	0.191717	0.411419	0.0262731	0.0161125	86265	24.6	23	86265
6047	Merced County, CA	0.466271	0.0778342	35532	0.216576	0.00387436	0.361936	0.361936	0.43074	0.026044	0.0356813	210554	109.2	7	210554
6049	Modoc County, CA	0.473728	0.0673038	27522	0.214614	0.00141443	0.229425	0.229425	0.303607	0.0375264	0.0140063	9449	2.4	85	9449
6051	Mono County, CA	0.546764	0.0427974	44992	0.11479	0.0942068	0.12059	0.12059	0.399392	0.0149893	0.0173253	12853	4.2	78	12853
6053	Monterey County, CA	0.460152	0.0522081	48305	0.135079	0.172025	0.315658	0.315658	0.453493	0.0193837	0.0290508	401762	120.9	5	401762
6055	Napa County, CA	0.494299	0.0268134	51738	0.082895	0.136853	0.196038	0.196038	0.365629	0.0240078	0.0191842	124279	164.9	13	124279
6057	Nevada County, CA	0.535196	0.0280578	45864	0.0806405	0.0374493	0.096841	0.096841	0.216405	0.0218735	0.0159104	92033	96.1	18	92033
6059	Orange County, CA	0.476214	0.0329901	58820	0.103254	0.121418	0.205364	0.205364	0.390324	0.0187087	0.0229523	2846289	3605.6	1	2846289
6061	Placer County, CA	0.491129	0.0261279	57535	0.0580918	0.0602529	0.0954525	0.0954525	0.242185	0.0189544	0.00946649	248399	176.9	12	248399
6063	Plumas County, CA	0.514671	0.0532562	36351	0.130572	0.0240202	0.119708	0.119708	0.297407	0.0206667	0.012	20824	8.2	40	20824
6065	Riverside County, CA	0.536403	0.0436484	42887	0.141669	0.022026	0.250499	0.250499	0.307621	0.0241991	0.0295624	1545387	214.4	1	1545387
6067	Sacramento County, CA	0.510381	0.0422618	43816	0.141261	0.0140235	0.167342	0.167342	0.402799	0.0218848	0.0159369	1223499	1267	1	1223499
6069	San Benito County, CA	0.489879	0.0446061	57469	0.0995196	0.0932339	0.25082	0.25082	0.33898	0.0220334	0.0326094	53234	38.3	29	53234
6071	San Bernardino County, CA	0.516408	0.0493368	42066	0.158432	0.00883369	0.257908	0.257908	0.345287	0.0244611	0.0339731	1709434	85.2	1	1709434
6073	San Diego County, CA	0.499186	0.0361468	47067	0.124301	0.0902302	0.174164	0.174164	0.434786	0.0181878	0.0178279	2813833	670	1	2813833
6075	San Francisco County/city, CA	0.427158	0.0304697	55221	0.11313	0.308492	0.18809	0.18809	0.579463	0.038811	0.0176099	776733	16634.4	3	776733
6077	San Joaquin County, CA	0.497005	0.0618694	41282	0.177426	0.01115	0.287653	0.287653	0.400004	0.0255961	0.0246602	563598	402.8	3	563598
6079	San Luis Obispo County, CA	0.5076	0.0344565	42428	0.128363	0.0582662	0.14425	0.14425	0.372155	0.0185251	0.00916551	246681	74.7	16	246681
6081	San Mateo County, CA	0.468812	0.0216811	70819	0.0583273	0.442646	0.147188	0.147188	0.359292	0.0196534	0.0209954	707161	1574.7	2	707161
6083	Santa Barbara County, CA	0.484229	0.0418231	46677	0.143262	0.224819	0.207596	0.207596	0.446671	0.0178302	0.0176472	399347	145.9	4	399347
6085	Santa Clara County, CA	0.386846	0.0261289	74335	0.0752753	0.394964	0.166029	0.166029	0.382334	0.0169281	0.0259692	1682585	1303.6	1	1682585
6087	Santa Cruz County, CA	0.45514	0.0413228	53998	0.118705	0.252193	0.167783	0.167783	0.398657	0.0196513	0.0180603	255602	574.1	14	255602
6089	Shasta County, CA	0.542565	0.0500584	34335	0.153555	0.00507435	0.16735	0.16735	0.338135	0.0228455	0.0142371	163256	43.1	6	163256
6091	Sierra County, CA	0.484488	0.0552234	35827	0.112945	0.00758534	0.147638	0.147638	0.302074	0.0309211	0.0217105	3555	3.7	79	3555
6093	Siskiyou County, CA	0.498292	0.0518466	29530	0.185565	0.00469597	0.162245	0.162245	0.341367	0.0308256	0.0102932	44301	7	34	44301
6095	Solano County, CA	0.522851	0.038131	54099	0.0828262	0.0123213	0.162393	0.162393	0.331175	0.0201069	0.0203676	394542	475.8	10	394542
6097	Sonoma County, CA	0.501839	0.0284042	53076	0.0805705	0.101598	0.150823	0.150823	0.346091	0.0219022	0.0119487	458614	291	9	458614
6099	Stanislaus County, CA	0.505742	0.0712999	40101	0.159849	0.010359	0.296423	0.296423	0.381107	0.0252504	0.0311962	446997	299.2	5	446997
6101	Sutter County, CA	0.480988	0.0702731	38375	0.155399	0.0073603	0.270221	0.270221	0.373622	0.0230829	0.0250065	78930	131	23	78930
6103	Tehama County, CA	0.486821	0.0533202	31206	0.172506	0.00369311	0.243402	0.243402	0.327484	0.0295055	0.0213201	56039	19	24	56039
6105	Trinity County, CA	0.520424	0.070246	27711	0.186537	0.00913706	0.189759	0.189759	0.296838	0.027206	0.0187936	13022	4.1	85	13022
6107	Tulare County, CA	0.448253	0.0761425	33983	0.239055	0.00529967	0.383195	0.383195	0.405179	0.0302577	0.03688	368021	76.3	5	368021
6109	Tuolumne County, CA	0.540281	0.0378277	38725	0.114356	0.010991	0.157247	0.157247	0.290125	0.0220434	0.00918873	54501	24.4	21	54501
6111	Ventura County, CA	0.467747	0.0340076	59666	0.0923477	0.0838624	0.198984	0.198984	0.324937	0.0178963	0.0235576	753197	408.2	2	753197
6113	Yolo County, CA	0.434023	0.0451723	40769	0.183699	0.0227238	0.202247	0.202247	0.457668	0.0182568	0.0194695	168660	166.5	6	168660
6115	Yuba County, CA	0.543737	0.0591882	30460	0.207936	0	0.281788	0.281788	0.502378	0.021086	0.0231799	60219	95.5	8	60219
8001	Adams County, CO	0.548836	0.0327783	47323	0.0891047	0.00577291	0.211749	0.211749	0.272669	0.016753	0.0185243	363857	305.3	4	363857
8003	Alamosa County, CO	0.513798	0.0581067	29447	0.212923	0.00219202	0.173806	0.173806	0.32398	0.0289007	0.0243278	14966	20.7	67	14966
8005	Arapahoe County, CO	0.50119	0.0235274	53570	0.0580041	0.0504848	0.093423	0.093423	0.275089	0.0158295	0.00872143	487967	607.6	10	487967
8007	Archuleta County, CO	0.618014	0.0308945	37901	0.117023	0.0135059	0.127107	0.127107	0.205439	0.0208543	0.0153266	9898	7.3	80	9898
8009	Baca County, CO	0.42264	0.01363	28099	0.169151	0	0.215102	0.215102	0.236913	0.0204724	0.00787402	4517	1.8	84	4517
8011	Bent County, CO	0.448671	0.0255328	28125	0.195489	0	0.228387	0.228387	0.317382	0.0224663	0.0194708	5998	4	88	5998
8013	Boulder County, CO	0.409899	0.0321248	55861	0.0949034	0.0881589	0.0720157	0.0720157	0.316232	0.0127136	0.00493547	291288	392.3	9	291288
8015	Chaffee County, CO	0.543718	0.0249926	34368	0.117064	0.00700152	0.114894	0.114894	0.274807	0.0223269	0.00486027	16242	16	59	16242
8017	Cheyenne County, CO	0.488615	0.00714286	37054	0.110808	0	0.15863	0.15863	0.22752	0.0204545	0.0125	2231	1.3	79	2231
8019	Clear Creek County, CO	0.489489	0.0153908	50997	0.0541446	0.0382087	0.0659505	0.0659505	0.197091	0.0159244	0.00796218	9322	23.6	37	9322
8021	Conejos County, CO	0.5072	0.0333057	24744	0.229728	0.00450113	0.279373	0.279373	0.210949	0.0510067	0.0352349	8400	6.5	88	8400
8023	Costilla County, CO	0.546174	0.0602158	19531	0.267945	0.00883652	0.318436	0.318436	0.246792	0.0745176	0.0312708	3663	3	88	3663
8025	Crowley County, CO	0.454874	0.0182529	26803	0.185459	0	0.224532	0.224532	0.27198	0.0405007	0.017673	5518	7	87	5518
8027	Custer County, CO	0.540184	0.0207069	34731	0.132794	0.00998004	0.0969388	0.0969388	0.224262	0.0209459	0.0189189	3503	4.7	80	3503
8029	Delta County, CO	0.530716	0.0305919	32785	0.120645	0.00282657	0.198965	0.198965	0.233701	0.0273105	0.0128414	27834	24.4	49	27834
8031	Denver County/city, CO	0.499019	0.0383293	39500	0.142886	0.0363999	0.211051	0.211051	0.436329	0.0267896	0.0117458	554636	3616.8	5	554636
8033	Dolores County, CO	0.589242	0.0353098	32196	0.131407	0	0.239607	0.239607	0.228308	0.0318471	0.00764331	1844	1.7	82	1844
8035	Douglas County, CO	0.417161	0.0136197	82929	0.0211741	0.0551918	0.030444	0.030444	0.0954027	0.00851881	0.00482568	175766	209.2	12	175766
8037	Eagle County, CO	0.567375	0.026431	62682	0.0780678	0.264492	0.133932	0.133932	0.351685	0.00983628	0.017098	41659	24.7	47	41659
8039	Elbert County, CO	0.496892	0.0182898	62480	0.0399535	0.0135515	0.0751522	0.0751522	0.095831	0.014771	0.0109306	19872	10.7	38	19872
8041	El Paso County, CO	0.501631	0.0306293	46844	0.0804478	0.0165449	0.0874758	0.0874758	0.317845	0.0147342	0.00726577	516929	243.1	10	516929
8043	Fremont County, CO	0.515773	0.0184936	34150	0.116888	0.00111801	0.194827	0.194827	0.227038	0.0267201	0.00965074	46145	30.1	49	46145
8045	Garfield County, CO	0.615223	0.01945	47016	0.0747023	0.0558052	0.146464	0.146464	0.318731	0.0153429	0.013063	43791	14.9	47	43791
8047	Gilpin County, CO	0.537537	0.0170411	51942	0.040449	0.00660308	0.0585547	0.0585547	0.203297	0.0151738	0.0146843	4757	31.7	37	4757
8049	Grand County, CO	0.559441	0.0246129	47759	0.0733893	0.0591489	0.0771205	0.0771205	0.294981	0.0165517	0.0116256	12442	6.7	78	12442
8051	Gunnison County, CO	0.589969	0.0388275	36916	0.149831	0.0697363	0.059031	0.059031	0.37818	0.0104443	0.00460258	13956	4.3	80	13956
8053	Hinsdale County, CO	0.592428	0.015361	37279	0.0721519	0	0.06914	0.06914	0.344304	0.00835655	0	790	0.7	78	790
8055	Huerfano County, CO	0.5205	0.0418605	25775	0.180072	0.0015361	0.221534	0.221534	0.295886	0.0515899	0.0184945	7862	4.9	87	7862
8057	Jackson County, CO	0.42623	0.0289855	31821	0.140485	0.0178571	0.137523	0.137523	0.363114	0.0151286	0.0181543	1577	1	80	1577
8059	Jefferson County, CO	0.482661	0.0233143	57339	0.0515787	0.0277307	0.0817654	0.0817654	0.234786	0.0124231	0.00456162	527056	682.6	2	527056
8061	Kiowa County, CO	0.424967	0.0179687	30494	0.122028	0	0.137327	0.137327	0.278924	0.0330827	0.00601504	1622	0.9	79	1622
8063	Kit Carson County, CO	0.460573	0.0131857	33152	0.120812	0.00595681	0.230491	0.230491	0.29267	0.0157191	0.00869565	8011	3.7	82	8011
8065	Lake County, CO	0.655794	0.0436983	37691	0.129188	0	0.205096	0.205096	0.301388	0.0275445	0.0188109	7812	20.7	38	7812
8067	La Plata County, CO	0.536364	0.0395188	40159	0.117085	0.0506867	0.086226	0.086226	0.276759	0.0171837	0.00905317	43941	26	28	43941
8069	Larimer County, CO	0.471312	0.0302126	48655	0.092304	0.0186465	0.0767967	0.0767967	0.28313	0.0130192	0.00717344	251494	96.7	11	251494
8071	Las Animas County, CO	0.546895	0.0310129	28273	0.172998	0.00274348	0.231443	0.231443	0.280402	0.0500567	0.0116637	15207	3.2	87	15207
8073	Lincoln County, CO	0.473344	0.0122027	31914	0.117483	0.00238095	0.18225	0.18225	0.27696	0.0165209	0.00923226	6087	2.4	84	6087
8075	Logan County, CO	0.507931	0.0231286	32724	0.121547	0	0.176534	0.176534	0.273139	0.0172163	0.0117865	20504	11.2	58	20504
8077	Mesa County, CO	0.555099	0.036563	35864	0.102341	0.00731581	0.149991	0.149991	0.247734	0.0148179	0.0113917	116255	34.9	16	116255
8079	Mineral County, CO	0.620192	0.0174672	34844	0.102286	0.0116279	0.0839937	0.0839937	0.257831	0.0265252	0.0132626	831	0.9	79	831
8081	Moffat County, CO	0.607478	0.0378841	41528	0.0831356	0.00319781	0.203832	0.203832	0.251942	0.00983343	0.0182621	13184	2.8	80	13184
8083	Montezuma County, CO	0.541569	0.0437143	32083	0.163673	0.00798019	0.188822	0.188822	0.251122	0.031953	0.0163026	23830	11.7	42	23830
8085	Montrose County, CO	0.573566	0.0315291	35234	0.125725	0.00581703	0.19349	0.19349	0.253832	0.0211608	0.0111937	33432	14.9	31	33432
8087	Morgan County, CO	0.478634	0.0264255	34568	0.123555	0	0.285697	0.285697	0.308329	0.0214907	0.0272565	27171	21.1	34	27171
8089	Otero County, CO	0.491911	0.0484678	29738	0.18799	0	0.242712	0.242712	0.307587	0.0291667	0.0151515	20311	16.1	75	20311
8091	Ouray County, CO	0.521452	0.0223856	42019	0.0722924	0.0873635	0.0663991	0.0663991	0.251611	0.00824873	0.00951777	3742	6.9	78	3742
8093	Park County, CO	0.541255	0.0200519	51899	0.055822	0.00633714	0.0665317	0.0665317	0.132983	0.0156091	0.0134035	14523	6.6	78	14523
8095	Phillips County, CO	0.444725	0.016969	32177	0.115992	0	0.184395	0.184395	0.239581	0.0247052	0.017406	4480	6.5	81	4480
8097	Pitkin County, CO	0.507425	0.0253444	59375	0.0618675	0.614921	0.0368309	0.0368309	0.360448	0.00279124	0.00617012	14872	15.3	37	14872
8099	Prowers County, CO	0.492441	0.0256963	29935	0.194617	0.000792707	0.280164	0.280164	0.318457	0.0276993	0.0211042	14483	8.8	66	14483
8101	Pueblo County, CO	0.545625	0.0368211	32775	0.148564	0.00348337	0.186783	0.186783	0.26922	0.0344821	0.0122391	141472	59.2	6	141472
8103	Rio Blanco County, CO	0.550204	0.0402064	37711	0.0962271	0	0.116152	0.116152	0.254349	0.00910668	0.00997398	5986	1.9	78	5986
8105	Rio Grande County, CO	0.497678	0.0374423	31836	0.14525	0.00469704	0.219123	0.219123	0.268788	0.0293555	0.0270155	12413	13.6	74	12413
8107	Routt County, CO	0.544316	0.0246499	53612	0.060948	0.114659	0.0472601	0.0472601	0.264049	0.016346	0.00502955	19690	8.3	37	19690
8109	Saguache County, CO	0.452476	0.0363636	25495	0.225609	0.00951249	0.3	0.3	0.307993	0.0343478	0.0273913	5917	1.9	86	5917
8111	San Juan County, CO	0.523511	0.0211416	30764	0.208711	0	0.0794393	0.0794393	0.334539	0.0520446	0.0111524	558	1.4	83	558
8113	San Miguel County, CO	0.55306	0.0217352	48514	0.104373	0.335165	0.0636287	0.0636287	0.46769	0.0106136	0.0053068	6594	5.1	78	6594
8115	Sedgwick County, CO	0.455715	0.00863244	28278	0.100074	0	0.206914	0.206914	0.274619	0.0197425	0.00343348	2747	5	81	2747
8117	Summit County, CO	0.582972	0.0244456	56587	0.0903882	0.207302	0.0674897	0.0674897	0.402078	0.00372807	0.00438596	23548	38.7	37	23548
8119	Teller County, CO	0.522587	0.0287711	50165	0.053765	0.00676213	0.0598315	0.0598315	0.182205	0.0116352	0.0126361	20555	36.9	38	20555
8121	Washington County, CO	0.419314	0.0102121	32431	0.11366	0.00377358	0.182861	0.182861	0.247186	0.0145802	0.00603318	4926	2	81	4926
8123	Weld County, CO	0.51059	0.037374	42321	0.125184	0.00666975	0.203614	0.203614	0.282874	0.0173447	0.0177716	180936	45.3	13	180936
8125	Yuma County, CO	0.462003	0.0156103	33169	0.128539	0	0.204732	0.204732	0.312448	0.0139474	0.00710526	9841	4.2	82	9841
9001	Fairfield County, CT	0.454144	0.0313952	65249	0.0689841	0.233577	0.156337	0.156337	0.276718	0.0213705	0.00632572	882567	1410.3	2	882567
9003	Hartford County, CT	0.466625	0.0402995	50756	0.0932403	0.0151284	0.176432	0.176432	0.320141	0.0221905	0.00500749	857183	1165.5	2	857183
9005	Litchfield County, CT	0.47852	0.0266024	56273	0.0448514	0.0230635	0.141102	0.141102	0.201541	0.0185602	0.00410896	182193	198.1	13	182193
9007	Middlesex County, CT	0.450549	0.0340073	59175	0.0462185	0.0200246	0.112704	0.112704	0.226348	0.0192693	0.00317895	155071	419.9	11	155071
9009	New Haven County, CT	0.472409	0.0386302	48834	0.094939	0.0184434	0.169924	0.169924	0.319816	0.0270311	0.00476116	824008	1360.6	2	824008
9011	New London County, CT	0.503195	0.0266127	50646	0.0638355	0.0215979	0.139589	0.139589	0.293959	0.0197426	0.0045475	259088	389.1	9	259088
9013	Tolland County, CT	0.460044	0.0257705	59044	0.0555165	0.00364744	0.108071	0.108071	0.209871	0.0167506	0.00317614	136364	332.5	11	136364
9015	Windham County, CT	0.497695	0.0399688	45115	0.0850271	0.00290065	0.204023	0.204023	0.282312	0.0182539	0.00653833	109091	212.8	12	109091
10001	Kent County, DE	0.523292	0.035591	40950	0.106611	0.00155052	0.205832	0.205832	0.278897	0.0279942	0.00806793	126697	214.8	15	126697
10003	New Castle County, DE	0.480286	0.0348837	52419	0.0841885	0.0118191	0.145454	0.145454	0.256675	0.0276285	0.00581152	500265	1173.6	9	500265
10005	Sussex County, DE	0.529757	0.0284386	39208	0.10539	0.0232394	0.234894	0.234894	0.206922	0.0318488	0.00976397	156638	167.1	16	156638
11001	District of Columbia	0.411105	0.0678917	40127	0.202157	0.108089	0.221694	0.221694	0.558173	0.0712215	0.00796495	572059	9316.4	3	572059
12001	Alachua County, FL	0.465064	0.0441245	31426	0.227612	0.00814856	0.119475	0.119475	0.408061	0.0205807	0.00868482	217955	249.3	6	217955
12003	Baker County, FL	0.517419	0.0259578	40035	0.146817	0	0.281087	0.281087	0.183252	0.0319466	0.0330825	22259	38	42	22259
12005	Bay County, FL	0.574943	0.0288002	36092	0.130448	0.00729235	0.189594	0.189594	0.286026	0.0207729	0.0109569	148217	194.1	6	148217
12007	Bradford County, FL	0.516339	0.0229945	33140	0.145929	0.00563607	0.258346	0.258346	0.208276	0.0496646	0.0149465	26088	89	44	26088
12009	Brevard County, FL	0.515354	0.0279346	40099	0.0947309	0.00754559	0.136623	0.136623	0.235579	0.0234416	0.0080224	476230	467.7	4	476230
12011	Broward County, FL	0.544521	0.0334247	41691	0.115064	0.0240221	0.180412	0.180412	0.28806	0.0458266	0.018709	1623018	1346.5	1	1623018
12013	Calhoun County, FL	0.510634	0.0308832	26575	0.199982	0	0.308645	0.308645	0.180699	0.0611012	0.0105192	13017	22.9	67	13017
12015	Charlotte County, FL	0.605208	0.014927	36379	0.0822949	0.00819574	0.178516	0.178516	0.171342	0.0316923	0.00591883	141627	204.2	13	141627
12017	Citrus County, FL	0.580091	0.0276163	31001	0.116757	0.00383485	0.216839	0.216839	0.143228	0.0339704	0.00847361	118085	202.3	6	118085
12019	Clay County, FL	0.547866	0.0304385	48854	0.0678131	0.00505561	0.136056	0.136056	0.203458	0.017276	0.00981231	140814	234.3	12	140814
12021	Collier County, FL	0.587788	0.0193472	48289	0.10264	0.10722	0.18247	0.18247	0.26341	0.0218504	0.014295	251377	124.1	16	251377
12023	Columbia County, FL	0.559941	0.0332221	30881	0.150079	0.000856793	0.253064	0.253064	0.215634	0.0391398	0.0194026	56513	70.9	8	56513
12027	DeSoto County, FL	0.425286	0.0273761	30714	0.235645	0.00197922	0.364527	0.364527	0.325268	0.035362	0.0166574	32209	50.5	35	32209
12029	Dixie County, FL	0.530139	0.0329601	26082	0.191106	0.00434243	0.340973	0.340973	0.130158	0.0434198	0.0240154	13827	19.6	75	13827
12031	Duval County, FL	0.539283	0.0321911	40703	0.119083	0.0126334	0.17281	0.17281	0.336005	0.0275064	0.011852	778879	1006.7	3	778879
12033	Escambia County, FL	0.557396	0.0366225	35234	0.154394	0.00913292	0.179442	0.179442	0.319303	0.0283839	0.00949131	294410	444.5	5	294410
12035	Flagler County, FL	0.567526	0.0199666	40214	0.0869786	0.0130854	0.141211	0.141211	0.164854	0.021978	0.0101437	49832	102.7	26	49832
12037	Franklin County, FL	0.512195	0.0158235	26756	0.177278	0.0379932	0.317362	0.317362	0.193876	0.0446777	0.0065918	11057	20.3	71	11057
12039	Gadsden County, FL	0.533876	0.0427244	31248	0.199251	0.00440153	0.293101	0.293101	0.227014	0.0645995	0.0313859	45087	87.4	53	45087
12041	Gilchrist County, FL	0.511814	0.0234828	30328	0.141259	0.0137207	0.275998	0.275998	0.105988	0.0223063	0.0213105	14437	41.4	42	14437
12043	Glades County, FL	0.51591	0.0420842	30774	0.151905	0	0.301634	0.301634	0.171789	0.0402388	0.0342679	10576	13.7	43	10576
12045	Gulf County, FL	0.533319	0.0275766	30276	0.166849	0.0103359	0.274168	0.274168	0.196363	0.0427905	0.00770635	13332	24	41	13332
12047	Hamilton County, FL	0.525489	0.0294614	25638	0.26013	0	0.371203	0.371203	0.230399	0.0586398	0.0177842	13327	25.9	67	13327
12049	Hardee County, FL	0.443592	0.0524455	30183	0.245896	0	0.420437	0.420437	0.300875	0.0337987	0.0443301	26938	42.3	69	26938
12051	Hendry County, FL	0.443515	0.0464286	33592	0.241471	0.00237718	0.458372	0.458372	0.290271	0.0294931	0.04	36210	31.4	51	36210
12053	Hernando County, FL	0.581562	0.0222019	32572	0.103347	0.000924994	0.215327	0.215327	0.143192	0.0325485	0.00819125	130802	273.5	6	130802
12055	Highlands County, FL	0.524042	0.0191566	30160	0.152182	0.00170358	0.254844	0.254844	0.228007	0.0308772	0.0115289	87366	85	24	87366
12057	Hillsborough County, FL	0.52659	0.0369273	40663	0.125123	0.0147041	0.192376	0.192376	0.322278	0.0246527	0.01423	998948	950.6	3	998948
12059	Holmes County, FL	0.517296	0.0310078	27923	0.190536	0.00277008	0.347895	0.347895	0.182979	0.047681	0.0200838	18564	38.5	72	18564
12061	Indian River County, FL	0.577593	0.0226978	39635	0.0929954	0.0694399	0.184441	0.184441	0.227395	0.0285325	0.00844577	112947	224.4	21	112947
12063	Jackson County, FL	0.491539	0.0278132	29744	0.171814	0.00364401	0.308678	0.308678	0.206721	0.0495187	0.0142599	46755	51.1	52	46755
12065	Jefferson County, FL	0.538126	0.0271322	32998	0.171357	0.0197789	0.26832	0.26832	0.211787	0.0536741	0.0166134	12902	21.6	67	12902
12067	Lafayette County, FL	0.386614	0.0210268	30651	0.174711	0.0182371	0.317808	0.317808	0.216994	0.0378151	0.015873	7022	12.9	44	7022
12069	Lake County, FL	0.550936	0.019498	36903	0.0963226	0.00672579	0.202363	0.202363	0.183559	0.0275751	0.00973839	210528	220.9	16	210528
12071	Lee County, FL	0.59515	0.0198903	40319	0.0972587	0.0312188	0.177067	0.177067	0.240689	0.024401	0.00943271	440888	548.6	4	440888
12073	Leon County, FL	0.463725	0.0573136	37517	0.181871	0.0115426	0.108822	0.108822	0.371885	0.0176956	0.00819511	239452	359.1	6	239452
12075	Levy County, FL	0.562737	0.0307709	26959	0.185802	0.00113122	0.260965	0.260965	0.175283	0.0334607	0.0157929	34450	30.8	35	34450
12077	Liberty County, FL	0.528421	0.0217582	28840	0.198539	0.00497512	0.344449	0.344449	0.205919	0.0481548	0.0144014	7021	8.4	41	7021
12079	Madison County, FL	0.455135	0.0274491	26533	0.230611	0.00304745	0.3252	0.3252	0.194635	0.0600392	0.0229296	18733	27.1	67	18733
12081	Manatee County, FL	0.541572	0.0191928	38673	0.100777	0.0160499	0.185576	0.185576	0.267696	0.0307043	0.0102703	264002	356.3	16	264002
12083	Marion County, FL	0.55424	0.0288988	31944	0.130764	0.00514261	0.218033	0.218033	0.197984	0.0312772	0.0118308	258916	164	6	258916
12085	Martin County, FL	0.546088	0.0212677	43083	0.0877318	0.057393	0.147024	0.147024	0.204289	0.029898	0.0068731	126731	228.1	13	126731
12086	Miami-Dade County, FL	0.545992	0.0501873	35966	0.17971	0.03183	0.321328	0.321328	0.387139	0.0374099	0.0423572	2253362	1157.9	1	2253362
12087	Monroe County, FL	0.575071	0.0201829	42283	0.101785	0.108551	0.150946	0.150946	0.363205	0.0246252	0.0134812	79589	79.8	21	79589
12089	Nassau County, FL	0.537454	0.0303179	46022	0.0914535	0.0368352	0.189829	0.189829	0.163826	0.0291174	0.0152866	57663	88.5	20	57663
12091	Okaloosa County, FL	0.556242	0.0266875	41474	0.0884105	0.0157661	0.119818	0.119818	0.325915	0.0133094	0.00808825	170498	182.2	15	170498
12093	Okeechobee County, FL	0.50921	0.0247001	30456	0.16026	0.00212766	0.34894	0.34894	0.255465	0.0330342	0.0283491	35910	46.4	36	35910
12095	Orange County, FL	0.545877	0.0341781	41311	0.12112	0.0189187	0.182182	0.182182	0.354433	0.0203696	0.0156058	896344	987.8	3	896344
12097	Osceola County, FL	0.625653	0.0320467	38214	0.115236	0.00761976	0.208802	0.208802	0.320495	0.0253374	0.0217623	172493	130.5	15	172493
12099	Palm Beach County, FL	0.540009	0.0275611	45062	0.0992294	0.0538016	0.164257	0.164257	0.253375	0.0391775	0.0131428	1131184	573	1	1131184
12101	Pasco County, FL	0.579957	0.0231595	32969	0.106657	0.00151593	0.224279	0.224279	0.17431	0.0357264	0.010314	344765	462.9	5	344765
12103	Pinellas County, FL	0.527501	0.0248051	37111	0.0997093	0.0177895	0.159888	0.159888	0.272339	0.0386488	0.00719092	921482	3292	3	921482
12105	Polk County, FL	0.534728	0.033077	36036	0.129359	0.00465292	0.252416	0.252416	0.262958	0.0273937	0.0141642	483924	258.2	5	483924
12107	Putnam County, FL	0.534187	0.0289458	28180	0.208725	0.0015894	0.296476	0.296476	0.208715	0.0457991	0.0174934	70423	97.6	8	70423
12109	St. Johns County, FL	0.521635	0.0205216	50099	0.0802018	0.0737368	0.128041	0.128041	0.2113	0.0195912	0.00729633	123135	202.2	16	123135
12111	St. Lucie County, FL	0.572557	0.0274406	36363	0.133976	0.00557419	0.223257	0.223257	0.245514	0.0268675	0.0132063	192695	336.6	6	192695
12113	Santa Rosa County, FL	0.528028	0.0309104	41881	0.098289	0.0189546	0.145652	0.145652	0.186122	0.0176284	0.0108922	117743	115.8	15	117743
12115	Sarasota County, FL	0.57362	0.0186651	41957	0.0777304	0.0446669	0.129142	0.129142	0.208723	0.0298325	0.00585579	325957	570.3	10	325957
12117	Seminole County, FL	0.512528	0.0257612	49326	0.0741159	0.0130872	0.113163	0.113163	0.263846	0.016744	0.00819649	365196	1184.9	10	365196
12119	Sumter County, FL	0.578728	0.0165895	32073	0.137262	0.00132878	0.227324	0.227324	0.156234	0.0326772	0.0103951	53345	97.7	35	53345
12121	Suwannee County, FL	0.507409	0.0398158	29963	0.184618	0.00396406	0.26758	0.26758	0.189982	0.0371471	0.0282318	34844	50.7	34	34844
12123	Taylor County, FL	0.493323	0.0285279	30032	0.18016	0.00377003	0.299907	0.299907	0.209653	0.0501672	0.0176979	19256	18.5	66	19256
12125	Union County, FL	0.459433	0.0155274	34563	0.139735	0	0.275339	0.275339	0.24234	0.030591	0.036828	13442	55.9	69	13442
12127	Volusia County, FL	0.56161	0.0346278	35219	0.116209	0.00712261	0.179626	0.179626	0.230784	0.0307704	0.00974432	443343	401.9	5	443343
12129	Wakulla County, FL	0.531881	0.0241639	37149	0.112772	0	0.216028	0.216028	0.148361	0.0383432	0.0144379	22863	37.7	39	22863
12131	Walton County, FL	0.599313	0.0239844	32407	0.143826	0.0356947	0.240447	0.240447	0.206501	0.0265893	0.014745	40601	38.4	35	40601
12133	Washington County, FL	0.535878	0.0285301	27922	0.191772	0	0.287837	0.287837	0.182334	0.0495524	0.0196697	20973	36.2	72	20973
13001	Appling County, GA	0.483704	0.0291833	30266	0.186207	0.00372517	0.326881	0.326881	0.214598	0.0280048	0.0186194	17419	34.3	68	17419
13003	Atkinson County, GA	0.396806	0.0318783	26470	0.230222	0	0.436598	0.436598	0.265433	0.0309165	0.0320206	7609	22.5	67	7609
13005	Bacon County, GA	0.467956	0.0257858	26910	0.236575	0	0.323065	0.323065	0.23261	0.0365249	0.019306	10103	35.5	69	10103
13007	Baker County, GA	0.354271	0.0470626	30338	0.233604	0	0.339756	0.339756	0.248892	0.0541612	0.0184941	4074	11.9	66	4074
13009	Baldwin County, GA	0.501602	0.0316686	35159	0.167678	0.00257773	0.274038	0.274038	0.315405	0.0377422	0.0149749	44700	173	32	44700
13011	Banks County, GA	0.492886	0.0199353	38523	0.125469	0.00785634	0.34624	0.34624	0.182222	0.0408277	0.0190157	14422	61.7	39	14422
13013	Barrow County, GA	0.540045	0.0289737	45019	0.0829355	0.00519178	0.266876	0.266876	0.212852	0.0295341	0.012474	46144	284.5	29	46144
13015	Bartow County, GA	0.516281	0.0270903	43660	0.0858223	0.00223655	0.281714	0.281714	0.228608	0.0221151	0.0167427	76019	165.5	20	76019
13017	Ben Hill County, GA	0.412346	0.0376059	27100	0.222872	0	0.341947	0.341947	0.320089	0.0416604	0.0131875	17484	69.4	69	17484
13019	Berrien County, GA	0.486162	0.0279971	30044	0.176964	0	0.33968	0.33968	0.241246	0.030666	0.0134164	16235	35.9	69	16235
13021	Bibb County, GA	0.50964	0.044886	34532	0.191162	0.00801836	0.227902	0.227902	0.388101	0.025592	0.00770945	153887	615.6	7	153887
13023	Bleckley County, GA	0.449087	0.0341976	33448	0.158763	0	0.282609	0.282609	0.252108	0.0400274	0.00869167	11666	53.7	41	11666
13025	Brantley County, GA	0.578161	0.0292505	30361	0.156438	0	0.275048	0.275048	0.128256	0.0362399	0.0320088	14629	32.9	42	14629
13027	Brooks County, GA	0.494351	0.0303248	26911	0.234336	0	0.32549	0.32549	0.234158	0.0492283	0.0116978	16450	33.3	76	16450
13029	Bryan County, GA	0.517822	0.0198084	48345	0.116824	0.00591436	0.210214	0.210214	0.190938	0.0206453	0.0199036	23417	53	39	23417
13031	Bulloch County, GA	0.497235	0.062862	29499	0.24494	0.00794777	0.220598	0.220598	0.378026	0.0194764	0.0109917	55983	82.1	53	55983
13033	Burke County, GA	0.443674	0.052243	27877	0.286643	0	0.351477	0.351477	0.235294	0.0704563	0.022183	22243	26.8	68	22243
13035	Butts County, GA	0.520951	0.021174	39879	0.11472	0.0031339	0.30226	0.30226	0.209597	0.0226181	0.0122386	19522	104.6	41	19522
13037	Calhoun County, GA	0.430536	0.0245531	24588	0.265017	0	0.344868	0.344868	0.279673	0.0652396	0.0239551	6320	22.6	75	6320
13039	Camden County, GA	0.546408	0.0323902	41056	0.101364	0.00522747	0.167366	0.167366	0.354898	0.0215573	0.0150969	43664	69.3	29	43664
13043	Candler County, GA	0.488981	0.0386207	25022	0.261334	0.00497925	0.430587	0.430587	0.291871	0.0337778	0.0251852	9577	38.8	76	9577
13045	Carroll County, GA	0.513633	0.0307605	38799	0.137144	0.0041926	0.289428	0.289428	0.284747	0.0239166	0.0122592	87268	174.9	23	87268
13047	Catoosa County, GA	0.518929	0.0222672	39998	0.0943981	0.00587084	0.239704	0.239704	0.201419	0.0183109	0.0107711	53282	328.4	28	53282
13049	Charlton County, GA	0.500282	0.0248915	27869	0.209102	0	0.349157	0.349157	0.177795	0.0688211	0.0314183	10282	13.2	66	10282
13051	Chatham County, GA	0.526606	0.03662	37752	0.156164	0.0277335	0.198033	0.198033	0.370627	0.0313804	0.00991487	232048	529.7	7	232048
13053	Chattahoochee County, GA	0.540351	0.0169009	37106	0.105511	0.0141243	0.112202	0.112202	0.772745	0.0167121	0.0126194	14882	59.8	39	14882
13055	Chattooga County, GA	0.39349	0.03127	30664	0.142815	0.00469379	0.395977	0.395977	0.239955	0.0311162	0.0147228	25470	81.3	65	25470
13057	Cherokee County, GA	0.515614	0.0198556	60896	0.0531825	0.010339	0.155638	0.155638	0.151175	0.0200828	0.00874836	141903	334.9	12	141903
13059	Clarke County, GA	0.465713	0.0657248	28403	0.282704	0.0117001	0.189565	0.189565	0.562921	0.0161688	0.00695109	101489	840.2	8	101489
13061	Clay County, GA	0.491776	0.0339954	21448	0.312785	0	0.356659	0.356659	0.242571	0.081663	0.0334076	3357	17.2	75	3357
13063	Clayton County, GA	0.550294	0.0387115	42697	0.10094	0.00498217	0.199366	0.199366	0.378423	0.017728	0.015977	236517	1658.4	15	236517
13065	Clinch County, GA	0.414747	0.0218726	26755	0.23438	0.0116392	0.411416	0.411416	0.282469	0.0628981	0.017914	6878	8.5	66	6878
13067	Cobb County, GA	0.480877	0.0280803	58289	0.0646933	0.0181315	0.112088	0.112088	0.285078	0.011671	0.00697183	607751	1786.7	2	607751
13069	Coffee County, GA	0.451788	0.0380789	30710	0.191442	0.00275591	0.351741	0.351741	0.239459	0.0359443	0.0210424	37413	62.5	52	37413
13071	Colquitt County, GA	0.456087	0.0372856	28539	0.198208	0.00215339	0.350978	0.350978	0.317423	0.0369797	0.0156825	42053	76.1	53	42053
13073	Columbia County, GA	0.444674	0.0248667	55682	0.051163	0.0086235	0.121283	0.121283	0.164927	0.0179949	0.00678021	89288	307.9	46	89288
13075	Cook County, GA	0.475398	0.0322745	27582	0.207072	0.00698726	0.354496	0.354496	0.268341	0.0411425	0.016151	15771	68.9	69	15771
13077	Coweta County, GA	0.513946	0.0271285	52706	0.078074	0.00727567	0.18377	0.18377	0.200362	0.0189555	0.0131035	89215	201.6	20	89215
13079	Crawford County, GA	0.537253	0.0276202	37848	0.154307	0.00126984	0.327453	0.327453	0.138842	0.0356422	0.0125532	12495	38.4	42	12495
13081	Crisp County, GA	0.506032	0.0412365	26547	0.293069	0.00542005	0.341455	0.341455	0.399582	0.0332254	0.00767662	21996	80.3	69	21996
13083	Dade County, GA	0.52047	0.0337793	35259	0.0974323	0.00553825	0.329667	0.329667	0.173239	0.0426061	0.00940884	15154	87.1	41	15154
13085	Dawson County, GA	0.496939	0.0231955	47486	0.0760863	0.0319905	0.205264	0.205264	0.182504	0.0194431	0.0204317	15999	75.8	39	15999
13087	Decatur County, GA	0.466949	0.0373499	28820	0.226514	0.00497719	0.303182	0.303182	0.307491	0.0398844	0.0147399	28240	47.3	52	28240
13089	DeKalb County, GA	0.476451	0.0390858	49117	0.108016	0.0174445	0.149448	0.149448	0.400664	0.0221024	0.0104757	665865	2482.7	3	665865
13091	Dodge County, GA	0.449634	0.0296427	27607	0.174199	0.00263852	0.337093	0.337093	0.251372	0.0458794	0.0182668	19171	38.3	44	19171
13093	Dooly County, GA	0.469608	0.0326087	27980	0.221035	0	0.315365	0.315365	0.285449	0.0601177	0.0217447	11525	29.3	67	11525
13095	Dougherty County, GA	0.498716	0.0581286	30934	0.247583	0.00417393	0.263443	0.263443	0.450615	0.0279309	0.0135295	96065	291.5	8	96065
13097	Douglas County, GA	0.536874	0.0270863	50108	0.077851	0.00307867	0.18856	0.18856	0.218633	0.0244044	0.0147157	92174	462.5	46	92174
13099	Early County, GA	0.44355	0.0464635	25629	0.257041	0	0.315676	0.315676	0.276005	0.0515442	0.0244941	12354	24.2	76	12354
13101	Echols County, GA	0.453357	0.0236794	25851	0.286564	0	0.395478	0.395478	0.26212	0.0126582	0.0221519	3754	9.3	83	3754
13103	Effingham County, GA	0.532394	0.027818	46505	0.0930821	0.000618716	0.211466	0.211466	0.156853	0.0244848	0.0139153	37535	78.3	29	37535
13105	Elbert County, GA	0.44933	0.0341088	28724	0.173288	0.0147015	0.327752	0.327752	0.247703	0.0309845	0.0127436	20511	55.6	76	20511
13107	Emanuel County, GA	0.472856	0.0246104	24383	0.273893	0	0.385518	0.385518	0.275608	0.0350528	0.0220012	21837	31.8	68	21837
13109	Evans County, GA	0.483019	0.0471769	25447	0.270077	0.0046225	0.342661	0.342661	0.327922	0.0381154	0.0119111	10495	56.8	69	10495
13111	Fannin County, GA	0.492498	0.0211604	30612	0.123727	0.0148536	0.290533	0.290533	0.161756	0.0480344	0.00932011	19798	51.3	65	19798
13113	Fayette County, GA	0.452678	0.0179953	71227	0.0263321	0.0182579	0.0762844	0.0762844	0.11221	0.0114199	0.00345768	91263	463.1	46	91263
13115	Floyd County, GA	0.476351	0.040955	35615	0.144475	0.00764661	0.285349	0.285349	0.330001	0.0282414	0.00819913	90565	176.5	24	90565
13117	Forsyth County, GA	0.480967	0.0149839	68890	0.0550239	0.0386122	0.142802	0.142802	0.111282	0.0165196	0.0102416	98407	435.8	17	98407
13119	Franklin County, GA	0.476296	0.0244821	32134	0.13864	0.00202703	0.329714	0.329714	0.211577	0.0308063	0.0100152	20285	77	65	20285
13121	Fulton County, GA	0.457235	0.0600376	47321	0.157308	0.0953448	0.159871	0.159871	0.43795	0.0247384	0.00597058	816006	1543.5	3	816006
13123	Gilmer County, GA	0.446444	0.024774	35140	0.124548	0	0.340247	0.340247	0.254787	0.022379	0.0125675	23456	55	41	23456
13125	Glascock County, GA	0.527778	0.0747664	29743	0.171753	0	0.339002	0.339002	0.212072	0.0328685	0	2556	17.7	62	2556
13127	Glynn County, GA	0.523636	0.0356884	38765	0.151468	0.0475711	0.177766	0.177766	0.315547	0.0183402	0.00735078	67568	160	22	67568
13129	Gordon County, GA	0.453922	0.023709	38831	0.098599	0.00261617	0.340927	0.340927	0.276097	0.0309157	0.0139121	44104	124	29	44104
13131	Grady County, GA	0.469309	0.0447902	28656	0.213389	0.013291	0.305978	0.305978	0.263633	0.0419461	0.0171649	23659	51.6	69	23659
13133	Greene County, GA	0.460851	0.036747	33479	0.223331	0.143012	0.299327	0.299327	0.247044	0.0622604	0.0149717	14406	37.1	69	14406
13135	Gwinnett County, GA	0.495308	0.0240857	60537	0.056772	0.00986632	0.127129	0.127129	0.240063	0.0111113	0.0140571	588448	1359.9	2	588448
13137	Habersham County, GA	0.477618	0.0260409	36321	0.121742	0.0112994	0.291307	0.291307	0.229697	0.0306207	0.0130477	35902	129.1	28	35902
13139	Hall County, GA	0.471999	0.0250539	44908	0.124149	0.0227247	0.294906	0.294906	0.299454	0.0213166	0.0143517	139277	353.8	14	139277
13141	Hancock County, GA	0.378369	0.0588235	22003	0.294288	0	0.377607	0.377607	0.217477	0.109052	0.0302749	10076	21.3	67	10076
13143	Haralson County, GA	0.520963	0.0241883	31656	0.154973	0.00879223	0.36987	0.36987	0.218563	0.0371463	0.0131284	25690	91.1	41	25690
13145	Harris County, GA	0.473818	0.0229935	47763	0.0822496	0.00765027	0.210461	0.210461	0.134968	0.0252777	0.0125822	23695	51.1	39	23695
13147	Hart County, GA	0.486982	0.0321602	32833	0.147621	0.0111313	0.289178	0.289178	0.16384	0.0354711	0.00988359	22997	99	65	22997
13149	Heard County, GA	0.531284	0.0340546	33038	0.135929	0.00153022	0.340171	0.340171	0.192057	0.0445214	0.0247341	11012	37.2	42	11012
13151	Henry County, GA	0.526386	0.0194807	57309	0.049151	0.00652018	0.157707	0.157707	0.136527	0.0133662	0.0128586	119341	369.8	46	119341
13153	Houston County, GA	0.530265	0.0302172	43638	0.101987	0.00175401	0.157044	0.157044	0.303761	0.0195302	0.00853071	110765	294	15	110765
13155	Irwin County, GA	0.465303	0.0347269	30257	0.177551	0	0.32295	0.32295	0.227791	0.0384193	0.0203074	9931	27.8	76	9931
13157	Jackson County, GA	0.520827	0.0216401	40349	0.119779	0.00368664	0.319193	0.319193	0.233914	0.02982	0.0152089	41589	121.5	32	41589
13159	Jasper County, GA	0.508939	0.0297086	39890	0.141834	0	0.302616	0.302616	0.218813	0.0356886	0.0210778	11426	30.8	42	11426
13161	Jeff Davis County, GA	0.451956	0.0328022	27310	0.193975	0	0.367098	0.367098	0.213854	0.0405965	0.0171914	12684	38	69	12684
13163	Jefferson County, GA	0.412298	0.061354	26120	0.229945	0	0.414575	0.414575	0.271819	0.0660988	0.0233475	17266	32.7	68	17266
13165	Jenkins County, GA	0.442308	0.062461	24025	0.283887	0	0.379756	0.379756	0.308439	0.0488488	0.0270691	8575	24.5	67	8575
13167	Johnson County, GA	0.479284	0.0268892	23848	0.226301	0	0.375912	0.375912	0.199723	0.0501597	0.0111821	8560	28.1	76	8560
13169	Jones County, GA	0.525187	0.0282574	43301	0.10219	0.00535356	0.221348	0.221348	0.120711	0.0256381	0.013281	23639	60	39	23639
13171	Lamar County, GA	0.481706	0.0338203	37087	0.111761	0.00192976	0.286594	0.286594	0.23317	0.0437675	0.0155812	15912	86.1	41	15912
13173	Lanier County, GA	0.482943	0.0363404	29171	0.185415	0	0.329619	0.329619	0.230935	0.0551485	0.0215966	7241	38.8	69	7241
13175	Laurens County, GA	0.462338	0.03062	32010	0.184293	0.00186443	0.296589	0.296589	0.283743	0.0314348	0.0129368	44874	55.2	52	44874
13177	Lee County, GA	0.530653	0.0230841	48600	0.0822447	0	0.186885	0.186885	0.214727	0.0188358	0.0216308	24757	69.6	39	24757
13179	Liberty County, GA	0.5433	0.0371301	33477	0.14953	0.000137118	0.132286	0.132286	0.50381	0.0217717	0.0112986	61610	118.7	23	61610
13181	Lincoln County, GA	0.483269	0.0327494	31952	0.153493	0.0029304	0.289774	0.289774	0.145947	0.0436789	0.0110735	8348	39.5	42	8348
13183	Long County, GA	0.572652	0.0509291	30640	0.195203	0	0.257102	0.257102	0.300175	0.0310576	0.0260213	10304	25.7	67	10304
13185	Lowndes County, GA	0.537845	0.0340196	32132	0.183477	0.00465333	0.223445	0.223445	0.361692	0.0255711	0.0141177	92115	182.7	8	92115
13187	Lumpkin County, GA	0.53001	0.0257018	39167	0.132417	0.00450992	0.280379	0.280379	0.240804	0.0246783	0.018575	21016	73.9	39	21016
13189	McDuffie County, GA	0.498824	0.0466067	31920	0.184173	0.00176835	0.332912	0.332912	0.279856	0.0409034	0.0117942	21231	81.7	69	21231
13191	McIntosh County, GA	0.547468	0.0325593	30102	0.18689	0.0114613	0.288048	0.288048	0.152968	0.0490243	0.0180866	10847	25	67	10847
13193	Macon County, GA	0.434194	0.0451107	24224	0.258259	0	0.36782	0.36782	0.259505	0.0759206	0.0221349	14074	34.9	68	14074
13195	Madison County, GA	0.527764	0.0174486	36347	0.116436	0.00350216	0.292163	0.292163	0.190951	0.0303061	0.00938776	25730	90.6	41	25730
13197	Marion County, GA	0.421227	0.0213164	29145	0.224243	0	0.345504	0.345504	0.206007	0.0678411	0.0194903	7144	19.5	66	7144
13199	Meriwether County, GA	0.483237	0.0400374	31870	0.178252	0.00480641	0.342317	0.342317	0.267469	0.0520126	0.010548	22534	44.8	69	22534
13201	Miller County, GA	0.454069	0.0242915	27335	0.211927	0	0.309741	0.309741	0.232	0.0249296	0.0148774	6383	22.6	75	6383
13205	Mitchell County, GA	0.456265	0.0326237	26581	0.264171	0.0017991	0.347181	0.347181	0.294128	0.0626318	0.0236885	23932	46.7	69	23932
13207	Monroe County, GA	0.486167	0.022076	44195	0.0981127	0.00619675	0.222841	0.222841	0.178433	0.0433994	0.0114004	21757	55	42	21757
13209	Montgomery County, GA	0.481148	0.0224474	30240	0.198689	0.00452489	0.28563	0.28563	0.201915	0.0363138	0.0188421	8270	33.7	68	8270
13211	Morgan County, GA	0.514162	0.0338119	40249	0.109429	0.0175507	0.260444	0.260444	0.197789	0.0304066	0.0138539	15457	44.2	42	15457
13213	Murray County, GA	0.427761	0.027195	36996	0.126508	0.00534442	0.389466	0.389466	0.240689	0.0308596	0.0198705	36506	106	29	36506
13215	Muscogee County, GA	0.505385	0.0400394	34798	0.156566	0.0072221	0.210829	0.210829	0.425955	0.025208	0.00876552	186291	861.4	7	186291
13217	Newton County, GA	0.519838	0.0343472	44875	0.100069	0.00238533	0.252912	0.252912	0.218801	0.0188207	0.0138201	62001	224.3	23	62001
13219	Oconee County, GA	0.425234	0.0259815	55211	0.064719	0.0335761	0.13309	0.13309	0.187979	0.0132582	0.00618716	26225	141.2	38	26225
13221	Oglethorpe County, GA	0.477761	0.0191324	35578	0.132382	0.00561167	0.279161	0.279161	0.176612	0.0445453	0.0127861	12635	28.6	41	12635
13223	Paulding County, GA	0.5489	0.0185245	52161	0.055008	0.0016861	0.192079	0.192079	0.131784	0.0195094	0.0123536	81678	260.6	46	81678
13225	Peach County, GA	0.530412	0.0795417	34453	0.20233	0.000996016	0.266169	0.266169	0.327537	0.0442153	0.0175439	23668	156.7	69	23668
13227	Pickens County, GA	0.529579	0.0145296	41387	0.0915815	0.0342787	0.297958	0.297958	0.15663	0.0229911	0.0175223	22983	99	39	22983
13229	Pierce County, GA	0.510198	0.02447	29895	0.183973	0.00580271	0.302241	0.302241	0.188378	0.0391071	0.0248406	15636	45.6	69	15636
13231	Pike County, GA	0.513783	0.0218531	44370	0.0956633	0.0078637	0.247141	0.247141	0.164111	0.029653	0.0176656	13688	62.7	39	13688
13233	Polk County, GA	0.488619	0.0348386	32328	0.154591	0.00150171	0.367162	0.367162	0.279549	0.0362546	0.0172709	38127	122.5	32	38127
13235	Pulaski County, GA	0.487915	0.0302552	31895	0.163641	0.004561	0.266408	0.266408	0.25112	0.033754	0.0105665	9588	38.8	76	9588
13237	Putnam County, GA	0.477493	0.0220943	36956	0.145715	0.0416052	0.245457	0.245457	0.211023	0.0362064	0.0114834	18812	54.6	41	18812
13239	Quitman County, GA	0.45671	0.027832	25875	0.218967	0	0.422448	0.422448	0.214011	0.0678128	0.0248329	2598	17.1	70	2598
13241	Rabun County, GA	0.523245	0.0281319	33899	0.111096	0.0476762	0.246276	0.246276	0.212027	0.03663	0.014015	15050	40.6	60	15050
13243	Randolph County, GA	0.398365	0.0390441	22004	0.277257	0.00480769	0.375915	0.375915	0.259116	0.0807838	0.0357511	7791	18.2	75	7791
13245	Richmond County, GA	0.505348	0.0526056	33086	0.195586	0.0061577	0.220332	0.220332	0.399237	0.0311959	0.0102408	199775	616.5	7	199775
13247	Rockdale County, GA	0.497426	0.027749	53599	0.0818875	0.0032557	0.175916	0.175916	0.245653	0.0156328	0.00773324	70111	536.7	46	70111
13249	Schley County, GA	0.414033	0.0344333	32035	0.19851	0	0.299915	0.299915	0.240479	0.0432056	0.00627178	3766	22.5	42	3766
13251	Screven County, GA	0.440667	0.0531547	29312	0.20062	0.00192585	0.330718	0.330718	0.207432	0.0470933	0.0182853	15374	23.7	67	15374
13253	Seminole County, GA	0.497922	0.0377568	27094	0.23166	0	0.32123	0.32123	0.230582	0.0696893	0.0170725	9369	39.4	76	9369
13255	Spalding County, GA	0.506526	0.0381622	36221	0.154641	0.00387304	0.32242	0.32242	0.375315	0.0247223	0.00892235	58417	295.1	23	58417
13257	Stephens County, GA	0.468048	0.0260476	29466	0.151053	0.00283976	0.288772	0.288772	0.255932	0.0356748	0.00803939	25435	141.9	50	25435
13259	Stewart County, GA	0.43645	0.0519006	24789	0.22202	0.0188679	0.36824	0.36824	0.247843	0.111111	0.0239163	5252	11.4	74	5252
13261	Sumter County, GA	0.454	0.0415898	30904	0.214371	0	0.300798	0.300798	0.326254	0.0343451	0.0164657	33200	68.4	52	33200
13263	Talbot County, GA	0.409001	0.0474783	26611	0.242092	0.00440044	0.352487	0.352487	0.175899	0.106383	0.0126084	6498	16.5	66	6498
13265	Taliaferro County, GA	0.417437	0.0501222	23750	0.234115	0	0.437936	0.437936	0.190847	0.0873563	0.0471264	2077	10.6	74	2077
13267	Tattnall County, GA	0.448474	0.0330686	28664	0.238652	0	0.336874	0.336874	0.297387	0.0410939	0.0194133	22305	46.1	44	22305
13269	Taylor County, GA	0.480498	0.0396731	25148	0.259505	0	0.364319	0.364319	0.208904	0.0588235	0.0188967	8815	23.4	67	8815
13271	Telfair County, GA	0.385487	0.0301402	26097	0.211542	0.00684571	0.364407	0.364407	0.203105	0.0584541	0.0152174	11794	26.7	76	11794
13273	Terrell County, GA	0.428162	0.0474328	26969	0.285541	0.00734463	0.35514	0.35514	0.354269	0.0457271	0.0164918	10970	32.7	68	10970
13275	Thomas County, GA	0.468053	0.038471	31115	0.173914	0.00514105	0.264613	0.264613	0.280197	0.0427371	0.0160034	42737	77.9	53	42737
13277	Tift County, GA	0.486947	0.0427828	32616	0.199114	0.0025822	0.320574	0.320574	0.318464	0.0258639	0.0192543	38407	144.9	53	38407
13279	Toombs County, GA	0.444707	0.0344508	26811	0.238539	0.00197971	0.326733	0.326733	0.349941	0.0355371	0.0188316	26067	71.1	53	26067
13281	Towns County, GA	0.597894	0.018565	31950	0.11804	0.0223723	0.249459	0.249459	0.171948	0.0430215	0.00775388	9319	55.9	60	9319
13283	Treutlen County, GA	0.508019	0.0448295	24644	0.263491	0	0.38164	0.38164	0.227273	0.047017	0.0233109	6854	34.2	76	6854
13285	Troup County, GA	0.464922	0.0329425	35469	0.148265	0.00470651	0.270189	0.270189	0.349063	0.0381843	0.00743613	58779	142	23	58779
13287	Turner County, GA	0.446819	0.0488781	25676	0.267338	0.00328677	0.323462	0.323462	0.27333	0.0503639	0.0107715	9504	33.2	68	9504
13289	Twiggs County, GA	0.570545	0.0475181	31608	0.19712	0.00378788	0.368397	0.368397	0.154384	0.0897704	0.026618	10590	29.4	68	10590
13291	Union County, GA	0.541817	0.0168055	31893	0.125178	0.00395746	0.258052	0.258052	0.150107	0.0162034	0.00670485	17289	53.6	65	17289
13293	Upson County, GA	0.446266	0.0410959	31201	0.147396	0.0029406	0.333315	0.333315	0.303095	0.0246223	0.00802089	27597	84.8	50	27597
13295	Walker County, GA	0.495046	0.0260042	32406	0.124758	0.0044329	0.331562	0.331562	0.223061	0.0365177	0.0100826	61053	136.7	19	61053
13297	Walton County, GA	0.558921	0.0230608	46479	0.0973675	0.00606202	0.265113	0.265113	0.219122	0.0233726	0.0136575	60687	184.4	20	60687
13299	Ware County, GA	0.520293	0.0339302	28360	0.20545	0.00522836	0.296792	0.296792	0.286453	0.0362894	0.0150649	35483	39.3	36	35483
13301	Warren County, GA	0.409577	0.0496003	27366	0.269567	0	0.429205	0.429205	0.205915	0.062423	0.0217659	6336	22.2	75	6336
13303	Washington County, GA	0.485777	0.0511417	29910	0.228993	0	0.317188	0.317188	0.248782	0.0587761	0.0180229	21176	31.1	68	21176
13305	Wayne County, GA	0.517668	0.0261778	32766	0.166803	0.00807292	0.298614	0.298614	0.221362	0.0264908	0.015015	26565	41.2	51	26565
13307	Webster County, GA	0.377665	0.0433135	27992	0.192534	0	0.38728	0.38728	0.226968	0.0603732	0.0274424	2390	11.4	42	2390
13309	Wheeler County, GA	0.391639	0.0219448	24053	0.252943	0.0112202	0.321429	0.321429	0.213446	0.0372949	0.0248633	6179	20.8	75	6179
13311	White County, GA	0.554199	0.0176946	36084	0.105345	0.00369185	0.240258	0.240258	0.21462	0.0263873	0.0135817	19944	82.6	60	19944
13313	Whitfield County, GA	0.420807	0.0234126	39377	0.114717	0.0161976	0.370097	0.370097	0.317037	0.023073	0.0162668	83525	288	20	83525
13315	Wilcox County, GA	0.435897	0.022232	27483	0.209775	0	0.318348	0.318348	0.203149	0.059605	0.016158	8577	22.6	75	8577
13317	Wilkes County, GA	0.475698	0.0245261	27644	0.174862	0	0.35031	0.35031	0.231848	0.064905	0.00788132	10687	22.7	71	10687
13319	Wilkinson County, GA	0.523405	0.038323	32723	0.179436	0.00475624	0.295744	0.295744	0.173407	0.0420695	0.0148942	10220	22.9	42	10220
13321	Worth County, GA	0.495665	0.0442107	32384	0.18505	0.00102006	0.316904	0.316904	0.255561	0.03849	0.0226992	21967	38.6	69	21967
15001	Hawaii County, HI	0.544945	0.048959	39805	0.156574	0.033496	0.154419	0.154419	0.33752	0.0262338	0.0372181	148677	36.9	6	148677
15003	Honolulu County/city, HI	0.540133	0.0368878	51914	0.0989543	0.130078	0.151532	0.151532	0.415558	0.0332239	0.0379298	876156	1460.8	2	876156
15007	Kauai County, HI	0.569077	0.0333704	45020	0.105066	0.0663345	0.167318	0.167318	0.338349	0.0235842	0.0406283	58463	93.9	18	58463
15009	Maui County, HI	0.598888	0.0330628	49489	0.104561	0.103443	0.166084	0.166084	0.366756	0.0215827	0.0451881	128094	110.5	12	128094
16001	Ada County, ID	0.496635	0.0281287	46140	0.0765338	0.0122466	0.0921065	0.0921065	0.258181	0.014849	0.00889708	300904	285.2	10	300904
16003	Adams County, ID	0.509622	0.0422841	28423	0.151197	0.0160428	0.191653	0.191653	0.231239	0.0168895	0.0112597	3476	2.5	80	3476
16005	Bannock County, ID	0.525182	0.0465722	36683	0.138679	0.00103856	0.124547	0.124547	0.250051	0.0233525	0.0118049	75565	67.9	20	75565
16007	Bear Lake County, ID	0.520145	0.0417027	32162	0.0959874	0	0.145426	0.145426	0.155783	0.0340859	0.0177069	6411	6.6	40	6411
16009	Benewah County, ID	0.491935	0.0800912	31517	0.141337	0.00266845	0.20162	0.20162	0.189722	0.0234637	0.0189944	9171	11.8	42	9171
16011	Bingham County, ID	0.463259	0.0378206	36423	0.124256	0.00150685	0.194256	0.194256	0.183919	0.0186228	0.0292108	41735	19.9	33	41735
16013	Blaine County, ID	0.549327	0.0313333	50496	0.0778567	0.258876	0.0978419	0.0978419	0.2898	0.00951157	0.011054	18991	7.2	37	18991
16015	Boise County, ID	0.479275	0.047292	38651	0.129091	0.00138504	0.136574	0.136574	0.172482	0.0237003	0.0221713	6670	3.5	80	6670
16017	Bonner County, ID	0.51416	0.0432741	32803	0.155264	0.0149566	0.144112	0.144112	0.203756	0.0257946	0.0174233	36835	21.2	33	36835
16019	Bonneville County, ID	0.494218	0.033738	41805	0.10131	0.00331628	0.122036	0.122036	0.205374	0.019198	0.0138073	82522	44.2	20	82522
16021	Boundary County, ID	0.470452	0.0587193	31250	0.156841	0.00426136	0.199873	0.199873	0.204432	0.0142973	0.0218506	9871	7.8	42	9871
16023	Butte County, ID	0.453507	0.0348944	30473	0.181945	0	0.174052	0.174052	0.19041	0.0275482	0.0293848	2899	1.3	80	2899
16025	Camas County, ID	0.517034	0.0268886	34167	0.0832487	0	0.115556	0.115556	0.220648	0.0328283	0.0151515	991	0.9	78	991
16027	Canyon County, ID	0.503035	0.0389012	35884	0.11996	0.00239676	0.239771	0.239771	0.272383	0.0225021	0.0247901	131441	222.9	6	131441
16029	Caribou County, ID	0.477021	0.0284102	37609	0.0960421	0.0144033	0.134138	0.134138	0.176657	0.0296875	0.0144531	7304	4.1	78	7304
16031	Cassia County, ID	0.465108	0.0324468	33322	0.136198	0.003276	0.230542	0.230542	0.288431	0.0167139	0.0196884	21416	8.3	42	21416
16033	Clark County, ID	0.363839	0.0402219	31576	0.198623	0	0.360345	0.360345	0.290607	0.0205882	0.0352941	1022	0.6	78	1022
16035	Clearwater County, ID	0.474312	0.0597119	32071	0.135479	0	0.198678	0.198678	0.201056	0.0150463	0.0121528	8930	3.6	80	8930
16037	Custer County, ID	0.493045	0.0385535	32174	0.142956	0.00273973	0.155378	0.155378	0.247015	0.0180791	0.00451977	4342	0.9	80	4342
16039	Elmore County, ID	0.519069	0.0305954	35256	0.111898	0.00293725	0.128155	0.128155	0.442259	0.0117686	0.0145183	29130	9.5	39	29130
16041	Franklin County, ID	0.471187	0.0360053	36061	0.0737654	0	0.117647	0.117647	0.183862	0.0140967	0.0365362	11329	17	39	11329
16043	Fremont County, ID	0.478142	0.0332631	33424	0.141631	0.000904977	0.196024	0.196024	0.137367	0.0254826	0.028314	11819	6.3	83	11819
16045	Gem County, ID	0.510194	0.0296969	34460	0.130713	0	0.206251	0.206251	0.214057	0.0209424	0.0162484	15181	27	43	15181
16047	Gooding County, ID	0.442722	0.0210675	31888	0.138114	0.00296108	0.27417	0.27417	0.292709	0.0110979	0.0374554	14155	19.4	43	14155
16049	Idaho County, ID	0.480338	0.0549164	29515	0.162707	0.00270898	0.170991	0.170991	0.203087	0.0350099	0.0180802	15511	1.8	84	15511
16051	Jefferson County, ID	0.461455	0.0291009	37737	0.103929	0.00766401	0.156168	0.156168	0.136573	0.0193188	0.0293171	19155	17.5	39	19155
16053	Jerome County, ID	0.458065	0.0383508	34696	0.138525	0.00792079	0.249315	0.249315	0.331194	0.01302	0.0200064	18342	30.6	42	18342
16055	Kootenai County, ID	0.562298	0.0510076	37754	0.104679	0.017295	0.127047	0.127047	0.24156	0.01743	0.0143556	108685	87.3	19	108685
16057	Latah County, ID	0.477153	0.0494274	32524	0.167247	0.00342535	0.0901862	0.0901862	0.367075	0.0213646	0.00788728	34935	32.4	28	34935
16059	Lemhi County, ID	0.487171	0.0487606	30185	0.15318	0.00523903	0.174577	0.174577	0.222779	0.0143511	0.0070229	7806	1.7	85	7806
16061	Lewis County, ID	0.439234	0.0485239	31413	0.119903	0.00230947	0.157935	0.157935	0.233441	0.030888	0.00900901	3747	7.8	43	3747
16063	Lincoln County, ID	0.454141	0.0248299	32484	0.130663	0	0.2262	0.2262	0.26853	0.015895	0.0228058	4044	3.4	83	4044
16065	Madison County, ID	0.524831	0.043116	32607	0.305094	0.00210158	0.115343	0.115343	0.427952	0.0157105	0.0251087	27467	58.3	42	27467
16067	Minidoka County, ID	0.425808	0.0420577	32021	0.148059	0	0.263233	0.263233	0.230066	0.0196472	0.0325541	20174	26.6	42	20174
16069	Nez Perce County, ID	0.523241	0.0292155	36282	0.121754	0.00157557	0.145321	0.145321	0.284404	0.0198221	0.00516813	37410	44.1	30	37410
16071	Oneida County, ID	0.402627	0.0262626	34309	0.108102	0	0.13558	0.13558	0.141981	0.0188811	0.0195804	4125	3.4	82	4125
16073	Owyhee County, ID	0.397585	0.0416613	28339	0.168544	0.00650618	0.324231	0.324231	0.302411	0.0188679	0.0234501	10644	1.4	86	10644
16075	Payette County, ID	0.464803	0.0383801	33046	0.131609	0.00183342	0.255152	0.255152	0.264933	0.024013	0.0177724	20578	50.5	43	20578
16077	Power County, ID	0.412632	0.0308771	32226	0.16116	0	0.252532	0.252532	0.266337	0.0164063	0.0203125	7538	5.4	83	7538
16079	Shoshone County, ID	0.580621	0.0653797	28535	0.163862	0.00322997	0.2212	0.2212	0.270075	0.0345411	0.00880461	13771	5.2	87	13771
16081	Teton County, ID	0.559076	0.0237044	41968	0.129237	0.0188285	0.127283	0.127283	0.284517	0.0120308	0.0274302	5999	13.3	38	5999
16083	Twin Falls County, ID	0.4999	0.03876	34506	0.127339	0.00468663	0.187209	0.187209	0.316953	0.0212971	0.0122836	64284	33.4	20	64284
16085	Valley County, ID	0.549041	0.0377879	36927	0.0925901	0.045283	0.11095	0.11095	0.191029	0.0171446	0.00810474	7651	2.1	80	7651
16087	Washington County, ID	0.423793	0.0473062	30625	0.132844	0	0.233873	0.233873	0.274614	0.0247209	0.0217969	9977	6.9	43	9977
17001	Adams County, IL	0.514485	0.0327098	34784	0.100185	0.00347727	0.162857	0.162857	0.223164	0.0304914	0.00528667	68277	79.7	21	68277
17003	Alexander County, IL	0.497236	0.0521468	26042	0.261101	0	0.330258	0.330258	0.25659	0.0627626	0.0154937	9590	40.6	76	9590
17005	Bond County, IL	0.475771	0.0304565	37680	0.0933844	0.000644538	0.272185	0.272185	0.194424	0.0229082	0.0125102	17633	46.4	60	17633
17007	Boone County, IL	0.466574	0.030224	52397	0.0700649	0.00872125	0.192356	0.192356	0.195736	0.0217853	0.0131534	41786	148.6	48	41786
17009	Brown County, IL	0.45807	0.0155078	35445	0.0847765	0	0.367465	0.367465	0.242874	0.0237192	0.00332068	6950	22.7	59	6950
17011	Bureau County, IL	0.465651	0.0289381	40233	0.0726102	0.00109782	0.158896	0.158896	0.221042	0.0306727	0.00747426	35503	40.9	27	35503
17013	Calhoun County, IL	0.542453	0.0292887	34375	0.0896593	0	0.201247	0.201247	0.180155	0.0395894	0.00782014	5084	20	59	5084
17015	Carroll County, IL	0.425945	0.0432305	37148	0.0964216	0.00436258	0.167159	0.167159	0.228872	0.0287018	0.0026494	16674	37.5	55	16674
17017	Cass County, IL	0.437925	0.037165	35243	0.119583	0	0.199647	0.199647	0.280576	0.0332897	0.00187021	13695	36.4	60	13695
17019	Champaign County, IL	0.448732	0.0373477	37780	0.160685	0.0031382	0.0902157	0.0902157	0.387272	0.0185985	0.00426364	179669	180.2	14	179669
17021	Christian County, IL	0.519039	0.0296139	36561	0.0954101	0.000561104	0.189736	0.189736	0.20602	0.0297392	0.00567488	35372	49.9	26	35372
17023	Clark County, IL	0.470722	0.0297052	35967	0.0916916	0	0.199931	0.199931	0.195155	0.0243867	0.00430354	17008	33.9	60	17008
17025	Clay County, IL	0.472056	0.0339337	30599	0.117975	0.000688231	0.240756	0.240756	0.174796	0.0363076	0.00856311	14560	31	60	14560
17027	Clinton County, IL	0.466041	0.0211478	44618	0.0644967	0.00124085	0.226015	0.226015	0.160614	0.0310491	0.00713502	35535	74.9	47	35535
17029	Coles County, IL	0.506425	0.0349884	32286	0.174912	0.00335414	0.170646	0.170646	0.341887	0.0206244	0.003279	53196	104.7	19	53196
17031	Cook County, IL	0.472434	0.0478263	45922	0.134914	0.0425715	0.222981	0.222981	0.369284	0.0478183	0.0169047	5376741	5685.6	1	5376741
17033	Crawford County, IL	0.437398	0.0302789	32531	0.111698	0.000423729	0.206788	0.206788	0.193114	0.0267789	0.00637592	20452	46.1	55	20452
17035	Cumberland County, IL	0.480872	0.0354947	36149	0.0953585	0.00276243	0.198177	0.198177	0.148588	0.0290751	0.014881	11253	32.5	57	11253
17037	DeKalb County, IL	0.493367	0.0420884	45828	0.113582	0.00470647	0.124918	0.124918	0.353842	0.0159752	0.00628276	88969	140.3	17	88969
17039	De Witt County, IL	0.511217	0.0358336	41256	0.0816549	0.00311676	0.164788	0.164788	0.238386	0.0258493	0.00679468	16798	42.3	55	16798
17041	Douglas County, IL	0.484171	0.0179272	39439	0.0636062	0.00105932	0.206918	0.206918	0.195066	0.0635067	0.0151835	19922	47.8	57	19922
17043	DuPage County, IL	0.449791	0.0233024	67887	0.0361649	0.0474305	0.0996249	0.0996249	0.186508	0.0185687	0.00782553	904161	2710.3	2	904161
17045	Edgar County, IL	0.430154	0.028771	35203	0.105377	0	0.186487	0.186487	0.220729	0.023622	0.00254001	19704	31.6	60	19704
17047	Edwards County, IL	0.436934	0.0242901	31816	0.0976845	0	0.176947	0.176947	0.178287	0.0316695	0.0110155	6971	31.4	55	6971
17049	Effingham County, IL	0.494778	0.0318064	39379	0.0806561	0.00203666	0.165796	0.165796	0.202325	0.0253057	0.0110761	34264	71.6	47	34264
17051	Fayette County, IL	0.462591	0.0332445	31873	0.122028	0	0.278352	0.278352	0.182646	0.0294623	0.00920697	21802	30.4	60	21802
17053	Ford County, IL	0.480169	0.0211101	38073	0.0697912	0.000545703	0.139584	0.139584	0.212086	0.0312112	0.00602944	14241	29.3	55	14241
17055	Franklin County, IL	0.520634	0.0374738	28411	0.161659	0.000208855	0.233043	0.233043	0.213455	0.0429668	0.00847148	39018	94.7	50	39018
17057	Fulton County, IL	0.491231	0.0373911	33952	0.0986466	0.000955921	0.216669	0.216669	0.209719	0.0332056	0.00625126	38250	44.2	30	38250
17059	Gallatin County, IL	0.475	0.0369089	26118	0.206789	0	0.264004	0.264004	0.185383	0.0381511	0.0077036	6445	19.9	62	6445
17061	Greene County, IL	0.458181	0.0325004	31754	0.123922	0.000642055	0.211396	0.211396	0.223439	0.0323085	0.00660066	14761	27.2	40	14761
17063	Grundy County, IL	0.531588	0.0313152	51719	0.0482325	0.00386408	0.131457	0.131457	0.231531	0.0160218	0.00524732	37535	89.4	48	37535
17065	Hamilton County, IL	0.492428	0.0262425	30496	0.128658	0	0.257075	0.257075	0.183007	0.0398614	0.0147314	8621	19.8	62	8621
17067	Hancock County, IL	0.445687	0.0316356	36654	0.0831227	0.000418235	0.143326	0.143326	0.176274	0.0245384	0.00433759	20121	25.3	55	20121
17069	Hardin County, IL	0.497763	0.0284563	27693	0.186036	0	0.31871	0.31871	0.18353	0.05385	0.00251636	4800	26.9	72	4800
17071	Henderson County, IL	0.455431	0.0333486	36405	0.0948393	0.00375738	0.175528	0.175528	0.2	0.0246657	0.00445765	8213	21.7	54	8213
17073	Henry County, IL	0.5047	0.0293014	39854	0.080205	0.00094946	0.155223	0.155223	0.190708	0.0298165	0.00708018	51020	62	18	51020
17075	Iroquois County, IL	0.480908	0.024085	38071	0.0872764	0.00212145	0.196722	0.196722	0.231389	0.0243863	0.00646481	31334	28.1	27	31334
17077	Jackson County, IL	0.498564	0.0485238	24946	0.252154	0.00134394	0.147616	0.147616	0.405764	0.0269255	0.0062771	59612	101.4	8	59612
17079	Jasper County, IL	0.489767	0.0228998	34721	0.0987322	0.00100301	0.174343	0.174343	0.138446	0.0165394	0.00458015	10117	20.5	56	10117
17081	Jefferson County, IL	0.514836	0.0328567	33555	0.123492	0.00370634	0.230319	0.230319	0.21634	0.034734	0.0122284	40045	70.1	34	40045
17083	Jersey County, IL	0.528894	0.0385321	42065	0.070988	0.00198632	0.175082	0.175082	0.188865	0.0151927	0.0101285	21668	58.7	38	21668
17085	Jo Daviess County, IL	0.491239	0.0269981	40411	0.0666939	0.00486345	0.163584	0.163584	0.185267	0.0298329	0.006509	22289	37.1	57	22289
17087	Johnson County, IL	0.465666	0.0329599	33326	0.113169	0.00469729	0.328917	0.328917	0.14131	0.0332297	0.011236	12878	37.4	64	12878
17089	Kane County, IL	0.474626	0.0331827	59351	0.0669217	0.0207689	0.198333	0.198333	0.203826	0.018663	0.020433	404119	776.5	10	404119
17091	Kankakee County, IL	0.503867	0.0421409	41532	0.114393	0.00517829	0.201977	0.201977	0.275918	0.0283642	0.0109999	103833	153.4	15	103833
17093	Kendall County, IL	0.481035	0.0212755	64625	0.0301561	0.00973033	0.101275	0.101275	0.129505	0.0142036	0.00835195	54544	170.1	48	54544
17095	Knox County, IL	0.46753	0.0395774	35407	0.111307	0.00102019	0.18166	0.18166	0.248742	0.0286997	0.00507798	55836	78	21	55836
17097	Lake County, IL	0.457777	0.029444	66973	0.057209	0.103038	0.13423	0.13423	0.19309	0.016764	0.0123395	644356	1439.7	2	644356
17099	LaSalle County, IL	0.504702	0.0334185	40308	0.0914283	0.00277225	0.186374	0.186374	0.22481	0.0295046	0.00743948	111509	98.3	13	111509
17101	Lawrence County, IL	0.512212	0.0379654	30361	0.13682	0	0.187407	0.187407	0.217699	0.0258361	0.00475511	15452	41.5	60	15452
17103	Lee County, IL	0.469464	0.0322104	40967	0.0771717	0.000625626	0.197963	0.197963	0.235989	0.0184109	0.00520637	36062	49.7	25	36062
17105	Livingston County, IL	0.462066	0.0319842	41342	0.0879716	0.000228311	0.219127	0.219127	0.232908	0.0219841	0.00918325	39678	38	26	39678
17107	Logan County, IL	0.500933	0.0368446	39389	0.0807712	0.00120355	0.195954	0.195954	0.2537	0.0225862	0.00476919	31183	50.4	26	31183
17109	McDonough County, IL	0.506715	0.0716776	32141	0.197835	0.00211382	0.130573	0.130573	0.333831	0.0184466	0.00194175	32913	55.9	50	32913
17111	McHenry County, IL	0.486335	0.0256375	64826	0.0365825	0.0158347	0.107767	0.107767	0.131786	0.0175386	0.00832187	260077	430.9	12	260077
17113	McLean County, IL	0.498991	0.0440301	47021	0.0971366	0.00428219	0.0928113	0.0928113	0.275408	0.0163007	0.00361259	150433	127.1	11	150433
17115	Macon County, IL	0.49825	0.0451771	37859	0.128889	0.00231249	0.168256	0.168256	0.26812	0.0265673	0.00504714	114706	197.6	15	114706
17117	Macoupin County, IL	0.525009	0.0319801	36190	0.0941816	0.00145349	0.178965	0.178965	0.195856	0.0305407	0.00524594	49019	56.8	31	49019
17119	Madison County, IL	0.507638	0.0343537	41541	0.097897	0.00275132	0.157435	0.157435	0.228299	0.0269046	0.00655204	258941	357.2	4	258941
17121	Marion County, IL	0.443226	0.0437467	35227	0.112667	0	0.208769	0.208769	0.200648	0.0284012	0.0101089	41691	72.9	34	41691
17123	Marshall County, IL	0.504568	0.0243297	41576	0.055521	0.00168634	0.150411	0.150411	0.16699	0.0206699	0.0015311	13180	34.1	55	13180
17125	Mason County, IL	0.489911	0.0366849	35985	0.0967089	0.00124938	0.201286	0.201286	0.216124	0.0287995	0.00375646	16038	29.8	40	16038
17127	Massac County, IL	0.534027	0.0346424	31498	0.134925	0	0.235412	0.235412	0.195306	0.0444019	0.00287494	15161	63.4	65	15161
17129	Menard County, IL	0.510638	0.0273258	46596	0.0823692	0	0.116655	0.116655	0.191695	0.020316	0.0049251	12486	39.7	57	12486
17131	Mercer County, IL	0.485494	0.037545	40893	0.0783513	0.0033549	0.150924	0.150924	0.201792	0.0232488	0.00513285	16957	30.2	57	16957
17133	Monroe County, IL	0.509707	0.0175084	55320	0.0336434	0.00341044	0.127592	0.127592	0.172064	0.0154745	0.0070073	27619	71.1	47	27619
17135	Montgomery County, IL	0.51386	0.0314352	33123	0.133958	0	0.229472	0.229472	0.208167	0.0345007	0.00912488	30652	43.6	30	30652
17137	Morgan County, IL	0.482296	0.0382079	36933	0.0970351	0.00281618	0.201104	0.201104	0.252107	0.0280647	0.00612579	36616	64.4	30	36616
17139	Moultrie County, IL	0.444781	0.0216489	40084	0.0784498	0	0.211771	0.211771	0.201606	0.0477336	0.0146161	14287	42.6	57	14287
17141	Ogle County, IL	0.46413	0.0310384	45448	0.07141	0.00194981	0.169433	0.169433	0.234227	0.0131238	0.00762527	51032	67.3	45	51032
17143	Peoria County, IL	0.487039	0.0369236	39978	0.137004	0.00524964	0.161657	0.161657	0.29416	0.0261092	0.00500461	183433	296.1	15	183433
17145	Perry County, IL	0.480483	0.0427241	33281	0.131667	0	0.276531	0.276531	0.190149	0.0418627	0.00352775	23094	52.4	40	23094
17147	Piatt County, IL	0.470713	0.0202464	45752	0.049615	0.00617284	0.11333	0.11333	0.165224	0.023166	0.00555985	16365	37.2	55	16365
17149	Pike County, IL	0.474734	0.0374406	31127	0.124265	0	0.203726	0.203726	0.202653	0.0344677	0.00639907	17384	20.9	62	17384
17151	Pope County, IL	0.482228	0.0656692	30048	0.181964	0	0.242221	0.242221	0.155901	0.0384398	0.00565291	4413	11.9	61	4413
17153	Pulaski County, IL	0.49368	0.0547255	25361	0.246506	0	0.29273	0.29273	0.241746	0.0566886	0.0159004	7348	36.6	76	7348
17155	Putnam County, IL	0.497723	0.0308082	45492	0.0553719	0	0.161509	0.161509	0.147819	0.0281573	0.00621118	6086	38.1	57	6086
17157	Randolph County, IL	0.471593	0.0309112	37013	0.100201	0.0010167	0.286721	0.286721	0.179998	0.0263158	0.00653757	33893	58.6	30	33893
17159	Richland County, IL	0.486657	0.0455766	31185	0.128777	0	0.166066	0.166066	0.210375	0.0358859	0.00495495	16149	44.8	40	16149
17161	Rock Island County, IL	0.515382	0.0405045	38608	0.107422	0.0019138	0.174359	0.174359	0.26669	0.0274081	0.00751087	149374	350	16	149374
17163	St. Clair County, IL	0.528718	0.0414835	39148	0.145081	0.00238435	0.191156	0.191156	0.306348	0.0338395	0.00897635	256082	385.8	5	256082
17165	Saline County, IL	0.542535	0.0420498	28768	0.142218	0.00128267	0.238584	0.238584	0.210304	0.0498544	0.00682314	26733	69.7	50	26733
17167	Sangamon County, IL	0.497949	0.0280485	42957	0.0931947	0.00680718	0.119254	0.119254	0.253524	0.0270826	0.00499225	188951	217.6	11	188951
17169	Schuyler County, IL	0.466446	0.0379681	35233	0.101049	0	0.163879	0.163879	0.172594	0.0211765	0.00605042	7189	16.4	59	7189
17171	Scott County, IL	0.510234	0.0307799	36566	0.0973516	0.00330306	0.169446	0.169446	0.218756	0.0225023	0.0049505	5537	22.1	56	5537
17173	Shelby County, IL	0.467284	0.0226128	37313	0.0912444	0.00311709	0.171155	0.171155	0.180535	0.0232995	0.00750883	22893	30.2	55	22893
17175	Stark County, IL	0.482318	0.039798	35826	0.0862682	0	0.165584	0.165584	0.196265	0.0249505	0.00237624	6332	22	54	6332
17177	Stephenson County, IL	0.462483	0.0411254	40366	0.0895064	0.000511509	0.158869	0.158869	0.219237	0.0281021	0.00662118	48979	86.8	27	48979
17179	Tazewell County, IL	0.509352	0.025907	45250	0.0625085	0.00174002	0.150151	0.150151	0.209716	0.0181215	0.00528543	128485	198	12	128485
17181	Union County, IL	0.49967	0.06247	30994	0.16548	0.000924499	0.252068	0.252068	0.219914	0.0433471	0.00946502	18293	44	64	18293
17183	Vermilion County, IL	0.496292	0.0451693	34071	0.132804	0.000348311	0.212575	0.212575	0.267712	0.0381668	0.00709453	83919	93.3	24	83919
17185	Wabash County, IL	0.510934	0.0428263	34473	0.141227	0	0.178046	0.178046	0.226941	0.0227273	0.00712635	12937	57.9	40	12937
17187	Warren County, IL	0.456274	0.0426642	36224	0.0916257	0.000470921	0.177479	0.177479	0.242672	0.0344683	0.00460508	18735	34.5	60	18735
17189	Washington County, IL	0.46551	0.0215437	40932	0.0600296	0.000604778	0.208891	0.208891	0.185367	0.0237688	0.00991792	15148	26.9	57	15148
17191	Wayne County, IL	0.445679	0.0396667	30481	0.124186	0.00157233	0.24823	0.24823	0.192398	0.0345793	0.00699986	17151	24	59	17151
17193	White County, IL	0.507236	0.0323379	29601	0.125401	0.00168824	0.253889	0.253889	0.207494	0.0286195	0.00520355	15371	31.1	64	15371
17195	Whiteside County, IL	0.458843	0.0309547	40354	0.084562	0.000839414	0.201922	0.201922	0.226529	0.0279514	0.00679784	60653	88.6	18	60653
17197	Will County, IL	0.495469	0.0308338	62238	0.0492381	0.0138622	0.13133	0.13133	0.133562	0.0169032	0.0110719	502266	600.1	10	502266
17199	Williamson County, IL	0.521419	0.0401055	31991	0.145881	0.00230979	0.20244	0.20244	0.246164	0.0351368	0.00698005	61296	144.8	24	61296
17201	Winnebago County, IL	0.469434	0.0392696	43886	0.0961944	0.00204713	0.185718	0.185718	0.256315	0.0232543	0.00863123	278418	541.9	10	278418
17203	Woodford County, IL	0.477971	0.0179778	51394	0.0430813	0.00249858	0.121552	0.121552	0.135987	0.0172697	0.00578261	35469	67.2	47	35469
18001	Adams County, IN	0.481957	0.019791	40625	0.0908101	0.00400572	0.20002	0.20002	0.159477	0.067778	0.0172618	33625	99.1	48	33625
18003	Allen County, IN	0.473275	0.0329427	42671	0.0913037	0.00614696	0.143149	0.143149	0.242311	0.0251194	0.00588761	331849	504.9	10	331849
18005	Bartholomew County, IN	0.416881	0.0250179	44184	0.0734901	0.00670209	0.162177	0.162177	0.226592	0.0202964	0.00519044	71435	175.6	17	71435
18007	Benton County, IN	0.492589	0.0222222	39813	0.0550949	0	0.137382	0.137382	0.239965	0.0205171	0.00393479	9421	23.2	57	9421
18009	Blackford County, IN	0.415357	0.0282434	34760	0.0870949	0	0.18733	0.18733	0.202365	0.0224956	0.00193322	14048	85.1	55	14048
18011	Boone County, IN	0.486404	0.0209672	49632	0.051683	0.0385915	0.117445	0.117445	0.180051	0.0116504	0.00251742	46107	109	48	46107
18013	Brown County, IN	0.518469	0.023622	43708	0.0888316	0.00247985	0.163723	0.163723	0.145769	0.0144141	0.0128879	14957	47.9	37	14957
18015	Carroll County, IN	0.442847	0.0263584	42677	0.0679881	0.00106247	0.168283	0.168283	0.207287	0.0222856	0.00388702	20165	54.2	55	20165
18017	Cass County, IN	0.433494	0.0253316	39193	0.0757278	0.000864491	0.182076	0.182076	0.241368	0.0248171	0.00712695	40930	99.1	26	40930
18019	Clark County, IN	0.511485	0.0309455	40111	0.081129	0.0029781	0.201494	0.201494	0.258206	0.0222704	0.00572888	96472	257.2	17	96472
18021	Clay County, IN	0.45748	0.0322596	36865	0.0868315	0.00238095	0.177358	0.177358	0.177547	0.024863	0.006852	26556	74.3	26	26556
18023	Clinton County, IN	0.451006	0.0341089	40759	0.0858385	0.000260722	0.199227	0.199227	0.259671	0.0228776	0.00542049	33866	83.6	27	33866
18025	Crawford County, IN	0.491638	0.0313631	32646	0.168237	0.00475221	0.293736	0.293736	0.170645	0.033724	0.0174599	10743	35.1	39	10743
18027	Daviess County, IN	0.484404	0.0271358	34064	0.137919	0.00222336	0.282016	0.282016	0.186678	0.0914265	0.0193685	29820	69.2	31	29820
18029	Dearborn County, IN	0.517437	0.0225648	48899	0.06608	0.00258141	0.179725	0.179725	0.172212	0.0201996	0.0072481	46109	151.1	48	46109
18031	Decatur County, IN	0.426541	0.0263789	40401	0.0928926	0.00454804	0.209368	0.209368	0.24192	0.0268399	0.0139525	24555	65.9	47	24555
18033	DeKalb County, IN	0.410268	0.0302358	44909	0.0587612	0.00190455	0.153098	0.153098	0.160357	0.0175763	0.00621118	40285	111	48	40285
18035	Delaware County, IN	0.503254	0.0449081	34659	0.150936	0.00156297	0.184004	0.184004	0.297949	0.0261187	0.00479515	118769	302	14	118769
18037	Dubois County, IN	0.438401	0.0179489	44169	0.052637	0.00602674	0.198383	0.198383	0.165347	0.0259232	0.0089786	39674	92.2	48	39674
18039	Elkhart County, IN	0.420257	0.0253792	44478	0.0783979	0.00621959	0.242596	0.242596	0.241935	0.0350243	0.0103546	182791	394.1	12	182791
18041	Fayette County, IN	0.417689	0.0400439	38840	0.0792119	0.000844452	0.262599	0.262599	0.251296	0.0271595	0.00647122	25588	119	28	25588
18043	Floyd County, IN	0.496058	0.0269318	44022	0.0874869	0.00306868	0.176146	0.176146	0.236178	0.0221729	0.00250809	70823	478.5	17	70823
18045	Fountain County, IN	0.41747	0.0300606	38119	0.0849596	0	0.19347	0.19347	0.197332	0.0311035	0.00724329	17954	45.4	55	17954
18047	Franklin County, IN	0.464393	0.026988	43530	0.0710502	0.00431582	0.238641	0.238641	0.160938	0.0247839	0.0146162	22151	57.4	38	22151
18049	Fulton County, IN	0.428671	0.0314657	38290	0.0756984	0.00400712	0.197679	0.197679	0.204136	0.0238802	0.0107647	20511	55.7	55	20511
18051	Gibson County, IN	0.495387	0.0327214	37515	0.0820224	0	0.191389	0.191389	0.185579	0.0298124	0.00926286	32500	66.5	26	32500
18053	Grant County, IN	0.467345	0.0451625	36162	0.117785	0.000403063	0.208214	0.208214	0.244487	0.0250009	0.00720364	73403	177.3	19	73403
18055	Greene County, IN	0.502793	0.0337351	33998	0.10977	0.00109153	0.20843	0.20843	0.164796	0.0263984	0.0136105	33157	61.2	26	33157
18057	Hamilton County, IN	0.419911	0.0174482	71026	0.0292656	0.0373747	0.0580901	0.0580901	0.138636	0.00946415	0.00191103	182740	459.2	12	182740
18059	Hancock County, IN	0.506423	0.0212756	56416	0.0296509	0.00349462	0.122272	0.122272	0.15393	0.0169418	0.00149628	55391	180.9	46	55391
18061	Harrison County, IN	0.479432	0.0275693	43423	0.0638248	0.000460971	0.197221	0.197221	0.137671	0.0178834	0.0105288	34325	70.7	47	34325
18063	Hendricks County, IN	0.504628	0.0145554	55208	0.0364032	0.0056035	0.114948	0.114948	0.14993	0.0114554	0.00434608	104093	254.9	46	104093
18065	Henry County, IN	0.488638	0.0296887	38150	0.0782446	0.00285738	0.203597	0.203597	0.205744	0.0223237	0.0056964	48508	123.5	26	48508
18067	Howard County, IN	0.445422	0.0305624	43487	0.0948889	0.00202111	0.166803	0.166803	0.252127	0.0232471	0.00646552	84964	289.9	17	84964
18069	Huntington County, IN	0.455658	0.0267053	41620	0.055466	0.00080506	0.150004	0.150004	0.208857	0.021907	0.00512568	38075	99.5	48	38075
18071	Jackson County, IN	0.429532	0.0220393	39401	0.0845126	0.00164803	0.201762	0.201762	0.240627	0.0221156	0.00654124	41335	81.2	47	41335
18073	Jasper County, IN	0.48126	0.0388571	43369	0.0665076	0.000949968	0.176151	0.176151	0.19788	0.0146921	0.010481	30043	53.7	47	30043
18075	Jay County, IN	0.428736	0.0279053	35700	0.0908668	0.00214638	0.214566	0.214566	0.195783	0.0343843	0.00999405	21806	56.8	60	21806
18077	Jefferson County, IN	0.472369	0.036934	38189	0.0959713	0.00107991	0.189614	0.189614	0.214317	0.0270826	0.0068324	31705	87.7	28	31705
18079	Jennings County, IN	0.45749	0.0502685	39402	0.0923162	0.00151253	0.23841	0.23841	0.187704	0.0237813	0.0107559	27554	73	47	27554
18081	Johnson County, IN	0.483305	0.02385	52693	0.0562854	0.00439342	0.142971	0.142971	0.195918	0.0129849	0.00518452	115209	359.8	12	115209
18083	Knox County, IN	0.522623	0.0550569	31362	0.160492	0.00280867	0.183149	0.183149	0.282912	0.0300283	0.00578704	39256	76.1	30	39256
18085	Kosciusko County, IN	0.42266	0.0232617	43939	0.0642851	0.015217	0.183937	0.183937	0.192786	0.0293956	0.0145512	74057	137.8	45	74057
18087	LaGrange County, IN	0.404046	0.0165201	42848	0.0770564	0.00304826	0.398074	0.398074	0.154598	0.187617	0.0271715	34909	92	48	34909
18089	Lake County, IN	0.523036	0.0467777	41829	0.122199	0.00450048	0.192995	0.192995	0.277212	0.0357809	0.0125913	484564	975	4	484564
18091	LaPorte County, IN	0.490224	0.0267666	41430	0.0869944	0.00516204	0.194159	0.194159	0.213161	0.0289647	0.00772229	110106	184.1	11	110106
18093	Lawrence County, IN	0.46063	0.0361961	36280	0.0984386	0.00146399	0.226367	0.226367	0.192342	0.0317238	0.0082007	45922	102.3	25	45922
18095	Madison County, IN	0.501603	0.0346792	38925	0.0933642	0.00211485	0.198764	0.198764	0.233803	0.0278218	0.00433537	133358	295	14	133358
18097	Marion County, IN	0.500814	0.0371173	40421	0.114039	0.010582	0.183566	0.183566	0.359738	0.0239718	0.00658216	860454	2171.5	3	860454
18099	Marshall County, IN	0.445375	0.028358	42581	0.0676548	0.00486643	0.202171	0.202171	0.200567	0.0340214	0.0104123	45128	101.6	48	45128
18101	Martin County, IN	0.439391	0.0363524	36411	0.112207	0	0.257855	0.257855	0.168875	0.0427923	0.0102797	10369	30.8	39	10369
18103	Miami County, IN	0.460914	0.0226856	39184	0.0799221	0.00341701	0.181458	0.181458	0.230009	0.0304754	0.00568679	36082	96.1	29	36082
18105	Monroe County, IN	0.481819	0.0264512	33311	0.189226	0.00465823	0.115088	0.115088	0.404442	0.016248	0.00332637	120563	305.7	14	120563
18107	Montgomery County, IN	0.445214	0.0259812	41297	0.083237	0.00186654	0.143015	0.143015	0.228452	0.0280918	0.004111	37629	74.6	25	37629
18109	Morgan County, IN	0.533408	0.0202373	47739	0.0664354	0.00933044	0.19347	0.19347	0.19075	0.0134632	0.0115808	66689	164.1	46	66689
18111	Newton County, IN	0.490629	0.0287956	40944	0.0693775	0.00140924	0.213033	0.213033	0.189565	0.0241573	0.0088015	14566	36.2	38	14566
18113	Noble County, IN	0.388037	0.0226723	42700	0.078897	0.00224239	0.226518	0.226518	0.190812	0.0281505	0.0132367	46275	112.6	48	46275
18115	Ohio County, IN	0.503727	0.0322215	41348	0.0714286	0	0.216138	0.216138	0.200502	0.0395275	0.00408905	5623	64.8	37	5623
18117	Orange County, IN	0.454245	0.0319579	31564	0.12361	0	0.261663	0.261663	0.165701	0.035166	0.0116783	19306	48.3	60	19306
18119	Owen County, IN	0.498165	0.0293274	36529	0.0936071	0.00306834	0.25146	0.25146	0.171124	0.029703	0.0131611	21786	56.6	39	21786
18121	Parke County, IN	0.450484	0.0230611	35724	0.114552	0.00189274	0.194601	0.194601	0.187119	0.0288387	0.0129384	17241	38.8	60	17241
18123	Perry County, IN	0.450978	0.0296635	36246	0.0939139	0.00125439	0.252474	0.252474	0.163545	0.0367263	0.00591472	18899	49.6	55	18899
18125	Pike County, IN	0.470936	0.0331394	34759	0.0804961	0	0.244259	0.244259	0.174023	0.022856	0.0107443	12837	38.2	60	12837
18127	Porter County, IN	0.504992	0.0269559	53100	0.0594783	0.0129312	0.117402	0.117402	0.195121	0.0182437	0.00704496	146798	351.1	12	146798
18129	Posey County, IN	0.468172	0.0273713	44209	0.0737169	0	0.155509	0.155509	0.157907	0.0249878	0.00940715	27061	66.2	47	27061
18131	Pulaski County, IN	0.43495	0.0268654	35422	0.0829534	0.0021842	0.202368	0.202368	0.194368	0.0205029	0.010058	13755	31.7	57	13755
18133	Putnam County, IN	0.482296	0.0285424	38882	0.0797363	0.0078317	0.187775	0.187775	0.186809	0.015274	0.0133344	36019	75	25	36019
18135	Randolph County, IN	0.44962	0.0345931	34544	0.111412	0	0.203714	0.203714	0.230979	0.0241382	0.00914328	27401	60.5	30	27401
18137	Ripley County, IN	0.442159	0.0220692	41426	0.0748035	0.00458047	0.210607	0.210607	0.197203	0.0278399	0.00792522	26523	59.4	47	26523
18139	Rush County, IN	0.440614	0.0241768	38152	0.0727385	0.00212766	0.203577	0.203577	0.277101	0.0348115	0.00491117	18261	44.7	57	18261
18141	St. Joseph County, IN	0.479935	0.0368309	40420	0.103737	0.00452911	0.176051	0.176051	0.242926	0.032836	0.00909244	265559	580.7	9	265559
18143	Scott County, IN	0.435505	0.0281626	34656	0.130945	0	0.28645	0.28645	0.230803	0.0268342	0.00973732	22960	120.6	39	22960
18145	Shelby County, IN	0.464025	0.0255136	43649	0.0755447	0.0038702	0.20158	0.20158	0.238101	0.0161826	0.00646096	43445	105.3	48	43445
18147	Spencer County, IN	0.464509	0.0308116	42451	0.0692755	0.00417053	0.188348	0.188348	0.130131	0.0217994	0.0103052	20391	51.1	38	20391
18149	Starke County, IN	0.445366	0.0367472	37243	0.110598	0.00136426	0.280249	0.280249	0.181537	0.028833	0.0157895	23556	76.2	39	23556
18151	Steuben County, IN	0.438321	0.032409	44089	0.0672831	0.0147673	0.156873	0.156873	0.198904	0.0172712	0.007458	33214	107.6	25	33214
18153	Sullivan County, IN	0.497906	0.0364273	32976	0.109326	0.00225581	0.191584	0.191584	0.171925	0.0223814	0.00652257	21751	48.6	60	21751
18155	Switzerland County, IN	0.465538	0.0497484	37092	0.139342	0	0.286127	0.286127	0.183864	0.0363901	0.0133916	9065	41	60	9065
18157	Tippecanoe County, IN	0.446569	0.045927	38652	0.154122	0.00403883	0.122023	0.122023	0.382281	0.015011	0.00492522	148955	298	11	148955
18159	Tipton County, IN	0.492165	0.0167925	48546	0.0514953	0	0.163332	0.163332	0.181913	0.0125213	0.001855	16577	63.7	55	16577
18161	Union County, IN	0.49055	0.0349448	36672	0.0965831	0.00439239	0.200878	0.200878	0.227617	0.0214823	0.00214823	7349	45.5	38	7349
18163	Vanderburgh County, IN	0.520663	0.0370053	36823	0.111595	0.00636882	0.168794	0.168794	0.279725	0.0325107	0.00543732	171922	732.9	16	171922
18165	Vermillion County, IN	0.505111	0.0327672	34837	0.0946537	0	0.187905	0.187905	0.171774	0.0310559	0.00709849	16788	65.4	55	16788
18167	Vigo County, IN	0.521896	0.043159	33184	0.14081	0.00403414	0.18969	0.18969	0.283697	0.0340748	0.00631738	105848	262.5	16	105848
18169	Wabash County, IN	0.432183	0.0294579	40413	0.0693719	0.00169957	0.182598	0.182598	0.215596	0.0193719	0.00279985	34960	84.6	26	34960
18171	Warren County, IN	0.424882	0.0195046	41825	0.0653697	0.0168824	0.149788	0.149788	0.181961	0.0152221	0.0124262	8419	23.1	54	8419
18173	Warrick County, IN	0.506992	0.0265053	48814	0.0532665	0.00595597	0.136762	0.136762	0.144952	0.0135816	0.00216072	52383	136.4	45	52383
18175	Washington County, IN	0.42713	0.0291271	36630	0.10605	0.00109673	0.248187	0.248187	0.169933	0.0382892	0.0152962	27223	52.9	29	27223
18177	Wayne County, IN	0.481392	0.0423147	34885	0.113599	0.00122865	0.218778	0.218778	0.276421	0.0261337	0.00361797	71097	176.2	24	71097
18179	Wells County, IN	0.482242	0.0207718	43934	0.0587604	0.000940881	0.126864	0.126864	0.152661	0.0193232	0.00567199	27600	74.6	47	27600
18181	White County, IN	0.447061	0.0230474	40707	0.0699152	0.00242601	0.179155	0.179155	0.237268	0.0210754	0.00884137	25267	50	27	25267
18183	Whitley County, IN	0.453012	0.0177702	45503	0.0491326	0.00437853	0.138135	0.138135	0.130681	0.0248484	0.00375715	30707	91.5	48	30707
19001	Adair County, IA	0.487875	0.0223926	35179	0.0764721	0	0.122037	0.122037	0.227222	0.0247204	0.00147145	8243	14.5	58	8243
19003	Adams County, IA	0.443049	0.0322581	30453	0.0928863	0	0.154583	0.154583	0.234579	0.0289234	0.00589181	4482	10.6	61	4482
19005	Allamakee County, IA	0.431818	0.0254415	33967	0.0957395	0	0.185602	0.185602	0.228315	0.0277875	0.00786438	14675	22.9	40	14675
19007	Appanoose County, IA	0.470578	0.0341347	28612	0.145434	0.00356761	0.185512	0.185512	0.226057	0.0361654	0.00536425	13721	27.6	63	13721
19009	Audubon County, IA	0.454574	0.0260968	32215	0.0773056	0.00315457	0.174745	0.174745	0.210962	0.0328164	0.00613054	6830	15.4	59	6830
19011	Benton County, IA	0.489842	0.019851	42427	0.0610754	0.00415973	0.121869	0.121869	0.177916	0.022676	0.00543813	25308	35.3	27	25308
19013	Black Hawk County, IA	0.503594	0.0318495	37266	0.131224	0.00180567	0.13547	0.13547	0.280684	0.0245758	0.00646096	128012	225.7	14	128012
19015	Boone County, IA	0.53653	0.0176811	40763	0.0758206	0	0.109989	0.109989	0.229302	0.0247735	0.00501253	26224	45.9	26	26224
19017	Bremer County, IA	0.475782	0.0398288	40826	0.0508909	0	0.123222	0.123222	0.177877	0.0190745	0.00564334	23325	53.3	55	23325
19019	Buchanan County, IA	0.471577	0.0285099	38036	0.0940618	0	0.153702	0.153702	0.189896	0.0342872	0.00983235	21093	36.9	40	21093
19021	Buena Vista County, IA	0.453195	0.0244766	35300	0.104955	0.00304592	0.186715	0.186715	0.297135	0.0182691	0.0118682	20411	35.5	55	20411
19023	Butler County, IA	0.484885	0.0196469	35883	0.0801096	0.00106468	0.178453	0.178453	0.188986	0.0267206	0.00437247	15305	26.4	55	15305
19025	Calhoun County, IA	0.480673	0.0188827	33286	0.100659	0	0.145868	0.145868	0.184958	0.0157323	0.00487481	11115	19.5	54	11115
19027	Carroll County, IA	0.529958	0.016697	37275	0.0646028	0.0007857	0.163351	0.163351	0.201694	0.0246288	0.00518501	21421	37.6	57	21421
19029	Cass County, IA	0.475606	0.0332189	32922	0.110532	0	0.14122	0.14122	0.199381	0.0292484	0.00506536	14684	26	59	14684
19031	Cedar County, IA	0.489183	0.0160567	42198	0.0553689	0.000984737	0.12261	0.12261	0.197978	0.0254652	0.00699594	18187	31.4	55	18187
19033	Cerro Gordo County, IA	0.507612	0.0319428	35867	0.0854629	0.00201478	0.127343	0.127343	0.22321	0.0250336	0.00449055	46447	81.7	26	46447
19035	Cherokee County, IA	0.463586	0.023486	35142	0.0726696	0.000643087	0.125252	0.125252	0.236503	0.0215694	0.00297508	13035	22.6	57	13035
19037	Chickasaw County, IA	0.430047	0.042177	37649	0.0826677	0.00129997	0.165511	0.165511	0.172778	0.0209938	0.00616333	13095	25.9	57	13095
19039	Clarke County, IA	0.459638	0.0403767	34474	0.0854081	0	0.155684	0.155684	0.277283	0.0206473	0.0125558	9133	21.2	59	9133
19041	Clay County, IA	0.48403	0.0260698	35799	0.0822409	0.000984979	0.120082	0.120082	0.276981	0.0316848	0.00468384	17372	30.5	57	17372
19043	Clayton County, IA	0.440437	0.0247962	34068	0.0859932	0.00296976	0.174292	0.174292	0.223401	0.0268475	0.00216949	18678	24	57	18678
19045	Clinton County, IA	0.483324	0.03264	37423	0.10182	0.00163079	0.143947	0.143947	0.235819	0.0267098	0.0053718	50149	72.2	21	50149
19047	Crawford County, IA	0.440436	0.0236112	33922	0.11097	0.00169587	0.214673	0.214673	0.249325	0.0273249	0.00714175	16942	23.7	40	16942
19049	Dallas County, IA	0.491582	0.0189353	48528	0.056058	0.00761118	0.104595	0.104595	0.197493	0.0125128	0.00346509	40750	69.5	47	40750
19051	Davis County, IA	0.415162	0.0223823	32864	0.118701	0.00518903	0.211008	0.211008	0.167145	0.0739008	0.0265045	8541	17	40	8541
19053	Decatur County, IA	0.508798	0.0480672	27343	0.155072	0	0.182851	0.182851	0.236483	0.0248726	0.00359604	8689	16.3	70	8689
19055	Delaware County, IA	0.437083	0.0236364	37168	0.0793721	0.00709026	0.148931	0.148931	0.187235	0.0251683	0.00585309	18404	31.8	40	18404
19057	Des Moines County, IA	0.48263	0.0366887	36790	0.10672	0.00142248	0.141953	0.141953	0.220208	0.0285466	0.00712218	42351	101.8	30	42351
19059	Dickinson County, IA	0.493269	0.0183597	39020	0.0597755	0.0210065	0.108014	0.108014	0.193049	0.0199916	0.003942	16424	43.1	55	16424
19061	Dubuque County, IA	0.48443	0.0314708	39582	0.0775702	0.0045707	0.147704	0.147704	0.215018	0.0236272	0.00599584	89143	146.6	45	89143
19063	Emmet County, IA	0.471579	0.0310834	33305	0.0822036	0	0.178252	0.178252	0.201811	0.0289888	0.00696629	11027	27.9	60	11027
19065	Fayette County, IA	0.450019	0.0288478	32453	0.107844	0.00417973	0.152474	0.152474	0.210462	0.0233538	0.00444293	22008	30.1	60	22008
19067	Floyd County, IA	0.478787	0.028007	35237	0.0932322	0.000512033	0.141036	0.141036	0.233057	0.0253368	0.00380785	16900	33.8	60	16900
19069	Franklin County, IA	0.431067	0.0267594	36042	0.0797933	0.00155885	0.160011	0.160011	0.212141	0.0245638	0.00505051	10704	18.4	54	10704
19071	Fremont County, IA	0.461281	0.0179	38345	0.0948718	0.00116144	0.149541	0.149541	0.246713	0.0237574	0.00531416	8010	15.7	59	8010
19073	Greene County, IA	0.444085	0.0290179	33883	0.0807791	0.00434955	0.144154	0.144154	0.211067	0.0285375	0.00237812	10366	18.2	54	10366
19075	Grundy County, IA	0.464793	0.0235428	39396	0.0463549	0.00290886	0.13479	0.13479	0.171696	0.0188604	0.00461477	12369	24.6	54	12369
19077	Guthrie County, IA	0.481344	0.0247815	36495	0.0803474	0.000715564	0.145812	0.145812	0.174439	0.0228399	0.00624865	11353	19.2	54	11353
19079	Hamilton County, IA	0.437124	0.0172414	38658	0.0625	0.00248818	0.126645	0.126645	0.236816	0.0189779	0.00478183	16438	28.5	55	16438
19081	Hancock County, IA	0.389496	0.0177172	37703	0.0603028	0.0013708	0.142133	0.142133	0.204521	0.0189781	0.00625652	12100	21.2	56	12100
19083	Hardin County, IA	0.456794	0.0279107	35429	0.0795827	0	0.143163	0.143163	0.238207	0.0301521	0.00471945	18812	33	55	18812
19085	Harrison County, IA	0.505942	0.0278766	38141	0.0714146	0.00142735	0.1499	0.1499	0.214453	0.0258381	0.00997547	15666	22.5	40	15666
19087	Henry County, IA	0.438133	0.0284223	39087	0.0876115	0.000496278	0.138574	0.138574	0.227656	0.0216365	0.00485182	20336	46.8	55	20336
19089	Howard County, IA	0.417506	0.0219637	34641	0.0932334	0.00550964	0.206922	0.206922	0.196584	0.0392552	0.00931052	9932	21	40	9932
19091	Humboldt County, IA	0.466314	0.0217819	38201	0.0828338	0.00181884	0.136621	0.136621	0.236227	0.0221187	0.00395809	10381	23.9	54	10381
19093	Ida County, IA	0.454132	0.0248813	34805	0.0880062	0.00499722	0.150308	0.150308	0.246745	0.0161843	0.00248988	7837	18.2	56	7837
19095	Iowa County, IA	0.452002	0.0160459	41222	0.0497626	0.00340716	0.129863	0.129863	0.178007	0.0228785	0.00405647	15671	26.7	54	15671
19097	Jackson County, IA	0.474609	0.0253471	34529	0.102693	0.00195408	0.185054	0.185054	0.221244	0.0298341	0.00779896	20296	31.9	40	20296
19099	Jasper County, IA	0.455982	0.0202768	41683	0.0646584	0.00124943	0.131905	0.131905	0.211461	0.0236231	0.00415277	37213	51	26	37213
19101	Jefferson County, IA	0.461008	0.0282442	33851	0.109162	0	0.119159	0.119159	0.291841	0.0181982	0.00466236	16181	37.2	39	16181
19103	Johnson County, IA	0.461754	0.0287722	40060	0.149778	0.00949451	0.063364	0.063364	0.360049	0.0151996	0.00433303	111006	180.7	11	111006
19105	Jones County, IA	0.464973	0.0249875	37449	0.0859219	0.00424681	0.146704	0.146704	0.220554	0.0239418	0.00489418	20221	35.1	55	20221
19107	Keokuk County, IA	0.468229	0.0243044	34025	0.100823	0	0.160167	0.160167	0.20205	0.0270388	0.00261666	11400	19.7	59	11400
19109	Kossuth County, IA	0.447816	0.0241474	34562	0.101648	0.000466418	0.144177	0.144177	0.230851	0.0259535	0.0041583	17163	17.6	56	17163
19111	Lee County, IA	0.445777	0.0356343	36193	0.0970311	0.00222074	0.164124	0.164124	0.202534	0.0256579	0.00573841	38052	73.5	30	38052
19113	Linn County, IA	0.489596	0.0256207	46206	0.0650292	0.0069912	0.0941677	0.0941677	0.217719	0.0229828	0.00569359	191701	267.2	11	191701
19115	Louisa County, IA	0.429307	0.0283203	39086	0.0934034	0.000854701	0.203373	0.203373	0.215564	0.017703	0.0108431	12183	30.3	57	12183
19117	Lucas County, IA	0.511861	0.0310373	30876	0.136808	0	0.208807	0.208807	0.185676	0.0343742	0.0120703	9422	21.9	59	9422
19119	Lyon County, IA	0.470916	0.0162976	36878	0.0703822	0.0043956	0.212893	0.212893	0.15032	0.0180668	0.0106143	11763	20	56	11763
19121	Madison County, IA	0.508364	0.0292074	41845	0.0674487	0.00350331	0.124163	0.124163	0.190844	0.0200901	0.00525723	14019	25	57	14019
19123	Mahaska County, IA	0.447408	0.028983	37314	0.0984112	0	0.173814	0.173814	0.261157	0.0156532	0.00585586	22335	39.1	60	22335
19125	Marion County, IA	0.450495	0.0229968	42401	0.0763492	0.00214378	0.160172	0.160172	0.196417	0.0218024	0.00773904	32052	57.8	26	32052
19127	Marshall County, IA	0.470484	0.0287702	38268	0.102427	0.00139112	0.177127	0.177127	0.239721	0.0237971	0.0114748	39311	68.7	26	39311
19129	Mills County, IA	0.537773	0.0338952	42428	0.082509	0.00228385	0.168081	0.168081	0.194049	0.0195342	0.00845229	14547	33.3	38	14547
19131	Mitchell County, IA	0.443966	0.0196173	34843	0.107056	0	0.155601	0.155601	0.160106	0.0454122	0.00326036	10874	23.2	54	10874
19133	Monona County, IA	0.531559	0.0228322	33235	0.0940921	0.0029724	0.183117	0.183117	0.241638	0.0455949	0.00308715	10020	14.5	58	10020
19135	Monroe County, IA	0.420674	0.0224108	34877	0.0902698	0	0.177778	0.177778	0.190282	0.0216853	0.00464684	8016	18.5	62	8016
19137	Montgomery County, IA	0.486689	0.0311145	33214	0.0906952	0	0.181684	0.181684	0.225067	0.0284486	0.00225133	11771	27.8	60	11771
19139	Muscatine County, IA	0.445943	0.0268017	41803	0.0887239	0.00190718	0.196934	0.196934	0.21988	0.0241055	0.0119897	41722	95.1	48	41722
19141	O'Brien County, IA	0.438948	0.0189868	35758	0.0726496	0.000780437	0.193336	0.193336	0.217712	0.0331611	0.00249958	15102	26.4	57	15102
19143	Osceola County, IA	0.428995	0.0214833	34274	0.0702726	0	0.189369	0.189369	0.181633	0.0345572	0.00143988	7003	17.6	56	7003
19145	Page County, IA	0.428311	0.0358642	35466	0.124857	0.000534902	0.145431	0.145431	0.243387	0.0143113	0.00223614	16976	31.7	60	16976
19147	Palo Alto County, IA	0.469463	0.0131661	32409	0.105548	0.000821355	0.163329	0.163329	0.253104	0.0135955	0.00606943	10147	18	59	10147
19149	Plymouth County, IA	0.472622	0.0133348	41638	0.0599361	0.00281637	0.12636	0.12636	0.194541	0.0210201	0.00490824	24849	28.8	57	24849
19151	Pocahontas County, IA	0.430357	0.0195295	33362	0.0909735	0.000841043	0.133622	0.133622	0.176962	0.0337296	0.00110589	8662	15	54	8662
19153	Polk County, IA	0.51051	0.0346239	46116	0.0793604	0.00533293	0.116661	0.116661	0.252366	0.0202532	0.00862439	374601	657.9	9	374601
19155	Pottawattamie County, IA	0.538918	0.0281777	40089	0.0840238	0.00186833	0.15963	0.15963	0.257125	0.0240811	0.00986881	87704	91.9	20	87704
19157	Poweshiek County, IA	0.456462	0.0337735	37836	0.0983493	0.00225847	0.132638	0.132638	0.24324	0.0168965	0.00283861	18815	32.2	55	18815
19159	Ringgold County, IA	0.463987	0.0233891	29110	0.142642	0.00204499	0.171912	0.171912	0.227093	0.0227171	0.0013363	5469	10.2	61	5469
19161	Sac County, IA	0.491547	0.0197028	32874	0.0991986	0	0.158445	0.158445	0.214584	0.0339233	0.00294985	11529	20	59	11529
19163	Scott County, IA	0.499566	0.0357078	42701	0.104996	0.00349848	0.136849	0.136849	0.254542	0.0254757	0.00593577	158668	346.5	15	158668
19165	Shelby County, IA	0.512739	0.017399	37442	0.0601463	0.003663	0.134085	0.134085	0.2117	0.0175913	0.00193311	13173	22.3	56	13173
19167	Sioux County, IA	0.467285	0.01302	40536	0.0643858	0.00378558	0.196401	0.196401	0.158053	0.0186103	0.00888432	31589	41.1	47	31589
19169	Story County, IA	0.45746	0.0306991	40442	0.140616	0.00352239	0.0646531	0.0646531	0.363263	0.00901882	0.00401593	79981	139.6	17	79981
19171	Tama County, IA	0.503412	0.025238	37419	0.10532	0	0.157606	0.157606	0.211471	0.022656	0.00783699	18103	25.1	54	18103
19173	Taylor County, IA	0.420018	0.0241379	31297	0.121047	0	0.167016	0.167016	0.256308	0.0233711	0.00177054	6958	13	61	6958
19175	Union County, IA	0.475551	0.0254315	31905	0.114001	0.00532104	0.126828	0.126828	0.237996	0.0261351	0.00648607	12309	29	60	12309
19177	Van Buren County, IA	0.41383	0.0233737	31094	0.126805	0.00280308	0.172867	0.172867	0.198516	0.0339516	0.0106885	7809	16.1	59	7809
19179	Wapello County, IA	0.484569	0.0413928	32188	0.132242	0.00284641	0.184992	0.184992	0.219652	0.0307089	0.00730519	36051	83.5	30	36051
19181	Warren County, IA	0.536008	0.0256261	50349	0.0506846	0	0.0997437	0.0997437	0.15197	0.0146859	0.00802284	40671	71.1	47	40671
19183	Washington County, IA	0.479844	0.0184602	39103	0.0757418	0	0.17505	0.17505	0.212012	0.0201092	0.00533764	20670	36.3	57	20670
19185	Wayne County, IA	0.45606	0.0235911	29380	0.139848	0.00138504	0.160525	0.160525	0.186089	0.0301312	0.00460829	6730	12.8	61	6730
19187	Webster County, IA	0.493077	0.0267936	35334	0.09987	0.00205952	0.157577	0.157577	0.240992	0.022295	0.00453458	40235	56.3	30	40235
19189	Winnebago County, IA	0.411414	0.0200214	38381	0.0838099	0.00302419	0.12738	0.12738	0.20992	0.0193725	0	11723	29.3	55	11723
19191	Winneshiek County, IA	0.456137	0.0320983	38908	0.0797071	0.00296256	0.159359	0.159359	0.219053	0.0162917	0.00193949	21310	30.9	55	21310
19193	Woodbury County, IA	0.507438	0.028611	38509	0.103025	0.00175354	0.185563	0.185563	0.27507	0.0308294	0.0134096	103877	119	15	103877
19195	Worth County, IA	0.478229	0.0256082	36444	0.0834299	0	0.140066	0.140066	0.190213	0.0280659	0.00152532	7909	19.8	54	7909
19197	Wright County, IA	0.431231	0.023727	36197	0.0704648	0.00106213	0.156041	0.156041	0.239766	0.0191919	0.0040404	14334	24.7	54	14334
20001	Allen County, KS	0.469152	0.0275734	31481	0.148703	0	0.16864	0.16864	0.221327	0.0233766	0.00952381	14385	28.6	43	14385
20003	Anderson County, KS	0.485001	0.0226768	33244	0.127649	0	0.181169	0.181169	0.148798	0.0245265	0.0142813	8110	13.9	58	8110
20005	Atchison County, KS	0.458526	0.0402402	34355	0.132751	0.000562272	0.153253	0.153253	0.251177	0.0315538	0.00589641	16774	38.8	40	16774
20007	Barber County, KS	0.457713	0.0124491	33407	0.100879	0	0.142074	0.142074	0.22271	0.0192394	0.012528	5307	4.7	82	5307
20009	Barton County, KS	0.515815	0.0348597	32176	0.129098	0.00101538	0.177388	0.177388	0.253736	0.0208022	0.00956728	28205	31.5	31	28205
20011	Bourbon County, KS	0.486105	0.0248865	31199	0.13549	0	0.157852	0.157852	0.227719	0.0290537	0.00762863	15379	24.1	63	15379
20013	Brown County, KS	0.501112	0.0367638	31971	0.129109	0	0.154096	0.154096	0.266724	0.0264011	0.00995831	10724	18.8	43	10724
20015	Butler County, KS	0.496319	0.0235008	45474	0.0731341	0.00199767	0.126704	0.126704	0.196609	0.0107307	0.00840805	59482	41.7	45	59482
20017	Chase County, KS	0.436399	0.0178794	32656	0.0857143	0	0.128784	0.128784	0.249229	0.0304976	0.00802568	3030	3.9	84	3030
20019	Chautauqua County, KS	0.452504	0.0248642	28717	0.122108	0	0.189666	0.189666	0.183916	0.0345212	0.00612472	4359	6.8	61	4359
20021	Cherokee County, KS	0.463864	0.0341925	30505	0.143347	0	0.196545	0.196545	0.259251	0.0238873	0.0109296	22605	38.5	64	22605
20023	Cheyenne County, KS	0.480451	0.017077	30599	0.0944248	0.00262467	0.144883	0.144883	0.263581	0.0227941	0	3165	3.1	81	3165
20025	Clark County, KS	0.417108	0.0161031	33857	0.12655	0	0.12561	0.12561	0.274744	0.0265577	0.00510725	2390	2.5	79	2390
20027	Clay County, KS	0.500234	0.0223512	33965	0.101475	0.000940291	0.129937	0.129937	0.181114	0.0235001	0.00442356	8822	13.7	58	8822
20029	Cloud County, KS	0.505777	0.0264709	31758	0.107597	0	0.144739	0.144739	0.230184	0.0254624	0.00360317	10268	14.3	58	10268
20031	Coffey County, KS	0.486346	0.030192	37839	0.0660757	0	0.130647	0.130647	0.204164	0.0212095	0.00802522	8865	14.1	56	8865
20033	Comanche County, KS	0.427835	0.00126984	29415	0.101877	0	0.0868056	0.0868056	0.219294	0.0240826	0.00344037	1967	2.5	81	1967
20035	Cowley County, KS	0.468409	0.0496593	34406	0.12931	0.000797448	0.145636	0.145636	0.273188	0.0215115	0.011753	36291	32.2	31	36291
20037	Crawford County, KS	0.478631	0.030889	29409	0.159539	0	0.154563	0.154563	0.329206	0.0293473	0.00625645	38242	64.5	50	38242
20039	Decatur County, KS	0.472761	0.00612613	30257	0.116034	0	0.135942	0.135942	0.249102	0.019411	0.00133869	3472	3.9	81	3472
20041	Dickinson County, KS	0.521712	0.0212326	35975	0.075396	0.00197889	0.13644	0.13644	0.22217	0.0212578	0.00733899	19344	22.8	59	19344
20043	Doniphan County, KS	0.471454	0.0452989	32537	0.11888	0.00134953	0.198223	0.198223	0.22112	0.0271037	0.0100851	8249	21	62	8249
20045	Douglas County, KS	0.478103	0.032708	37547	0.158544	0.00951716	0.0764031	0.0764031	0.41587	0.0097438	0.00428727	99962	218.8	19	99962
20047	Edwards County, KS	0.432517	0.0162422	30530	0.103723	0.0106257	0.187973	0.187973	0.250221	0.038488	0.00687285	3449	5.5	81	3449
20049	Elk County, KS	0.451415	0.0245023	27267	0.13767	0.00293686	0.200085	0.200085	0.163252	0.0424929	0.00283286	3261	5	87	3261
20051	Ellis County, KS	0.533866	0.0289516	32339	0.129051	0.00335514	0.128333	0.128333	0.286357	0.0122398	0.00455642	27507	30.6	28	27507
20053	Ellsworth County, KS	0.467563	0.0198885	35772	0.0720309	0.00130463	0.151717	0.151717	0.181212	0.0229746	0.00322451	6525	9.1	58	6525
20055	Finney County, KS	0.448561	0.0339847	38474	0.142286	0.00306205	0.326005	0.326005	0.318091	0.0174544	0.0412419	40523	31.1	29	40523
20057	Ford County, KS	0.4624	0.0333007	37860	0.123978	0	0.30131	0.30131	0.297557	0.0141909	0.0298562	32458	29.5	29	32458
20059	Franklin County, KS	0.526162	0.0237169	39052	0.0768689	0	0.146893	0.146893	0.226301	0.0210537	0.009416	24784	43.2	40	24784
20061	Geary County, KS	0.542888	0.0360294	31917	0.120832	0	0.139863	0.139863	0.511594	0.0216103	0.00774527	27947	72.6	33	27947
20063	Gove County, KS	0.436658	0.011745	33510	0.103185	0	0.155189	0.155189	0.20126	0.0200803	0.00160643	3068	2.9	79	3068
20065	Graham County, KS	0.492968	0.0162568	31286	0.115066	0.00413223	0.163765	0.163765	0.198818	0.0213777	0.0118765	2946	3.3	81	2946
20067	Grant County, KS	0.527143	0.0310603	39854	0.100551	0	0.284593	0.284593	0.218068	0.0273523	0.0317287	7909	13.8	39	7909
20069	Gray County, KS	0.437058	0.0219133	40000	0.0908144	0	0.263857	0.263857	0.267048	0.0102689	0.0220049	5904	6.8	78	5904
20071	Greeley County, KS	0.410256	0.0156114	34605	0.115768	0	0.162767	0.162767	0.301924	0.00996678	0	1534	2	79	1534
20073	Greenwood County, KS	0.493314	0.0252335	30169	0.1251	0.00507292	0.190904	0.190904	0.267237	0.0321583	0.0142239	7673	6.7	61	7673
20075	Hamilton County, KS	0.45447	0.0119522	32033	0.156631	0	0.233353	0.233353	0.311382	0.0142315	0.0142315	2670	2.7	81	2670
20077	Harper County, KS	0.478275	0.0227449	29776	0.115536	0	0.162483	0.162483	0.236024	0.028489	0.00468806	6536	8.2	58	6536
20079	Harvey County, KS	0.487381	0.0245198	40907	0.0641332	0.000961671	0.147335	0.147335	0.243079	0.0217789	0.00794849	32869	60.9	27	32869
20081	Haskell County, KS	0.401749	0.0190351	38634	0.116143	0	0.251896	0.251896	0.268727	0.0148548	0.0270088	4307	7.5	38	4307
20083	Hodgeman County, KS	0.455734	0.00890019	35994	0.115234	0	0.130814	0.130814	0.183902	0.0276382	0.00753769	2085	2.4	79	2085
20085	Jackson County, KS	0.526384	0.0230163	40451	0.0880549	0.00148368	0.122873	0.122873	0.179865	0.0198858	0.00951978	12657	19.3	40	12657
20087	Jefferson County, KS	0.532979	0.0226884	45535	0.0671884	0.000866051	0.111239	0.111239	0.146609	0.0190337	0.0137628	18426	34.4	38	18426
20089	Jewell County, KS	0.466003	0.0139928	30538	0.116466	0	0.124017	0.124017	0.201228	0.0289086	0.00884956	3791	4.2	81	3791
20091	Johnson County, KS	0.441295	0.0170182	61455	0.0343635	0.0227931	0.0509281	0.0509281	0.21556	0.0108495	0.00390101	451086	946.1	10	451086
20093	Kearny County, KS	0.420757	0.0187005	40149	0.117055	0	0.241898	0.241898	0.24922	0.0168612	0.0298314	4531	5.2	80	4531
20095	Kingman County, KS	0.476463	0.00875075	37790	0.106141	0.00172911	0.153038	0.153038	0.221305	0.0130525	0.0183922	8673	10	40	8673
20097	Kiowa County, KS	0.460468	0.0210004	31576	0.107537	0.0027933	0.148181	0.148181	0.264901	0.0205128	0.00586081	3278	4.5	81	3278
20099	Labette County, KS	0.436137	0.0225098	30875	0.126531	0	0.170121	0.170121	0.245847	0.0349141	0.0048945	22835	35.2	64	22835
20101	Lane County, KS	0.436975	0.0124555	36047	0.081758	0	0.115359	0.115359	0.194653	0.021978	0.00879121	2155	3	79	2155
20103	Leavenworth County, KS	0.509733	0.0193975	48114	0.0665066	0.000166889	0.134868	0.134868	0.322588	0.0151706	0.00498461	68691	148.3	45	68691
20105	Lincoln County, KS	0.421858	0.0157233	30893	0.0971904	0.00487805	0.150314	0.150314	0.208452	0.0176586	0.00196207	3578	5	81	3578
20107	Linn County, KS	0.516887	0.0339276	35906	0.110416	0.00265957	0.190578	0.190578	0.173075	0.0317836	0.0139217	9570	16	59	9570
20109	Logan County, KS	0.513567	0.024863	32131	0.0733668	0	0.132653	0.132653	0.239196	0.0136766	0.0160901	3046	2.8	82	3046
20111	Lyon County, KS	0.479967	0.0415136	32819	0.145335	0	0.181526	0.181526	0.345048	0.0177489	0.0152655	35935	42.2	29	35935
20113	McPherson County, KS	0.463359	0.0279875	41138	0.0664541	0.00139773	0.140528	0.140528	0.210332	0.0191879	0.00847836	29554	32.8	27	29554
20115	Marion County, KS	0.458254	0.0178623	34500	0.082958	0	0.156111	0.156111	0.180635	0.0207274	0.00371529	13361	14.2	54	13361
20117	Marshall County, KS	0.452798	0.0219003	32089	0.0917748	0	0.149464	0.149464	0.165656	0.0280395	0.00942127	10965	12.1	58	10965
20119	Meade County, KS	0.442752	0.0178363	36761	0.0934455	0.00207254	0.196877	0.196877	0.263671	0.0208333	0.00868056	4631	4.7	79	4631
20121	Miami County, KS	0.524752	0.0172212	46665	0.0553988	0.00262892	0.124973	0.124973	0.183936	0.0178485	0.00733237	28351	49.2	47	28351
20123	Mitchell County, KS	0.461425	0.0269385	33385	0.0952091	0	0.118622	0.118622	0.205132	0.0333333	0.00280702	6932	9.9	54	6932
20125	Montgomery County, KS	0.476162	0.028778	30997	0.125634	0.000245851	0.187505	0.187505	0.25432	0.0258337	0.00724686	36252	56.2	50	36252
20127	Morris County, KS	0.486387	0.0185881	32163	0.0897627	0.00305344	0.152699	0.152699	0.192799	0.0244191	0.011028	6104	8.8	58	6104
20129	Morton County, KS	0.454434	0.0248351	37232	0.105033	0	0.181062	0.181062	0.267229	0.0122511	0.017611	3496	4.8	80	3496
20131	Nemaha County, KS	0.481721	0.0117764	34296	0.0910517	0.00134409	0.162688	0.162688	0.156452	0.0245011	0.00833544	10717	14.9	56	10717
20133	Neosho County, KS	0.464515	0.0313209	32167	0.129705	0.00275179	0.165482	0.165482	0.217515	0.018252	0.00994213	16997	29.7	63	16997
20135	Ness County, KS	0.444576	0.0111873	32340	0.0873181	0	0.155725	0.155725	0.233847	0.0151715	0.00131926	3454	3.2	79	3454
20137	Norton County, KS	0.490274	0.0218978	31050	0.104541	0	0.151508	0.151508	0.205238	0.0414828	0.000882613	5953	6.8	58	5953
20139	Osage County, KS	0.527217	0.0231377	37928	0.0835366	0.00125	0.144643	0.144643	0.188543	0.0200308	0.0149461	16712	23.8	57	16712
20141	Osborne County, KS	0.430398	0.0229657	29145	0.10383	0.00268817	0.151525	0.151525	0.194226	0.0314433	0.00257732	4452	5	81	4452
20143	Ottawa County, KS	0.513696	0.029424	38009	0.0856096	0	0.138363	0.138363	0.149321	0.0185185	0.00781893	6163	8.5	54	6163
20145	Pawnee County, KS	0.478779	0.0767774	35175	0.117691	0	0.152	0.152	0.227676	0.00730194	0.00657174	7233	9.6	54	7233
20147	Phillips County, KS	0.474198	0.0134014	35013	0.0996746	0.00766017	0.156385	0.156385	0.205395	0.0240385	0.00600962	6001	6.8	58	6001
20149	Pottawatomie County, KS	0.497795	0.0213237	40176	0.0974916	0	0.107858	0.107858	0.209942	0.0217102	0.0177226	18209	21.6	56	18209
20151	Pratt County, KS	0.52005	0.0304063	35529	0.0940439	0.00305277	0.137471	0.137471	0.235464	0.0111027	0.00857936	9647	13.1	54	9647
20153	Rawlins County, KS	0.446481	0.0117057	32105	0.12543	0	0.153346	0.153346	0.249227	0.0283688	0.00472813	2966	2.8	81	2966
20155	Reno County, KS	0.507518	0.0287145	35510	0.109229	0.00234616	0.172578	0.172578	0.257554	0.0292572	0.0081575	64790	51.6	21	64790
20157	Republic County, KS	0.433821	0.0148936	30494	0.090893	0	0.113722	0.113722	0.169506	0.028158	0.00547517	5835	8.1	58	5835
20159	Rice County, KS	0.487477	0.0362156	35671	0.106801	0	0.166244	0.166244	0.210409	0.0293827	0.0116049	10761	14.8	40	10761
20161	Riley County, KS	0.521668	0.0433545	32042	0.20564	0.00377983	0.0615846	0.0615846	0.48811	0.00569183	0.00275557	62843	103.1	22	62843
20163	Rooks County, KS	0.486414	0.0254505	30457	0.0975565	0.00565771	0.128941	0.128941	0.212204	0.0220152	0.0042337	5685	6.4	82	5685
20165	Rush County, KS	0.460654	0.0158507	31268	0.0973707	0	0.171729	0.171729	0.157378	0.0290698	0.00322997	3551	4.9	81	3551
20167	Russell County, KS	0.524978	0.0249917	29284	0.119788	0	0.169265	0.169265	0.216899	0.0152791	0.00467727	7370	8.3	58	7370
20169	Saline County, KS	0.519826	0.0235	37308	0.0879551	0.0018375	0.129988	0.129988	0.259137	0.0139951	0.011616	53597	74.5	19	53597
20171	Scott County, KS	0.460335	0.0160673	40534	0.050925	0.0131796	0.154621	0.154621	0.227056	0.0166259	0.0122249	5120	7.1	56	5120
20173	Sedgwick County, KS	0.502702	0.0329237	42485	0.0954073	0.00432329	0.149148	0.149148	0.291383	0.0178754	0.0109667	452869	453.2	4	452869
20175	Seward County, KS	0.480461	0.0312089	36752	0.168967	0.00483092	0.362648	0.362648	0.351016	0.0175226	0.0338321	22510	35.2	42	22510
20177	Shawnee County, KS	0.509424	0.0269403	40988	0.0958757	0.00288952	0.118764	0.118764	0.274858	0.0216338	0.00754498	169871	309	11	169871
20179	Sheridan County, KS	0.448127	0.00413034	33547	0.157096	0	0.121785	0.121785	0.158541	0.0311388	0.00266904	2813	3.1	82	2813
20181	Sherman County, KS	0.571176	0.0206456	32684	0.128999	0	0.133827	0.133827	0.277585	0.0119652	0.0145033	6760	6.4	82	6760
20183	Smith County, KS	0.458716	0.0129485	28486	0.106667	0	0.153984	0.153984	0.204746	0.0291859	0.00768049	4536	5.1	81	4536
20185	Stafford County, KS	0.413382	0.0214616	31107	0.11766	0	0.171174	0.171174	0.214013	0.0293532	0.00348259	4789	6	81	4789
20187	Stanton County, KS	0.442722	0.0187394	40172	0.148827	0	0.220027	0.220027	0.333475	0.02331	0.0221445	2406	3.5	78	2406
20189	Stevens County, KS	0.479835	0.0237203	41830	0.103276	0.00600601	0.195315	0.195315	0.195041	0.0105634	0.0311871	5463	7.5	39	5463
20191	Sumner County, KS	0.455086	0.0315114	39415	0.0954292	0.00200328	0.136658	0.136658	0.203626	0.0145631	0.0140574	25946	22	27	25946
20193	Thomas County, KS	0.493907	0.03935	37034	0.0974034	0	0.07272	0.07272	0.255252	0.0151891	0.00681959	8180	7.6	39	8180
20195	Trego County, KS	0.514781	0.010594	29677	0.122621	0	0.157131	0.157131	0.161109	0.0318697	0.00779037	3319	3.7	81	3319
20197	Wabaunsee County, KS	0.475372	0.0181991	41710	0.0729429	0	0.100584	0.100584	0.144671	0.012913	0.0110141	6885	8.6	56	6885
20199	Wallace County, KS	0.473624	0.00981132	33000	0.161027	0	0.159753	0.159753	0.221578	0.0178042	0.00593472	1749	1.9	82	1749
20201	Washington County, KS	0.460119	0.0137624	29363	0.100669	0.00137646	0.187664	0.187664	0.206754	0.0254396	0.00673401	6483	7.2	58	6483
20203	Wichita County, KS	0.391493	0.018858	33462	0.148045	0	0.222769	0.222769	0.306464	0.0124095	0.0227508	2531	3.5	82	2531
20205	Wilson County, KS	0.462434	0.0259968	29747	0.113098	0	0.189084	0.189084	0.188763	0.0216512	0.0111825	10332	18	62	10332
20207	Woodson County, KS	0.467822	0.0195822	25335	0.132081	0.00259403	0.166104	0.166104	0.177463	0.0359318	0	3788	7.6	61	3788
20209	Wyandotte County, KS	0.544856	0.0520366	33784	0.165367	0.00101025	0.26003	0.26003	0.350135	0.0392965	0.018258	157882	1042.9	6	157882
21001	Adair County, KY	0.465148	0.064764	24055	0.239811	0.00207326	0.399468	0.399468	0.17458	0.0687713	0.00918927	17244	42.4	73	17244
21003	Allen County, KY	0.417096	0.0292662	31238	0.173435	0	0.354977	0.354977	0.193954	0.0503618	0.0125904	17800	51.4	65	17800
21005	Anderson County, KY	0.453089	0.0272419	45433	0.0747284	0.00147747	0.195714	0.195714	0.167844	0.0300546	0.00846995	19111	94.3	37	19111
21007	Ballard County, KY	0.543399	0.0252686	32130	0.135631	0	0.236559	0.236559	0.148043	0.0300442	0.00765832	8286	33	64	8286
21009	Barren County, KY	0.474989	0.0335584	31240	0.156042	0.00243605	0.305425	0.305425	0.27325	0.0389678	0.0062557	38033	77.5	50	38033
21011	Bath County, KY	0.453239	0.0358001	26018	0.219099	0.00127959	0.409744	0.409744	0.192087	0.0488189	0.0107987	11085	39.7	72	11085
21013	Bell County, KY	0.521199	0.0472584	19057	0.310719	0	0.43354	0.43354	0.298747	0.0758914	0.0114962	30060	83.3	53	30060
21015	Boone County, KY	0.494407	0.0226914	53593	0.0561527	0.0105407	0.149023	0.149023	0.205005	0.0140444	0.00636637	85991	349.2	46	85991
21017	Bourbon County, KY	0.464682	0.0243155	35038	0.139908	0.00476821	0.245793	0.245793	0.333333	0.0358026	0.00195287	19360	66.4	41	19360
21019	Boyd County, KY	0.542967	0.044809	32749	0.154517	0.00134228	0.220221	0.220221	0.25636	0.0470265	0.00334833	49752	310.6	32	49752
21021	Boyle County, KY	0.46353	0.0251998	35241	0.11921	0.00362632	0.233519	0.233519	0.289811	0.0305466	0.00463401	27697	152.3	32	27697
21023	Bracken County, KY	0.475933	0.0312744	34823	0.108332	0.00511509	0.303846	0.303846	0.192219	0.0418216	0.005886	8279	40.7	64	8279
21025	Breathitt County, KY	0.528759	0.0437346	19155	0.332183	0	0.424709	0.424709	0.216929	0.107131	0.0176661	16100	32.5	68	16100
21027	Breckinridge County, KY	0.459367	0.0347413	30554	0.158225	0	0.310775	0.310775	0.142321	0.0441016	0.0116057	18648	32.6	72	18648
21029	Bullitt County, KY	0.523155	0.0216386	45106	0.079037	0.000965451	0.239601	0.239601	0.149517	0.0285508	0.00834423	61236	204.8	46	61236
21031	Butler County, KY	0.477557	0.029666	29405	0.160459	0.00160686	0.393097	0.393097	0.199186	0.0403242	0.0168017	13010	30.4	44	13010
21033	Caldwell County, KY	0.491941	0.0313148	28686	0.158771	0.00341556	0.269077	0.269077	0.226025	0.0375621	0.0046032	13060	37.6	64	13060
21035	Calloway County, KY	0.471981	0.0593872	30134	0.166329	0.00660864	0.220901	0.220901	0.275646	0.0223633	0.00483336	34177	88.5	50	34177
21037	Campbell County, KY	0.526296	0.0255495	41903	0.0932857	0.00656976	0.191592	0.191592	0.264181	0.0358068	0.00408727	88616	584.7	19	88616
21039	Carlisle County, KY	0.506078	0.034799	30087	0.131144	0	0.266396	0.266396	0.163643	0.0226449	0.0013587	5351	27.8	63	5351
21041	Carroll County, KY	0.487	0.0417455	35925	0.14887	0	0.318834	0.318834	0.309603	0.035533	0.00888325	10155	78.1	44	10155
21043	Carter County, KY	0.544281	0.0441463	26427	0.223003	0.00191617	0.35633	0.35633	0.180368	0.0672984	0.00889576	26889	65.5	52	26889
21045	Casey County, KY	0.426266	0.0322714	21580	0.255458	0	0.425501	0.425501	0.197574	0.0734824	0.0135783	15447	34.7	72	15447
21047	Christian County, KY	0.49553	0.0331461	31177	0.149922	0.0049425	0.227667	0.227667	0.463349	0.0330289	0.00539084	72265	100.2	22	72265
21049	Clark County, KY	0.489455	0.0294106	39946	0.10642	0.00316599	0.249515	0.249515	0.309068	0.0277372	0.00791395	33144	130.3	32	33144
21051	Clay County, KY	0.491691	0.0403735	16271	0.39706	0.00177515	0.505565	0.505565	0.24172	0.0820477	0.0222066	24556	52.1	69	24556
21053	Clinton County, KY	0.461019	0.0339711	19563	0.257574	0.00275103	0.464968	0.464968	0.208107	0.051395	0.00293686	9634	48.8	73	9634
21055	Crittenden County, KY	0.486889	0.0373982	29060	0.190836	0	0.330495	0.330495	0.168684	0.0673805	0.0117524	9384	25.9	63	9384
21057	Cumberland County, KY	0.398385	0.0348878	21572	0.238109	0	0.440265	0.440265	0.217218	0.0709005	0.0120968	7147	23.4	71	7147
21059	Daviess County, KY	0.494047	0.0370443	36813	0.123341	0.00188813	0.192753	0.192753	0.264994	0.0266145	0.00693808	91545	198	22	91545
21061	Edmonson County, KY	0.529463	0.037153	25413	0.183672	0	0.383217	0.383217	0.142422	0.0552926	0.00774527	11644	38.5	44	11644
21063	Elliott County, KY	0.52761	0.0483625	21014	0.259132	0	0.474446	0.474446	0.14574	0.0898408	0.0125095	6748	28.8	68	6748
21065	Estill County, KY	0.477144	0.0361316	23318	0.264325	0	0.414957	0.414957	0.271295	0.0722004	0.0162083	15307	60.3	44	15307
21067	Fayette County, KY	0.460438	0.0374129	39813	0.128706	0.0112746	0.142028	0.142028	0.388266	0.0161975	0.00227172	260512	915.6	14	260512
21069	Fleming County, KY	0.470973	0.0396086	27990	0.186499	0	0.335263	0.335263	0.194894	0.059251	0.00447177	13792	39.3	72	13792
21071	Floyd County, KY	0.532171	0.0415111	21168	0.30264	0.00143453	0.386782	0.386782	0.220311	0.0757657	0.0097743	42441	107.6	53	42441
21073	Franklin County, KY	0.479069	0.0408313	40011	0.106786	0.00381752	0.212239	0.212239	0.317584	0.0210981	0.00221028	47687	226.6	28	47687
21075	Fulton County, KY	0.41315	0.0443122	24382	0.231139	0	0.304833	0.304833	0.307662	0.0222428	0.0101946	7752	37.1	72	7752
21077	Gallatin County, KY	0.528276	0.0221995	36422	0.133807	0.00379147	0.320352	0.320352	0.199304	0.0358374	0.013439	7870	79.7	42	7870
21079	Garrard County, KY	0.47959	0.0318488	34284	0.146526	0	0.306301	0.306301	0.201742	0.0310051	0.00592231	14792	64	65	14792
21081	Grant County, KY	0.497743	0.0366829	38438	0.110561	0	0.27581	0.27581	0.255292	0.022263	0.0161468	22384	86.1	42	22384
21083	Graves County, KY	0.485073	0.0319887	30874	0.16374	0.00176319	0.266124	0.266124	0.198561	0.0392831	0.00977023	37028	66.6	50	37028
21085	Grayson County, KY	0.461204	0.0322906	27639	0.180912	0.00149775	0.37202	0.37202	0.227719	0.0492914	0.0071905	24053	47.8	44	24053
21087	Green County, KY	0.439725	0.0281216	25463	0.184462	0	0.385695	0.385695	0.193747	0.0439864	0.00531237	11518	39.9	64	11518
21089	Greenup County, KY	0.534238	0.0387658	32142	0.141202	0.00549901	0.248786	0.248786	0.182704	0.0370116	0.010732	36891	106.6	32	36891
21091	Hancock County, KY	0.4583	0.0321774	36914	0.135701	0.00153374	0.228119	0.228119	0.163101	0.0286159	0.00466563	8392	44.4	39	8392
21093	Hardin County, KY	0.505996	0.0340665	37744	0.100371	0.00549483	0.176891	0.176891	0.3081	0.0227556	0.00843552	94174	150	20	94174
21095	Harlan County, KY	0.563157	0.0524675	18665	0.324922	0	0.412867	0.412867	0.238324	0.0957791	0.0091039	33202	71.1	53	33202
21097	Harrison County, KY	0.451433	0.0227548	36210	0.119762	0.00422902	0.258473	0.258473	0.278188	0.0315174	0.0078437	17983	58.1	65	17983
21099	Hart County, KY	0.428938	0.0366932	25378	0.224188	0	0.41825	0.41825	0.217604	0.0632294	0.0180233	17445	41.9	73	17445
21101	Henderson County, KY	0.475966	0.034726	35892	0.122571	0.00158865	0.217323	0.217323	0.281881	0.0240951	0.00436585	44829	101.9	28	44829
21103	Henry County, KY	0.470311	0.0241151	37263	0.136824	0.00296187	0.266148	0.266148	0.235051	0.0400411	0.00821355	15060	52.1	41	15060
21105	Hickman County, KY	0.422779	0.0356389	31615	0.174092	0.00601805	0.355919	0.355919	0.194798	0.0493601	0.00639854	5262	21.5	62	5262
21107	Hopkins County, KY	0.517671	0.0404593	30868	0.165341	0.00439496	0.286709	0.286709	0.217686	0.0482465	0.00706695	46519	84.5	50	46519
21109	Jackson County, KY	0.472814	0.0431627	20177	0.30151	0	0.470909	0.470909	0.179468	0.0723573	0.0145091	13495	39	69	13495
21111	Jefferson County, KY	0.49436	0.0327356	39457	0.123579	0.0122633	0.181501	0.181501	0.314507	0.0323192	0.00464789	693604	1801.2	3	693604
21113	Jessamine County, KY	0.501745	0.0286604	40096	0.104707	0.00969971	0.209205	0.209205	0.307389	0.0245186	0.00692291	39041	225.5	28	39041
21115	Johnson County, KY	0.569724	0.0406622	24911	0.265632	0.00555556	0.362377	0.362377	0.228115	0.0640448	0.0042843	23445	89.6	44	23445
21117	Kenton County, KY	0.516033	0.0242063	43906	0.0901586	0.00862965	0.178661	0.178661	0.273294	0.028918	0.00496265	151464	935.2	15	151464
21119	Knott County, KY	0.526439	0.068327	20373	0.310636	0.000394633	0.412969	0.412969	0.193367	0.0893256	0.0102724	17649	50.1	69	17649
21121	Knox County, KY	0.533049	0.0407056	18294	0.348321	0.00443817	0.459095	0.459095	0.287027	0.0782055	0.0128866	31795	82	53	31795
21123	Larue County, KY	0.47583	0.0284674	32056	0.154326	0.000798085	0.289675	0.289675	0.167553	0.0392417	0.0104265	13373	50.8	65	13373
21125	Laurel County, KY	0.520414	0.0302695	27015	0.212526	0.00311159	0.361448	0.361448	0.201057	0.0536039	0.00992483	52715	121	8	52715
21127	Lawrence County, KY	0.568831	0.0535817	21610	0.30691	0.00419948	0.418292	0.418292	0.205757	0.0670138	0.0176352	15569	37.2	69	15569
21129	Lee County, KY	0.458315	0.0371186	18544	0.304245	0	0.490615	0.490615	0.219306	0.0656616	0.0160804	7916	37.7	44	7916
21131	Leslie County, KY	0.519839	0.0406863	18546	0.326501	0	0.475286	0.475286	0.203075	0.0921187	0.0174002	12401	30.7	68	12401
21133	Letcher County, KY	0.569219	0.0476333	21110	0.270992	0.00426009	0.41518	0.41518	0.187363	0.0815072	0.00842836	25277	74.6	53	25277
21135	Lewis County, KY	0.448171	0.0593753	22208	0.284919	0	0.42567	0.42567	0.170965	0.0606787	0.0119882	14092	29.1	68	14092
21137	Lincoln County, KY	0.453621	0.0290136	26542	0.211441	0	0.353821	0.353821	0.232396	0.0497502	0.012166	23361	69.5	44	23361
21139	Livingston County, KY	0.547851	0.0282493	31776	0.103219	0.00102354	0.256897	0.256897	0.113387	0.0352853	0.00775776	9804	31	63	9804
21141	Logan County, KY	0.421686	0.0264939	32474	0.155385	0.000393546	0.314693	0.314693	0.234223	0.0406434	0.00885208	26573	47.8	49	26573
21143	Lyon County, KY	0.502817	0.0236277	31694	0.127415	0	0.320291	0.320291	0.185021	0.031746	0.000690131	8080	37.5	64	8080
21145	McCracken County, KY	0.535338	0.03586	33865	0.151154	0.00567764	0.197322	0.197322	0.284023	0.0227142	0.00475916	65514	261	24	65514
21147	McCreary County, KY	0.43082	0.0536416	19348	0.321932	0.00503694	0.47366	0.47366	0.255885	0.0674847	0.0115031	17080	39.9	69	17080
21149	McLean County, KY	0.484259	0.035852	29675	0.159502	0	0.291673	0.291673	0.1722	0.0424197	0.0100402	9938	39.1	64	9938
21151	Madison County, KY	0.513077	0.0322824	32861	0.167536	0.00117223	0.247549	0.247549	0.365525	0.0225766	0.00213612	70872	160.8	22	70872
21153	Magoffin County, KY	0.521189	0.055425	19421	0.366405	0.00130293	0.499168	0.499168	0.184251	0.11465	0.0153264	13332	43.1	69	13332
21155	Marion County, KY	0.414581	0.0345267	30387	0.186378	0.00210463	0.294937	0.294937	0.203437	0.0499017	0.00529261	18212	52.6	44	18212
21157	Marshall County, KY	0.518469	0.0239292	35573	0.0947404	0.0011903	0.230896	0.230896	0.149829	0.0222365	0.00499517	30125	98.8	30	30125
21159	Martin County, KY	0.542029	0.0477841	18279	0.369868	0.00804954	0.459604	0.459604	0.197423	0.090871	0.00900335	12578	54.5	69	12578
21161	Mason County, KY	0.458648	0.0332626	30195	0.167904	0.00302115	0.266532	0.266532	0.315195	0.0340295	0.00321309	16800	69.7	73	16800
21163	Meade County, KY	0.530477	0.0430008	36966	0.113376	0	0.220507	0.220507	0.264586	0.024604	0.0140444	26349	85.4	29	26349
21165	Menifee County, KY	0.422474	0.0405589	22064	0.295849	0	0.424401	0.424401	0.17538	0.0484825	0.00473	6556	32.2	68	6556
21167	Mercer County, KY	0.479381	0.0227957	35555	0.129243	0.00180955	0.242195	0.242195	0.23557	0.0345483	0.00522379	20817	83	65	20817
21169	Metcalfe County, KY	0.417342	0.0375191	23540	0.236312	0.00150489	0.42027	0.42027	0.17558	0.0413347	0.0171813	10037	34.5	72	10037
21171	Monroe County, KY	0.4108	0.057845	22356	0.233624	0	0.421986	0.421986	0.246903	0.0689728	0.0137102	11756	35.5	72	11756
21173	Montgomery County, KY	0.475353	0.0361562	31746	0.151786	0.00187222	0.294885	0.294885	0.254141	0.0441474	0.0102224	22554	113.6	44	22554
21175	Morgan County, KY	0.502521	0.0357556	21869	0.272216	0	0.436434	0.436434	0.191802	0.0681818	0.0119949	13948	36.6	44	13948
21177	Muhlenberg County, KY	0.489532	0.0386014	28566	0.196826	0	0.342452	0.342452	0.164747	0.0441855	0.0133528	31839	67.1	35	31839
21179	Nelson County, KY	0.466121	0.0243721	39010	0.121969	0.00122684	0.210048	0.210048	0.188622	0.0247975	0.010822	37477	88.7	29	37477
21181	Nicholas County, KY	0.432786	0.0584969	29886	0.131634	0	0.371225	0.371225	0.192967	0.0538745	0.00627306	6813	34.7	72	6813
21183	Ohio County, KY	0.511823	0.0299555	29557	0.172764	0.00098668	0.33038	0.33038	0.174331	0.0496685	0.0115743	22916	38.6	72	22916
21185	Oldham County, KY	0.438122	0.0162276	63229	0.0406169	0.018018	0.135118	0.135118	0.107403	0.0140684	0.0041734	46178	244.1	48	46178
21187	Owen County, KY	0.480961	0.031406	33310	0.154682	0.00552105	0.320617	0.320617	0.214758	0.030837	0.0115027	10547	30	63	10547
21189	Owsley County, KY	0.458849	0.0347258	15805	0.453801	0	0.507711	0.507711	0.173877	0.0844773	0.00686378	4858	24.5	72	4858
21191	Pendleton County, KY	0.522101	0.0319571	38125	0.114207	0	0.271886	0.271886	0.225725	0.032882	0.0108317	14390	51.3	42	14390
21193	Perry County, KY	0.56257	0.0507078	22089	0.291054	0.00609508	0.416514	0.416514	0.223961	0.0846422	0.0136998	29390	85.9	53	29390
21195	Pike County, KY	0.574809	0.0400528	23930	0.234157	0.00652601	0.382359	0.382359	0.197876	0.0677604	0.00720701	68736	87.3	8	68736
21197	Powell County, KY	0.478863	0.030706	25515	0.234638	0	0.438539	0.438539	0.289764	0.0438144	0.0152657	13237	73.5	69	13237
21199	Pulaski County, KY	0.493999	0.0278361	27370	0.190913	0.00195095	0.344132	0.344132	0.227374	0.0496501	0.00902328	56217	85	8	56217
21201	Robertson County, KY	0.427653	0.0313024	30581	0.222374	0	0.391443	0.391443	0.251707	0.0415704	0.00461894	2266	22.6	71	2266
21203	Rockcastle County, KY	0.483071	0.0366171	23475	0.231125	0	0.42317	0.42317	0.198759	0.0738081	0.00962714	16582	52.2	44	16582
21205	Rowan County, KY	0.511786	0.0473809	28055	0.212569	0	0.291048	0.291048	0.273903	0.0437744	0.00643371	22094	78.7	44	22094
21207	Russell County, KY	0.489805	0.0348687	22042	0.242816	0.00293064	0.381831	0.381831	0.186222	0.0573404	0.0142631	16315	64.4	73	16315
21209	Scott County, KY	0.454292	0.0260523	47081	0.0876764	0.00140056	0.194829	0.194829	0.257272	0.0184971	0.00652353	33061	116.1	28	33061
21211	Shelby County, KY	0.433434	0.0263849	45534	0.0992459	0.0103873	0.208907	0.208907	0.259442	0.0231328	0.00470919	33337	86.8	28	33337
21213	Simpson County, KY	0.423101	0.0211132	36432	0.115543	0	0.263858	0.263858	0.271041	0.0380359	0.00997662	16405	69.5	39	16405
21215	Spencer County, KY	0.522177	0.0282733	47042	0.0875226	0	0.24622	0.24622	0.148794	0.0197601	0.0103505	11766	63.3	39	11766
21217	Taylor County, KY	0.475535	0.0431599	28089	0.17485	0.0029106	0.319609	0.319609	0.272981	0.0396404	0.0114806	22927	85	41	22927
21219	Todd County, KY	0.388746	0.027793	29718	0.171559	0	0.3653	0.3653	0.243033	0.0739768	0.0144452	11971	31.8	63	11971
21221	Trigg County, KY	0.478285	0.0279	33002	0.123305	0.00350508	0.278521	0.278521	0.195771	0.051582	0.00805369	12597	28.4	63	12597
21223	Trimble County, KY	0.491205	0.0334843	36192	0.13572	0	0.293258	0.293258	0.215339	0.0302837	0.0111572	8125	54.6	41	8125
21225	Union County, KY	0.47445	0.0806361	35018	0.177212	0.00258065	0.230995	0.230995	0.175355	0.0359019	0.0108581	15637	45.3	42	15637
21227	Warren County, KY	0.498665	0.0391047	36151	0.154335	0.00724424	0.197079	0.197079	0.329392	0.022904	0.00548565	92522	169.7	22	92522
21229	Washington County, KY	0.412994	0.0276074	33136	0.135206	0.00961025	0.31159	0.31159	0.196616	0.0344577	0.00485319	10916	36.3	64	10916
21231	Wayne County, KY	0.461089	0.0409428	20863	0.293616	0	0.422413	0.422413	0.23859	0.0547201	0.00682421	19923	43.4	44	19923
21233	Webster County, KY	0.481326	0.0270899	31529	0.154136	0.00143678	0.290747	0.290747	0.219016	0.0356115	0.00773381	14120	42.2	64	14120
21235	Whitley County, KY	0.482028	0.0339337	22075	0.263618	0.00644068	0.386516	0.386516	0.243905	0.0579826	0.0137881	35865	81.5	53	35865
21237	Wolfe County, KY	0.411038	0.0415067	19310	0.359122	0.0247253	0.463575	0.463575	0.243666	0.0649858	0.00852273	7065	31.7	68	7065
21239	Woodford County, KY	0.431498	0.0188574	49491	0.0727201	0.00316751	0.173807	0.173807	0.24954	0.0259755	0.00550995	23208	121.7	37	23208
22001	Acadia Parish, LA	0.534415	0.0378224	26684	0.245385	0.00505278	0.353021	0.353021	0.267175	0.040157	0.0227509	58861	89.8	8	58861
22003	Allen Parish, LA	0.54236	0.0317133	27777	0.199123	0	0.367604	0.367604	0.236874	0.0461614	0.0190077	25440	33.3	44	25440
22005	Ascension Parish, LA	0.549458	0.035587	44288	0.12947	0.00227096	0.204051	0.204051	0.156248	0.0335694	0.0263759	76627	262.8	23	76627
22007	Assumption Parish, LA	0.512421	0.0516641	31168	0.21834	0.00345463	0.406495	0.406495	0.166365	0.0862969	0.0265809	23388	69.1	69	23388
22009	Avoyelles Parish, LA	0.536295	0.0391417	23851	0.259484	0.00195767	0.402428	0.402428	0.260033	0.0599213	0.0157438	41481	49.8	36	41481
22011	Beauregard Parish, LA	0.524523	0.0396806	32582	0.155856	0	0.250048	0.250048	0.185263	0.0380866	0.0231328	32986	28.4	33	32986
22013	Bienville Parish, LA	0.461668	0.049209	23663	0.260787	0.00410142	0.281459	0.281459	0.220192	0.0820236	0.0166994	15752	19.4	71	15752
22015	Bossier Parish, LA	0.547617	0.0342602	39203	0.137375	0.00229119	0.169979	0.169979	0.298892	0.025445	0.0105384	98310	117.1	20	98310
22017	Caddo Parish, LA	0.529814	0.0556057	31467	0.211088	0.00668991	0.213344	0.213344	0.347284	0.0420009	0.0136975	252161	285.9	7	252161
22019	Calcasieu Parish, LA	0.552237	0.0424489	35372	0.154337	0.00614122	0.229612	0.229612	0.266514	0.0286389	0.0179121	183577	171.4	6	183577
22021	Caldwell Parish, LA	0.491917	0.0378003	26972	0.212462	0.00177096	0.345854	0.345854	0.211509	0.0553159	0.015732	10560	19.9	75	10560
22023	Cameron Parish, LA	0.521033	0.0264866	34232	0.123494	0	0.318683	0.318683	0.130667	0.044265	0.0334076	9991	7.6	39	9991
22025	Catahoula Parish, LA	0.499591	0.0407203	22528	0.281434	0.0015448	0.386153	0.386153	0.175036	0.0681039	0.0191083	10920	15.5	66	10920
22027	Claiborne Parish, LA	0.491407	0.0456078	25344	0.26516	0.00238014	0.342645	0.342645	0.264826	0.0685805	0.0197767	16851	22.3	71	16851
22029	Concordia Parish, LA	0.542645	0.0494184	22742	0.291088	0.00518391	0.354222	0.354222	0.255243	0.0640872	0.0147587	20247	29.1	68	20247
22031	De Soto Parish, LA	0.525806	0.0447348	28252	0.250587	0.000971581	0.297307	0.297307	0.245193	0.0639769	0.0184707	25494	29.1	36	25494
22033	East Baton Rouge Parish, LA	0.499774	0.0406923	37224	0.178687	0.011488	0.161058	0.161058	0.344287	0.0243341	0.012215	412852	906.5	5	412852
22035	East Carroll Parish, LA	0.380471	0.0686945	20723	0.404563	0	0.420787	0.420787	0.354792	0.0606265	0.025261	9421	22.4	67	9421
22037	East Feliciana Parish, LA	0.510854	0.0575765	31631	0.230082	0.00169952	0.292787	0.292787	0.176184	0.0607553	0.0337364	21360	47.1	69	21360
22039	Evangeline Parish, LA	0.529106	0.0333499	20532	0.32229	0.00119778	0.4454	0.4454	0.305474	0.037767	0.0279523	35434	53.3	52	35434
22041	Franklin Parish, LA	0.503919	0.0413068	22964	0.28436	0	0.385756	0.385756	0.248376	0.0620325	0.0206345	21263	34.1	76	21263
22043	Grant Parish, LA	0.507593	0.0379946	29622	0.214834	0.00435594	0.269021	0.269021	0.197316	0.0473632	0.0231868	18698	29	68	18698
22045	Iberia Parish, LA	0.553109	0.0518616	31204	0.23552	0.00317836	0.330945	0.330945	0.252962	0.0429849	0.0302589	73266	127.4	8	73266
22047	Iberville Parish, LA	0.538146	0.0355862	29039	0.231109	0.00259023	0.343396	0.343396	0.221733	0.0728874	0.0286678	33320	53.9	52	33320
22049	Jackson Parish, LA	0.48374	0.0296011	28352	0.198401	0.00366178	0.263864	0.263864	0.211829	0.0555373	0.0167598	15397	27	43	15397
22051	Jefferson Parish, LA	0.536491	0.0356384	38435	0.13653	0.0148135	0.20734	0.20734	0.317262	0.0302949	0.0128522	455466	1485.9	5	455466
22053	Jefferson Davis Parish, LA	0.55635	0.0425431	27736	0.208741	0.000158453	0.306377	0.306377	0.226295	0.0337979	0.025	31435	48.2	52	31435
22055	Lafayette Parish, LA	0.523233	0.0452995	36518	0.15724	0.00910546	0.201665	0.201665	0.285543	0.0295971	0.0169126	190503	706	6	190503
22057	Lafourche Parish, LA	0.510737	0.0340426	34910	0.16531	0.00272261	0.336691	0.336691	0.196816	0.0487881	0.0233022	89974	82.9	23	89974
22059	La Salle Parish, LA	0.496828	0.0276687	28189	0.187453	0	0.314676	0.314676	0.183678	0.049329	0.00907201	14282	22.9	62	14282
22061	Lincoln Parish, LA	0.510313	0.0788919	26977	0.26482	0.00592615	0.19602	0.19602	0.368928	0.0330161	0.00761405	42509	90.2	53	42509
22063	Livingston Parish, LA	0.586892	0.0301236	38887	0.113667	0.000291869	0.227816	0.227816	0.155524	0.0301869	0.0224333	91814	141.7	20	91814
22065	Madison Parish, LA	0.518839	0.0608175	20509	0.366517	0.00330033	0.366102	0.366102	0.431909	0.0581786	0.0181249	13728	22	67	13728
22067	Morehouse Parish, LA	0.507353	0.058292	25124	0.267923	0.00555115	0.334208	0.334208	0.29318	0.0657178	0.0233702	31021	39.1	36	31021
22069	Natchitoches Parish, LA	0.52029	0.0539297	25722	0.265163	0.00473693	0.272909	0.272909	0.342347	0.0459931	0.0155647	39080	31.1	51	39080
22071	Orleans Parish, LA	0.515487	0.0545823	27133	0.279422	0.0228339	0.253127	0.253127	0.50523	0.0547886	0.0114422	484674	2684.3	5	484674
22073	Ouachita Parish, LA	0.538715	0.0518504	32047	0.206837	0.00857998	0.213864	0.213864	0.324914	0.0358048	0.0128586	147250	241.2	7	147250
22075	Plaquemines Parish, LA	0.49498	0.0363315	38173	0.180292	0.00452489	0.31323	0.31323	0.195635	0.06762	0.0340317	26757	31.7	33	26757
22077	Pointe Coupee Parish, LA	0.512625	0.0400506	30618	0.231306	0.00311388	0.308705	0.308705	0.215216	0.0543051	0.0317971	22763	40.8	69	22763
22079	Rapides Parish, LA	0.531003	0.0399656	29856	0.205442	0.00415129	0.253862	0.253862	0.305506	0.0351868	0.0116935	126337	95.5	7	126337
22081	Red River Parish, LA	0.510991	0.0594504	23153	0.29858	0.00277778	0.326312	0.326312	0.234179	0.0650264	0.0228471	9622	24.7	76	9622
22083	Richland Parish, LA	0.501302	0.035809	23668	0.279217	0.00353453	0.381317	0.381317	0.30268	0.0543391	0.0173565	20981	37.6	76	20981
22085	Sabine Parish, LA	0.48618	0.0421082	26655	0.21504	0.00347625	0.291526	0.291526	0.188593	0.0518382	0.0180024	23459	27.1	76	23459
22087	St. Bernard Parish, LA	0.572672	0.0342035	35939	0.131087	0.000980332	0.268747	0.268747	0.228244	0.049397	0.0186682	67229	144.6	22	67229
22089	St. Charles Parish, LA	0.510643	0.0336875	45139	0.113971	0.00411523	0.200298	0.200298	0.161934	0.0373889	0.0161978	48072	169.5	29	48072
22091	St. Helena Parish, LA	0.482195	0.0499174	24970	0.268325	0	0.325166	0.325166	0.127141	0.0880454	0.0379551	10525	25.8	67	10525
22093	St. James Parish, LA	0.475062	0.0554917	35277	0.206933	0.00178492	0.260592	0.260592	0.142134	0.0670767	0.0318936	21216	86.2	69	21216
22095	St. John the Baptist Parish, LA	0.559673	0.0423875	39456	0.167247	0.00130601	0.231194	0.231194	0.173176	0.0514598	0.0270951	43044	196.6	33	43044
22097	St. Landry Parish, LA	0.539783	0.0522854	22855	0.292755	0.00309993	0.379758	0.379758	0.287148	0.05537	0.0231069	87700	94.4	8	87700
22099	St. Martin Parish, LA	0.54105	0.0501513	30701	0.215499	0.000758972	0.371138	0.371138	0.175343	0.058611	0.0399091	48583	65.7	52	48583
22101	St. Mary Parish, LA	0.533951	0.0477311	28072	0.236074	0.00690676	0.340642	0.340642	0.25956	0.0662629	0.0260392	53500	87.3	8	53500
22103	St. Tammany Parish, LA	0.515072	0.0246244	47883	0.0971902	0.0137058	0.161314	0.161314	0.166033	0.0209088	0.0129092	191268	223.9	15	191268
22105	Tangipahoa Parish, LA	0.538254	0.0505663	29412	0.226922	0.00624485	0.284815	0.284815	0.231327	0.0492368	0.0207889	100588	127.3	8	100588
22107	Tensas Parish, LA	0.456351	0.0555992	19799	0.362639	0.0227774	0.367871	0.367871	0.312204	0.106788	0.0140728	6618	11	74	6618
22109	Terrebonne Parish, LA	0.537772	0.0334228	35235	0.190899	0.00500392	0.329472	0.329472	0.215207	0.0467817	0.0273078	104503	83.3	7	104503
22111	Union Parish, LA	0.488124	0.0397366	29061	0.185967	0.00470181	0.283285	0.283285	0.180375	0.0632268	0.0210003	22803	26	71	22803
22113	Vermilion Parish, LA	0.529451	0.0393541	29500	0.221114	0.00397706	0.343646	0.343646	0.23082	0.0426583	0.0248588	53807	45.8	8	53807
22115	Vernon Parish, LA	0.551271	0.0398457	31216	0.152549	0.00436433	0.198609	0.198609	0.44748	0.0272727	0.0116648	52531	39.5	23	52531
22117	Washington Parish, LA	0.512588	0.039815	24264	0.246864	0.00345313	0.317772	0.317772	0.240257	0.0504646	0.0206474	43926	65.6	36	43926
22119	Webster Parish, LA	0.528412	0.0450167	28408	0.202006	0.00274071	0.291617	0.291617	0.249633	0.0399976	0.0131507	41831	70.3	35	41831
22121	West Baton Rouge Parish, LA	0.565476	0.0346206	37117	0.170095	0.00164204	0.265902	0.265902	0.203215	0.0498499	0.0185306	21601	113	42	21601
22123	West Carroll Parish, LA	0.472095	0.0597248	24637	0.233861	0.0100158	0.404553	0.404553	0.189046	0.0538358	0.0257963	12314	34.3	76	12314
22125	West Feliciana Parish, LA	0.41062	0.0207933	39667	0.198772	0.0135922	0.467485	0.467485	0.230592	0.0373114	0.0430727	15111	37.2	44	15111
22127	Winn Parish, LA	0.471757	0.0344619	25462	0.214719	0	0.345804	0.345804	0.246891	0.0645868	0.0151771	16894	17.8	71	16894
23001	Androscoggin County, ME	0.526707	0.0334687	35793	0.110968	0.0005024	0.201596	0.201596	0.306512	0.020986	0.00623394	103793	220.7	14	103793
23003	Aroostook County, ME	0.496195	0.0379041	28837	0.14325	0.00033216	0.23072	0.23072	0.217627	0.0259257	0.006292	73938	11.1	22	73938
23005	Cumberland County, ME	0.482188	0.0251398	44048	0.0788892	0.0181019	0.0987445	0.0987445	0.267032	0.0196965	0.00409301	265612	317.9	9	265612
23007	Franklin County, ME	0.508699	0.0460183	31459	0.145783	0.00667629	0.147715	0.147715	0.205591	0.0191428	0.00516686	29467	17.4	28	29467
23009	Hancock County, ME	0.519813	0.03393	35811	0.102373	0.0248632	0.122364	0.122364	0.211084	0.0249726	0.00420783	51791	32.6	30	51791
23011	Kennebec County, ME	0.51106	0.0302339	36498	0.111306	0.00228035	0.147564	0.147564	0.236989	0.0255018	0.00658516	117114	135	14	117114
23013	Knox County, ME	0.500078	0.0212699	36774	0.100935	0.0186528	0.125252	0.125252	0.229377	0.0270352	0.00788776	39618	108.3	30	39618
23015	Lincoln County, ME	0.481509	0.0267493	38686	0.101446	0.0295721	0.120652	0.120652	0.154457	0.0368696	0.00847577	33616	73.7	30	33616
23017	Oxford County, ME	0.503037	0.0332217	33435	0.118231	0.00284468	0.176461	0.176461	0.196919	0.0248723	0.00775298	54755	26.3	21	54755
23019	Penobscot County, ME	0.516851	0.0359569	34274	0.136763	0.00129923	0.143029	0.143029	0.248754	0.0223595	0.00592123	144919	42.7	6	144919
23021	Piscataquis County, ME	0.469231	0.0459054	28250	0.148257	0.00275862	0.197141	0.197141	0.180507	0.0303655	0.00535862	17235	4.3	84	17235
23023	Sagadahoc County, ME	0.499577	0.0221928	41908	0.0863388	0.00744905	0.120275	0.120275	0.248174	0.0197634	0.00694198	35214	138.7	25	35214
23025	Somerset County, ME	0.480457	0.0387174	30731	0.14948	0.000229753	0.191856	0.191856	0.182144	0.0306889	0.00951405	50888	13	22	50888
23027	Waldo County, ME	0.492983	0.036426	33986	0.139284	0.00598222	0.154082	0.154082	0.176758	0.0327991	0.0105935	36280	49.7	32	36280
23029	Washington County, ME	0.471585	0.0482105	25869	0.190147	0.00341394	0.201337	0.201337	0.206118	0.0422864	0.0078623	33941	13.2	35	33941
23031	York County, ME	0.504589	0.0235622	43630	0.0815075	0.0199793	0.134625	0.134625	0.231534	0.0186151	0.00494884	186742	188.5	11	186742
24001	Allegany County, MD	0.519796	0.0475758	30821	0.147719	0.00100716	0.200957	0.200957	0.264991	0.0395266	0.00269422	74930	176.1	24	74930
24003	Anne Arundel County, MD	0.479876	0.0212892	61768	0.051356	0.035203	0.135545	0.135545	0.218977	0.0205015	0.00548497	489656	1177.2	9	489656
24005	Baltimore County, MD	0.476451	0.0277305	50667	0.0645068	0.0191024	0.156529	0.156529	0.275912	0.0295555	0.00431177	754292	1260.1	2	754292
24009	Calvert County, MD	0.508988	0.0214956	65945	0.0437748	0.015955	0.130652	0.130652	0.128516	0.0169765	0.00797736	74563	346.5	46	74563
24011	Caroline County, MD	0.527663	0.0316141	38832	0.117442	0.00196786	0.24977	0.24977	0.254758	0.0207263	0.00901144	29772	93	31	29772
24013	Carroll County, MD	0.494633	0.0192137	60021	0.0381722	0.00502081	0.146954	0.146954	0.14916	0.019656	0.00434261	150897	336	12	150897
24015	Cecil County, MD	0.520569	0.0283396	50510	0.0716615	0.00576974	0.188267	0.188267	0.218133	0.0260385	0.00896775	85951	246.9	46	85951
24017	Charles County, MD	0.508482	0.0236281	62199	0.0547345	0.00451133	0.141712	0.141712	0.207776	0.0208073	0.00578381	120546	261.5	12	120546
24019	Dorchester County, MD	0.501652	0.0362203	34077	0.137863	0.0147536	0.257849	0.257849	0.281715	0.0373839	0.00779159	30674	55	49	30674
24021	Frederick County, MD	0.477736	0.0223523	60276	0.0448306	0.00744064	0.129063	0.129063	0.210894	0.0170711	0.00433914	195277	294.6	12	195277
24023	Garrett County, MD	0.529115	0.0333491	32238	0.132787	0.014021	0.207708	0.207708	0.199193	0.0428721	0.00653538	29846	46.1	34	29846
24025	Harford County, MD	0.480768	0.0214591	57234	0.0493852	0.0056749	0.132724	0.132724	0.184277	0.0213137	0.00460668	218590	496.4	12	218590
24027	Howard County, MD	0.363532	0.0181087	74167	0.0387189	0.0301581	0.0689923	0.0689923	0.213618	0.0121609	0.00524194	247842	983.3	12	247842
24029	Kent County, MD	0.494943	0.0272721	39869	0.129844	0.0224571	0.212089	0.212089	0.286042	0.0357422	0.00378294	19197	68.7	55	19197
24031	Montgomery County, MD	0.374477	0.0222583	71551	0.0543687	0.093834	0.0967554	0.0967554	0.281316	0.0192627	0.0102322	873341	1762.5	2	873341
24033	Prince George's County, MD	0.483212	0.0411845	55256	0.0769483	0.00412946	0.151164	0.151164	0.34851	0.0249433	0.0113709	801515	1651.1	2	801515
24035	Queen Anne's County, MD	0.49207	0.0194162	57037	0.063425	0.0499337	0.15847	0.15847	0.144105	0.0203069	0.00685602	40563	109	25	40563
24037	St. Mary's County, MD	0.489494	0.0305073	54706	0.0722007	0.0117401	0.146521	0.146521	0.256198	0.0239867	0.0114222	86211	238.6	46	86211
24039	Somerset County, MD	0.506191	0.0486293	29903	0.201351	0.0017439	0.304638	0.304638	0.287928	0.0509508	0.00657816	24747	75.6	73	24747
24041	Talbot County, MD	0.500925	0.0208877	43532	0.0833559	0.0955651	0.155669	0.155669	0.25933	0.0250926	0.00251625	33812	125.6	26	33812
24043	Washington County, MD	0.517578	0.0201533	40617	0.0952137	0.00302812	0.222085	0.222085	0.308931	0.0274504	0.00325785	131923	288	13	131923
24045	Wicomico County, MD	0.51361	0.0373374	39035	0.128297	0.00631974	0.193177	0.193177	0.322866	0.0293314	0.00543175	84644	224.4	19	84644
24047	Worcester County, MD	0.579219	0.0411516	40650	0.0956864	0.0119877	0.183181	0.183181	0.242521	0.0271149	0.00639789	46543	98.4	30	46543
24510	Baltimore city, MD	0.507292	0.0604866	30078	0.229237	0.00526677	0.316266	0.316266	0.448374	0.0950751	0.00920945	651154	8058.4	3	651154
25001	Barnstable County, MA	0.546795	0.030127	45933	0.0688853	0.0537891	0.0818884	0.0818884	0.204961	0.023001	0.00388096	222230	561.9	13	222230
25003	Berkshire County, MA	0.506751	0.0326277	39047	0.0945636	0.0122567	0.149466	0.149466	0.269021	0.0318359	0.00321394	134953	144.9	13	134953
25005	Bristol County, MA	0.486824	0.0379532	43496	0.100206	0.00896726	0.268058	0.268058	0.318401	0.0270385	0.00586629	534678	961.7	2	534678
25007	Dukes County, MA	0.58532	0.0184953	45559	0.0731263	0.2055	0.0959506	0.0959506	0.242785	0.0155739	0.0063853	14987	144.4	55	14987
25009	Essex County, MA	0.462078	0.0301168	51576	0.0893468	0.0626809	0.153904	0.153904	0.310414	0.0221553	0.00508316	723419	1444.9	2	723419
25011	Franklin County, MA	0.467254	0.0312555	40768	0.0944799	0.00192837	0.120458	0.120458	0.277232	0.0240956	0.00397068	71535	101.9	18	71535
25013	Hampden County, MA	0.488013	0.0351968	39718	0.147438	0.00331638	0.20776	0.20776	0.350103	0.0289238	0.00644083	456228	737.8	5	456228
25015	Hampshire County, MA	0.441299	0.0354254	46098	0.0939649	0.00513136	0.106435	0.106435	0.288781	0.0186459	0.00373274	152251	287.8	11	152251
25017	Middlesex County, MA	0.400439	0.0236313	60821	0.0654852	0.105846	0.115317	0.115317	0.315189	0.0253323	0.00431025	1465396	1779.6	1	1465396
25019	Nantucket County/town, MA	0.614383	0.0311821	55522	0.075312	0.595786	0.0835722	0.0835722	0.291667	0.0224385	0	9520	199.1	37	9520
25021	Norfolk County, MA	0.428556	0.0214888	63432	0.0463943	0.0991039	0.0872431	0.0872431	0.225971	0.0269424	0.00493917	650308	1627.5	2	650308
25023	Plymouth County, MA	0.496268	0.0280368	55615	0.0664954	0.0381949	0.123595	0.123595	0.197895	0.022523	0.0068959	472822	715.5	10	472822
25025	Suffolk County, MA	0.471684	0.0442668	39355	0.189923	0.0398404	0.218609	0.218609	0.621139	0.0460925	0.00705004	689807	11788.4	3	689807
25027	Worcester County, MA	0.454497	0.0282077	47874	0.0924181	0.0116408	0.165419	0.165419	0.302974	0.0226185	0.00459977	750963	496.3	2	750963
26001	Alcona County, MI	0.538225	0.0441237	31362	0.125746	0.00984529	0.202501	0.202501	0.115789	0.0224084	0.00915822	11719	17.4	62	11719
26003	Alger County, MI	0.485964	0.0440632	35892	0.102953	0.00454316	0.184545	0.184545	0.151454	0.0280053	0.0108322	9862	10.7	58	9862
26005	Allegan County, MI	0.45833	0.0288619	45813	0.0733335	0.00923414	0.17684	0.17684	0.150259	0.0211188	0.0139395	105665	127.7	12	105665
26007	Alpena County, MI	0.519373	0.0435414	34177	0.105477	0.00120579	0.169027	0.169027	0.168835	0.0322983	0.00709939	31314	54.5	30	31314
26009	Antrim County, MI	0.51687	0.0379034	38107	0.090344	0.04665	0.153947	0.153947	0.150668	0.0237476	0.0129039	23110	48.5	60	23110
26011	Arenac County, MI	0.533445	0.0440471	32805	0.139064	0.00338409	0.232221	0.232221	0.157393	0.0350224	0.014307	17269	47.1	65	17269
26013	Baraga County, MI	0.491153	0.0426351	33673	0.111166	0	0.19403	0.19403	0.181316	0.0507009	0.0137191	8746	9.7	61	8746
26015	Barry County, MI	0.454354	0.031205	46820	0.0549546	0.0037671	0.132366	0.132366	0.129106	0.0234371	0.0095555	56755	102.1	45	56755
26017	Bay County, MI	0.530923	0.0394375	38646	0.0973999	0.00234912	0.175694	0.175694	0.171457	0.0308901	0.00808104	110157	248	14	110157
26019	Benzie County, MI	0.557806	0.0377047	37350	0.0700362	0.0189613	0.146326	0.146326	0.136439	0.0261538	0.0129231	15998	49.8	60	15998
26021	Berrien County, MI	0.467638	0.0357354	38567	0.126997	0.0129572	0.180748	0.180748	0.255652	0.0271359	0.00835313	162453	284.5	6	162453
26023	Branch County, MI	0.423792	0.0299822	38760	0.0932396	0.00555556	0.200198	0.200198	0.196191	0.034314	0.00960303	45787	90.2	29	45787
26025	Calhoun County, MI	0.47044	0.0363595	38918	0.112544	0.00138653	0.167656	0.167656	0.234628	0.0324954	0.00715342	137985	194.7	14	137985
26027	Cass County, MI	0.470792	0.0328697	41264	0.0988915	0.00796081	0.195619	0.195619	0.174036	0.0275462	0.0105204	51104	103.8	28	51104
26029	Charlevoix County, MI	0.527289	0.0380654	39788	0.0800403	0.0426609	0.139833	0.139833	0.168094	0.0204808	0.00923077	26090	62.6	55	26090
26031	Cheboygan County, MI	0.571958	0.0814995	33417	0.122323	0.0122699	0.181338	0.181338	0.179647	0.0266728	0.0119982	26448	37	64	26448
26033	Chippewa County, MI	0.54826	0.0533601	34464	0.127701	0.0037459	0.176187	0.176187	0.237428	0.0312454	0.00808965	38543	24.7	32	38543
26035	Clare County, MI	0.531221	0.0449355	28845	0.160415	0.00214329	0.238785	0.238785	0.167111	0.0436702	0.0183667	31252	55.1	35	31252
26037	Clinton County, MI	0.486847	0.0210658	52806	0.0462694	0.00411043	0.108016	0.108016	0.115541	0.0191942	0.00875153	64753	113.3	45	64753
26039	Crawford County, MI	0.549157	0.0425361	33364	0.126943	0.00501919	0.191774	0.191774	0.166546	0.0323556	0.0133333	14273	25.6	63	14273
26041	Delta County, MI	0.506732	0.0461343	35511	0.0946362	0.000880282	0.138798	0.138798	0.161226	0.0292372	0.00612528	38520	32.9	30	38520
26043	Dickinson County, MI	0.520466	0.0340406	34825	0.0905465	0.00192864	0.112262	0.112262	0.164253	0.0333743	0.0090462	27472	35.8	26	27472
26045	Eaton County, MI	0.489465	0.0298676	49588	0.0583795	0.00258755	0.104663	0.104663	0.198974	0.0164065	0.00537755	103655	179.8	12	103655
26047	Emmet County, MI	0.555314	0.0490392	40222	0.0737967	0.0406363	0.110358	0.110358	0.210708	0.0221834	0.0114495	31437	67.2	26	31437
26049	Genesee County, MI	0.498495	0.0449092	41951	0.130969	0.00457454	0.168587	0.168587	0.239539	0.0267275	0.0102929	436141	681.9	5	436141
26051	Gladwin County, MI	0.521565	0.0433042	32019	0.137802	0.00254176	0.217282	0.217282	0.133253	0.0428937	0.0123094	26023	51.3	65	26023
26053	Gogebic County, MI	0.52227	0.0483759	27405	0.144072	0.00131839	0.145155	0.145155	0.182558	0.0505051	0.00377104	17370	15.8	62	17370
26055	Grand Traverse County, MI	0.540662	0.0317802	43169	0.0589092	0.0264305	0.107064	0.107064	0.189655	0.0169101	0.0117121	77654	167	45	77654
26057	Gratiot County, MI	0.472818	0.0321722	37262	0.102679	0.00129719	0.165288	0.165288	0.197156	0.0271705	0.00634439	42285	74.2	29	42285
26059	Hillsdale County, MI	0.416973	0.034608	40396	0.0823289	0.000452233	0.16861	0.16861	0.180339	0.0270551	0.00894145	46527	77.7	29	46527
26061	Houghton County, MI	0.530455	0.0447188	28817	0.168494	0.00254794	0.153958	0.153958	0.254104	0.0453128	0.0132676	36016	35.6	49	36016
26063	Huron County, MI	0.441684	0.0344586	35315	0.102322	0.00704145	0.21728	0.21728	0.150751	0.0307597	0.00705624	36079	43.1	30	36079
26065	Ingham County, MI	0.4856	0.0387049	40774	0.146265	0.00573875	0.118723	0.118723	0.341501	0.0204157	0.00658422	279320	499.5	4	279320
26067	Ionia County, MI	0.469869	0.0274891	43074	0.087437	0.00305132	0.16601	0.16601	0.167669	0.0198971	0.01155	61518	107.3	20	61518
26069	Iosco County, MI	0.540817	0.0453618	31321	0.126583	0.00351067	0.220553	0.220553	0.179051	0.034024	0.00972116	27339	49.8	49	27339
26071	Iron County, MI	0.559872	0.0482318	28560	0.112933	0.00230548	0.152017	0.152017	0.172183	0.0427975	0.00904662	13138	11.3	61	13138
26073	Isabella County, MI	0.570603	0.0474449	34262	0.203823	0.0025779	0.139344	0.139344	0.350685	0.0189075	0.00758082	63351	110.3	22	63351
26075	Jackson County, MI	0.477718	0.0340144	43171	0.0904025	0.0057161	0.157752	0.157752	0.206847	0.0304291	0.00854422	158422	224.2	14	158422
26077	Kalamazoo County, MI	0.479369	0.0458801	42022	0.120307	0.00888776	0.112238	0.112238	0.284633	0.0177366	0.00641855	238603	424.7	14	238603
26079	Kalkaska County, MI	0.548988	0.0395056	36072	0.10483	0.00385976	0.200397	0.200397	0.137798	0.0286248	0.0178905	16571	29.5	39	16571
26081	Kent County, MI	0.467845	0.0311239	45980	0.0886339	0.00961523	0.153884	0.153884	0.245919	0.0231058	0.00963878	574335	670.8	2	574335
26083	Keweenaw County, MI	0.479258	0.0600632	28140	0.126793	0.0165746	0.162791	0.162791	0.0929577	0.0531062	0.00601202	2301	4.3	81	2301
26085	Lake County, MI	0.496427	0.0391328	26622	0.193735	0.00158898	0.277624	0.277624	0.167459	0.0380527	0.00807823	11333	20	70	11333
26087	Lapeer County, MI	0.472813	0.0359063	51717	0.054017	0.00319744	0.154887	0.154887	0.118896	0.0166292	0.0149696	87904	134.4	45	87904
26089	Leelanau County, MI	0.512318	0.0314477	47062	0.0539713	0.0924521	0.0926615	0.0926615	0.15244	0.0197961	0.00794215	21119	60.6	55	21119
26091	Lenawee County, MI	0.474528	0.0305282	45739	0.0672993	0.00535901	0.16599	0.16599	0.189989	0.0195937	0.0083774	98890	131.8	45	98890
26093	Livingston County, MI	0.480052	0.0234751	67400	0.0336325	0.0193146	0.0861207	0.0861207	0.0898308	0.0162321	0.00900982	156951	276.1	12	156951
26095	Luce County, MI	0.540632	0.0393386	32031	0.148819	0.0053681	0.244774	0.244774	0.181803	0.0266022	0.00886739	7024	7.8	61	7024
26097	Mackinac County, MI	0.563529	0.0856015	33356	0.104892	0.010921	0.175012	0.175012	0.198025	0.0475627	0.00730215	11943	11.7	58	11943
26099	Macomb County, MI	0.49841	0.0273485	52102	0.0564636	0.00643802	0.17052	0.17052	0.163959	0.0268691	0.0104462	788149	1640.5	2	788149
26101	Manistee County, MI	0.533475	0.0366256	34208	0.102833	0.00696667	0.185513	0.185513	0.174008	0.0314402	0.00821501	24527	45.1	64	24527
26103	Marquette County, MI	0.561115	0.0382207	35548	0.108669	0.000786388	0.115253	0.115253	0.245205	0.0278263	0.0062483	64634	35.5	19	64634
26105	Mason County, MI	0.476831	0.0446629	34704	0.110427	0.00791246	0.173325	0.173325	0.191319	0.0347186	0.00710153	28274	57.1	49	28274
26107	Mecosta County, MI	0.504465	0.070824	33849	0.160829	0.00223714	0.161834	0.161834	0.238572	0.0237345	0.0105263	40553	73	32	40553
26109	Menominee County, MI	0.438888	0.0316636	32888	0.114774	0.000372856	0.165264	0.165264	0.173082	0.0338114	0.00465381	25326	24.3	59	25326
26111	Midland County, MI	0.477572	0.0330963	45674	0.0838385	0.00681278	0.110305	0.110305	0.16805	0.0172495	0.00711385	82874	159	45	82874
26113	Missaukee County, MI	0.48855	0.03963	35224	0.107005	0.00042735	0.213501	0.213501	0.15445	0.0266055	0.0115596	14478	25.5	43	14478
26115	Monroe County, MI	0.488642	0.0230049	51743	0.0702984	0.00288303	0.168836	0.168836	0.160732	0.0215726	0.00835007	145945	264.8	12	145945
26117	Montcalm County, MI	0.465399	0.0330483	37218	0.109481	0.00182	0.188296	0.188296	0.165767	0.0286245	0.0116853	61266	86.5	23	61266
26119	Montmorency County, MI	0.548636	0.0560847	30005	0.128188	0.00290216	0.251578	0.251578	0.136042	0.0258137	0.00650954	10315	18.8	62	10315
26121	Muskegon County, MI	0.47721	0.0341434	38008	0.114197	0.00402414	0.169362	0.169362	0.200369	0.0280752	0.0105479	170200	334.3	6	170200
26123	Newaygo County, MI	0.486363	0.0355632	37130	0.116202	0.00118033	0.212932	0.212932	0.143826	0.0291494	0.0194329	47874	56.8	29	47874
26125	Oakland County, MI	0.433367	0.0252961	61907	0.0553882	0.0517041	0.107335	0.107335	0.193993	0.0201161	0.00770088	1194156	1368.6	1	1194156
26127	Oceana County, MI	0.446116	0.0482823	35307	0.146592	0.00714764	0.202288	0.202288	0.184025	0.0243404	0.0183064	26873	49.7	42	26873
26129	Ogemaw County, MI	0.539107	0.0442714	30474	0.140106	0.00231579	0.250016	0.250016	0.154257	0.037435	0.0119882	21645	38.4	64	21645
26131	Ontonagon County, MI	0.537709	0.0520946	29552	0.104134	0	0.162061	0.162061	0.138707	0.0439815	0.0083912	7818	6	81	7818
26133	Osceola County, MI	0.431982	0.0396928	34102	0.127298	0.00195859	0.194838	0.194838	0.166652	0.0354362	0.0133168	23197	41	42	23197
26135	Oscoda County, MI	0.516393	0.0419766	28228	0.146177	0.00486381	0.263252	0.263252	0.151208	0.0436113	0.0145371	9418	16.7	62	9418
26137	Otsego County, MI	0.533756	0.036573	40876	0.0676301	0.00296033	0.145462	0.145462	0.14547	0.0197888	0.00944969	23301	45.3	38	23301
26139	Ottawa County, MI	0.442704	0.0288764	52347	0.0548852	0.0149839	0.133721	0.133721	0.152736	0.0164458	0.00980872	238314	421.3	12	238314
26141	Presque Isle County, MI	0.535	0.0557432	31656	0.10295	0.0036061	0.229571	0.229571	0.119529	0.0328188	0.00942323	14411	21.8	59	14411
26143	Roscommon County, MI	0.561583	0.0411597	30029	0.123824	0.00569653	0.205388	0.205388	0.153816	0.0376889	0.00968889	25469	48.8	64	25469
26145	Saginaw County, MI	0.525227	0.0467846	38637	0.139168	0.00199968	0.184219	0.184219	0.233182	0.0314808	0.0107174	210039	259.6	6	210039
26147	St. Clair County, MI	0.494485	0.0342987	46313	0.0780294	0.00755757	0.171598	0.171598	0.17397	0.0244877	0.00745908	164235	226.7	12	164235
26149	St. Joseph County, MI	0.417091	0.0306372	40355	0.112607	0.00333803	0.214133	0.214133	0.207686	0.0344297	0.0134725	62422	123.9	20	62422
26151	Sanilac County, MI	0.45225	0.0368979	36870	0.104366	0.00240909	0.202966	0.202966	0.175124	0.032304	0.012803	44547	46.2	31	44547
26153	Schoolcraft County, MI	0.536986	0.0653125	31140	0.121625	0.00305655	0.205835	0.205835	0.150658	0.0424293	0.00499168	8903	7.6	61	8903
26155	Shiawassee County, MI	0.483614	0.0357992	42553	0.0783555	0.00149617	0.156282	0.156282	0.177313	0.0210812	0.008663	71687	133.1	20	71687
26157	Tuscola County, MI	0.487821	0.0381962	40174	0.0817342	0.000688054	0.188427	0.188427	0.141167	0.0260091	0.0133308	58266	71.7	20	58266
26159	Van Buren County, MI	0.46793	0.0384274	39365	0.11134	0.00592258	0.211243	0.211243	0.194566	0.0254807	0.014688	76263	124.8	23	76263
26161	Washtenaw County, MI	0.403016	0.0263002	51990	0.110845	0.0294089	0.0846748	0.0846748	0.34233	0.0132533	0.00417308	322895	454.8	9	322895
26163	Wayne County, MI	0.498099	0.0513209	40776	0.163903	0.0114104	0.230222	0.230222	0.307669	0.0469406	0.0148626	2061162	3356.1	1	2061162
26165	Wexford County, MI	0.474002	0.0442667	35363	0.102949	0.00492264	0.180416	0.180416	0.186543	0.035521	0.0115866	30484	53.9	33	30484
27001	Aitkin County, MN	0.536527	0.04167	31139	0.116086	0.00211193	0.195863	0.195863	0.120249	0.0305539	0.0106863	15301	8.4	61	15301
27003	Anoka County, MN	0.492601	0.0256192	57754	0.0419814	0.00271774	0.0897276	0.0897276	0.124621	0.0170632	0.00875709	298084	703.7	10	298084
27005	Becker County, MN	0.499819	0.0403415	34797	0.121884	0.00548847	0.170717	0.170717	0.159564	0.0234718	0.0126646	30000	22.9	34	30000
27007	Beltrami County, MN	0.502848	0.0494098	33392	0.176146	0.000166445	0.165509	0.165509	0.232155	0.0294343	0.0151357	39650	15.8	33	39650
27009	Benton County, MN	0.501772	0.0258525	41968	0.0714371	0.00121024	0.150897	0.150897	0.223996	0.0215078	0.0115576	34226	83.8	48	34226
27011	Big Stone County, MN	0.480334	0.0303556	30721	0.120191	0	0.20963	0.20963	0.120461	0.0416491	0.00504838	5820	11.7	58	5820
27013	Blue Earth County, MN	0.501811	0.0335121	38940	0.129077	0.00259541	0.123154	0.123154	0.288305	0.0195613	0.00555503	55941	74.4	19	55941
27015	Brown County, MN	0.450267	0.0376633	39800	0.0638511	0.00210907	0.183414	0.183414	0.149444	0.032742	0.0031138	26911	44.1	27	26911
27017	Carlton County, MN	0.501081	0.035775	40021	0.0791741	0.000635728	0.157171	0.157171	0.131556	0.0303382	0.0127653	31671	36.8	27	31671
27019	Carver County, MN	0.448698	0.0247394	65540	0.0345101	0.0288263	0.0863529	0.0863529	0.113686	0.0123584	0.00702086	70205	196.6	46	70205
27021	Cass County, MN	0.54409	0.0401922	34332	0.135797	0.0181886	0.160835	0.160835	0.129262	0.0269898	0.0140457	27150	13.5	34	27150
27023	Chippewa County, MN	0.478275	0.0364028	35582	0.0858834	0	0.184148	0.184148	0.177013	0.0154822	0.00466331	13088	22.5	56	13088
27025	Chisago County, MN	0.49981	0.0246975	52012	0.0509801	0.00213964	0.11292	0.11292	0.0859847	0.0179881	0.0123841	41101	98.4	48	41101
27027	Clay County, MN	0.531982	0.0359104	37889	0.132494	0.00177123	0.132928	0.132928	0.224745	0.0172469	0.00487413	51229	49	19	51229
27029	Clearwater County, MN	0.488528	0.0625478	30517	0.151475	0.0027933	0.236191	0.236191	0.157588	0.0321321	0.00990991	8423	8.5	43	8423
27031	Cook County, MN	0.526612	0.0411571	36640	0.101492	0.0112554	0.113354	0.113354	0.165558	0.026383	0.0144681	5168	3.6	79	5168
27033	Cottonwood County, MN	0.463452	0.0243672	31943	0.11694	0.000671817	0.19559	0.19559	0.153506	0.0215579	0.00671141	12167	19	54	12167
27035	Crow Wing County, MN	0.533875	0.034566	37589	0.0975745	0.0117393	0.136687	0.136687	0.158921	0.0252584	0.00979775	55099	55.3	21	55099
27037	Dakota County, MN	0.481063	0.0205347	61863	0.0360698	0.00663378	0.0678516	0.0678516	0.16521	0.0136789	0.00663358	355904	624.9	10	355904
27039	Dodge County, MN	0.472353	0.0257018	47437	0.058319	0.00156699	0.133133	0.133133	0.124359	0.0186916	0.00747664	17731	40.3	38	17731
27041	Douglas County, MN	0.49054	0.0258315	37703	0.0851605	0.00426234	0.143846	0.143846	0.159984	0.0228231	0.00632721	32821	51.7	27	32821
27043	Faribault County, MN	0.462185	0.0293796	34440	0.0862683	0.00189888	0.163731	0.163731	0.159611	0.0270595	0.00345761	16181	22.7	54	16181
27045	Fillmore County, MN	0.462692	0.0237149	36651	0.101463	0.00194789	0.183196	0.183196	0.16025	0.0356101	0.00753525	21122	24.5	40	21122
27047	Freeborn County, MN	0.462138	0.027739	36964	0.0837294	0.00123138	0.188079	0.188079	0.181722	0.0223869	0.00426774	32584	46	26	32584
27049	Goodhue County, MN	0.47541	0.0216288	46972	0.0570736	0.00225977	0.133004	0.133004	0.157586	0.0209033	0.00518165	44127	58.2	27	44127
27051	Grant County, MN	0.474983	0.0303454	33775	0.084057	0.00133511	0.164531	0.164531	0.15046	0.0201263	0.00986582	6289	11.5	58	6289
27053	Hennepin County, MN	0.456371	0.0278421	51711	0.082726	0.0296597	0.0935223	0.0935223	0.27637	0.0239516	0.00697171	1116200	2005.3	1	1116200
27055	Houston County, MN	0.470757	0.0273133	40680	0.0653095	0.000474383	0.144607	0.144607	0.138013	0.0231888	0.00419232	19718	35.3	57	19718
27057	Hubbard County, MN	0.517991	0.0389377	35321	0.0970071	0.00322014	0.138806	0.138806	0.126819	0.0236718	0.0102219	18376	19.9	40	18376
27059	Isanti County, MN	0.494013	0.0315275	50127	0.0568565	0.00306018	0.134321	0.134321	0.113231	0.0161979	0.0131719	31287	71.3	47	31287
27061	Itasca County, MN	0.521486	0.039662	36234	0.10555	0.00419626	0.144198	0.144198	0.137873	0.0327168	0.013098	43992	16.5	31	43992
27063	Jackson County, MN	0.470931	0.0231591	36746	0.0860686	0.00227964	0.159243	0.159243	0.195035	0.0234855	0.00504829	11268	16.1	56	11268
27065	Kanabec County, MN	0.509053	0.0417542	38520	0.0947041	0.000947418	0.194039	0.194039	0.140859	0.025178	0.0109394	14996	28.6	40	14996
27067	Kandiyohi County, MN	0.47887	0.0248234	39772	0.0916099	0.00596685	0.165487	0.165487	0.196232	0.0208961	0.0090989	41203	51.8	31	41203
27069	Kittson County, MN	0.438344	0.0297488	32515	0.101599	0.0018018	0.203496	0.203496	0.15684	0.0221504	0.00415321	5285	4.8	81	5285
27071	Koochiching County, MN	0.4953	0.033521	36262	0.12087	0.00219092	0.180518	0.180518	0.164072	0.0266556	0.0122517	14355	4.6	81	14355
27073	Lac qui Parle County, MN	0.461318	0.0206169	32626	0.0853456	0.00236128	0.192417	0.192417	0.153533	0.0238239	0.00392039	8067	10.5	54	8067
27075	Lake County, MN	0.50384	0.0327961	40402	0.0736832	0.00257922	0.135593	0.135593	0.131547	0.0325011	0.0077486	11058	5.3	79	11058
27077	Lake of the Woods County, MN	0.471291	0.0307129	32861	0.0984712	0.00143266	0.153724	0.153724	0.111732	0.0278508	0.0036784	4522	3.5	79	4522
27079	Le Sueur County, MN	0.459566	0.0277792	45933	0.0693121	0.00131926	0.154009	0.154009	0.138583	0.0220145	0.0086189	25426	56.7	57	25426
27081	Lincoln County, MN	0.461192	0.0217051	31607	0.0965572	0.00145879	0.201506	0.201506	0.158419	0.0229928	0.000753864	6429	12	58	6429
27083	Lyon County, MN	0.480078	0.0368051	38996	0.100972	0.000376648	0.173624	0.173624	0.261431	0.0212043	0.00463201	25425	35.6	57	25425
27085	McLeod County, MN	0.438886	0.0279789	45953	0.0480342	0.0023172	0.152878	0.152878	0.152943	0.0146479	0.00803034	34898	70.9	27	34898
27087	Mahnomen County, MN	0.522287	0.0411523	30053	0.166993	0	0.249696	0.249696	0.215836	0.02387	0.0167598	5190	9.3	43	5190
27089	Marshall County, MN	0.44496	0.0545203	34804	0.0975585	0.0021575	0.208996	0.208996	0.120913	0.0265789	0.0143867	10155	5.7	82	10155
27091	Martin County, MN	0.454774	0.0270616	34810	0.104643	0.00142653	0.162571	0.162571	0.204343	0.0261387	0.00639682	21802	30.7	55	21802
27093	Meeker County, MN	0.446045	0.0325316	40908	0.0710506	0.00272251	0.184758	0.184758	0.137197	0.0264261	0.00919674	22644	37.2	57	22644
27095	Mille Lacs County, MN	0.490432	0.0353429	36977	0.0957237	0.00211026	0.186773	0.186773	0.158759	0.0246585	0.0121556	22330	38.9	40	22330
27097	Morrison County, MN	0.457385	0.0376887	37047	0.110991	0.00323799	0.202978	0.202978	0.142642	0.0312288	0.0131178	31712	28.2	31	31712
27099	Mower County, MN	0.491031	0.0251228	36654	0.0919637	0.000496672	0.1769	0.1769	0.17756	0.0297779	0.00911308	38603	54.3	26	38603
27101	Murray County, MN	0.465789	0.0240111	34966	0.0828435	0.000923361	0.209494	0.209494	0.144428	0.0204191	0.0059108	9165	13	56	9165
27103	Nicollet County, MN	0.43904	0.0334173	46170	0.0752258	0.000319795	0.098594	0.098594	0.194885	0.020203	0.00451043	29771	65.8	25	29771
27105	Nobles County, MN	0.472852	0.0260826	35684	0.11654	0.00107481	0.242127	0.242127	0.227413	0.0304824	0.0170047	20832	29.1	55	20832
27107	Norman County, MN	0.521302	0.038051	32535	0.103196	0	0.199608	0.199608	0.144728	0.0245847	0.00797342	7442	8.5	43	7442
27109	Olmsted County, MN	0.436071	0.0268401	51316	0.0638951	0.00647326	0.0889296	0.0889296	0.185145	0.022298	0.00677725	124277	190.3	12	124277
27111	Otter Tail County, MN	0.481753	0.0321324	35395	0.101274	0.00278819	0.185782	0.185782	0.153785	0.02179	0.00952759	57159	28.9	21	57159
27113	Pennington County, MN	0.482057	0.0509862	34216	0.110776	0	0.187161	0.187161	0.192056	0.0231674	0.00542986	13584	22	40	13584
27115	Pine County, MN	0.518789	0.0421088	37379	0.112739	0.00208171	0.209778	0.209778	0.136133	0.0270651	0.0185129	26530	18.8	40	26530
27117	Pipestone County, MN	0.465036	0.0162317	31909	0.0951298	0	0.224254	0.224254	0.18448	0.02261	0.00516097	9895	21.2	56	9895
27119	Polk County, MN	0.51388	0.0370096	35105	0.109478	0.00267843	0.180369	0.180369	0.20678	0.0211268	0.0071251	31369	15.9	31	31369
27121	Pope County, MN	0.457967	0.0225759	35633	0.0881275	0.00268938	0.181889	0.181889	0.148741	0.0274762	0.00952803	11236	16.8	40	11236
27123	Ramsey County, MN	0.459734	0.0305246	45722	0.106307	0.009889	0.1238	0.1238	0.299338	0.0267547	0.00980938	511035	3280.6	4	511035
27125	Red Lake County, MN	0.467358	0.0570837	32052	0.107926	0	0.211879	0.211879	0.154255	0.0312681	0.0075275	4299	9.9	40	4299
27127	Redwood County, MN	0.494067	0.0201896	37352	0.0768902	0.00209369	0.198332	0.198332	0.157208	0.0241235	0.00779143	16815	19.1	56	16815
27129	Renville County, MN	0.431925	0.024784	37652	0.0875231	0.00324513	0.191469	0.191469	0.173258	0.0305355	0.00560555	17154	17.5	40	17154
27131	Rice County, MN	0.476902	0.0443674	48651	0.0693588	0.00531817	0.147784	0.147784	0.185611	0.0267366	0.00968869	56665	113.9	17	56665
27133	Rock County, MN	0.494086	0.0110652	38102	0.0795586	0.00274474	0.184888	0.184888	0.173693	0.0320062	0.0039032	9721	20.1	56	9721
27135	Roseau County, MN	0.361088	0.0240106	39852	0.065678	0	0.175478	0.175478	0.116854	0.0189015	0.0134087	16338	9.8	38	16338
27137	St. Louis County, MN	0.547298	0.0425892	36306	0.120523	0.00260661	0.127559	0.127559	0.205875	0.0346773	0.00789165	200528	32.2	16	200528
27139	Scott County, MN	0.488513	0.0207676	66612	0.0336949	0.0123007	0.0895724	0.0895724	0.102444	0.0134237	0.00801512	89498	250.9	46	89498
27141	Sherburne County, MN	0.500043	0.019639	57014	0.0442666	0.00307314	0.100889	0.100889	0.116371	0.0115379	0.0124647	64417	147.6	45	64417
27143	Sibley County, MN	0.429163	0.0187221	41458	0.0807499	0.000948767	0.208124	0.208124	0.173363	0.0218295	0.00589051	15356	26.1	57	15356
27145	Stearns County, MN	0.489553	0.0266182	42426	0.0872842	0.00246232	0.137592	0.137592	0.204747	0.0197252	0.00945299	133166	99	12	133166
27147	Steele County, MN	0.480089	0.0249619	46106	0.0621071	0.00357671	0.1342	0.1342	0.166173	0.0228087	0.00459287	33680	78.4	47	33680
27149	Stevens County, MN	0.469047	0.0357143	37267	0.136488	0.0010582	0.155959	0.155959	0.240084	0.0269262	0.00479872	10053	17.9	54	10053
27151	Swift County, MN	0.447394	0.0246192	34820	0.0839181	0.0033389	0.196137	0.196137	0.178931	0.0271077	0.00390535	11956	16.1	59	11956
27153	Todd County, MN	0.441161	0.0330711	32281	0.128947	0.00431034	0.20745	0.20745	0.13414	0.0283665	0.0133804	24426	25.9	43	24426
27155	Traverse County, MN	0.461031	0.0283863	30617	0.12006	0	0.177544	0.177544	0.152222	0.022714	0.00873617	4134	7.2	58	4134
27157	Wabasha County, MN	0.458933	0.0205343	42117	0.0600949	0.00260022	0.143632	0.143632	0.141788	0.0294793	0.007249	21610	41.2	57	21610
27159	Wadena County, MN	0.456884	0.0333176	30651	0.14072	0	0.204709	0.204709	0.178693	0.0318835	0.0108736	13713	25.6	43	13713
27161	Waseca County, MN	0.45692	0.0163446	42440	0.065434	0.000447728	0.151974	0.151974	0.149859	0.0293243	0.00439156	19526	46.1	57	19526
27163	Washington County, MN	0.461359	0.0193011	66305	0.0291182	0.0191021	0.0597902	0.0597902	0.10683	0.0135037	0.00657692	201130	513.5	12	201130
27165	Watonwan County, MN	0.414021	0.0223748	35441	0.0980409	0.00151976	0.241059	0.241059	0.20205	0.035228	0.0121029	11876	27.3	40	11876
27167	Wilkin County, MN	0.457528	0.0245342	38093	0.0808298	0	0.155147	0.155147	0.144492	0.0228924	0.0065407	7138	9.5	40	7138
27169	Winona County, MN	0.463841	0.0370222	38700	0.120449	0.00157947	0.160021	0.160021	0.242893	0.0309432	0.00704225	49985	79.8	25	49985
27171	Wright County, MN	0.500531	0.0225274	53945	0.0473625	0.0049182	0.119166	0.119166	0.11416	0.0130304	0.0125854	89986	136.2	45	89986
27173	Yellow Medicine County, MN	0.425499	0.0354085	34393	0.104331	0.000407498	0.180552	0.180552	0.173881	0.0259067	0.00495607	11080	14.6	56	11080
28001	Adams County, MS	0.522991	0.0489112	25234	0.259155	0.00757279	0.266084	0.266084	0.298062	0.0406522	0.0130877	34340	74.6	53	34340
28003	Alcorn County, MS	0.446605	0.026837	29041	0.165853	0.00287553	0.319487	0.319487	0.241327	0.0378234	0.00899888	34558	86.4	50	34558
28005	Amite County, MS	0.464594	0.0460694	26033	0.226343	0.00664282	0.32758	0.32758	0.142983	0.0648833	0.0371846	13599	18.6	75	13599
28007	Attala County, MS	0.46673	0.0363684	24794	0.217903	0.00580271	0.365709	0.365709	0.238967	0.0858993	0.0181049	19661	26.7	71	19661
28009	Benton County, MS	0.441319	0.0360169	24149	0.231989	0	0.411788	0.411788	0.170439	0.0546849	0.0530177	8026	19.7	67	8026
28011	Bolivar County, MS	0.415578	0.0831159	23428	0.332693	0.0010326	0.347404	0.347404	0.399256	0.0635889	0.0195267	40633	46.4	52	40633
28013	Calhoun County, MS	0.373923	0.037163	27113	0.181499	0.00101044	0.355653	0.355653	0.23433	0.0664562	0.0131251	15069	25.7	63	15069
28015	Carroll County, MS	0.494339	0.0420019	28878	0.160294	0.0048048	0.333942	0.333942	0.128752	0.0650946	0.0201425	10769	17.2	75	10769
28017	Chickasaw County, MS	0.347295	0.0300545	26364	0.20025	0.00400616	0.405954	0.405954	0.194426	0.0590101	0.0257824	19440	38.8	42	19440
28019	Choctaw County, MS	0.417868	0.0634364	27020	0.247283	0.00347222	0.349376	0.349376	0.177219	0.0786761	0.0227889	9758	23.3	75	9758
28021	Claiborne County, MS	0.465079	0.0912288	22615	0.323823	0.00113122	0.284347	0.284347	0.177027	0.103121	0.0412483	11831	24.3	67	11831
28023	Clarke County, MS	0.45854	0.0454047	26610	0.229679	0.0035853	0.312191	0.312191	0.161688	0.0730868	0.0177701	17955	26	43	17955
28025	Clay County, MS	0.405381	0.0464862	27372	0.234673	0.00524934	0.314337	0.314337	0.25145	0.0617026	0.0276006	21979	53.8	69	21979
28027	Coahoma County, MS	0.580805	0.0526754	22338	0.358808	0.00522851	0.378038	0.378038	0.44011	0.0524022	0.0187624	30622	55.3	52	30622
28029	Copiah County, MS	0.488527	0.0608246	26358	0.250746	0.00165051	0.306579	0.306579	0.17412	0.0614277	0.02958	28757	37	51	28757
28031	Covington County, MS	0.470351	0.0431381	26669	0.23472	0.00205973	0.327854	0.327854	0.156821	0.0618861	0.0266629	19407	46.9	69	19407
28033	DeSoto County, MS	0.54479	0.0248561	48206	0.0711286	0.00286437	0.184006	0.184006	0.186646	0.0179934	0.0113683	107199	224.3	46	107199
28035	Forrest County, MS	0.532808	0.0479688	27420	0.224606	0.00341721	0.207099	0.207099	0.356355	0.0265975	0.00993268	72604	155.6	8	72604
28037	Franklin County, MS	0.501961	0.0449473	24885	0.241065	0	0.325274	0.325274	0.143781	0.0797259	0.0252258	8448	15	75	8448
28039	George County, MS	0.516089	0.0515103	34730	0.166977	0.0056586	0.302416	0.302416	0.144702	0.0275883	0.031148	19144	40	42	19144
28041	Greene County, MS	0.480964	0.0461362	28336	0.196361	0.00507292	0.326389	0.326389	0.128834	0.0549662	0.0277242	13299	18.7	66	13299
28043	Grenada County, MS	0.462426	0.0338549	27385	0.209177	0.00131349	0.361567	0.361567	0.311395	0.0537415	0.0153061	23263	55.2	69	23263
28045	Hancock County, MS	0.558404	0.0389704	35202	0.144488	0.00182964	0.221429	0.221429	0.188851	0.0267503	0.0135527	42967	90.1	33	42967
28047	Harrison County, MS	0.575747	0.0363375	35624	0.145895	0.00953342	0.197451	0.197451	0.353195	0.022198	0.0142861	189601	326.3	6	189601
28049	Hinds County, MS	0.516914	0.049526	33991	0.199478	0.00639716	0.196185	0.196185	0.342462	0.0327474	0.0185543	250800	288.5	7	250800
28051	Holmes County, MS	0.436575	0.0847065	17235	0.411332	0.00680693	0.402866	0.402866	0.267327	0.125513	0.0427946	21609	28.6	68	21609
28053	Humphreys County, MS	0.397155	0.058912	20566	0.382045	0	0.462768	0.462768	0.432313	0.0576361	0.0236388	11206	26.8	68	11206
28055	Issaquena County, MS	0.430398	0.0638051	19936	0.332335	0.00813008	0.412319	0.412319	0.326541	0.0716253	0.046832	2274	5.5	86	2274
28057	Itawamba County, MS	0.439968	0.043588	31156	0.139763	0	0.340794	0.340794	0.178727	0.0443406	0.00843497	22770	42.8	60	22770
28059	Jackson County, MS	0.535621	0.0410323	39118	0.127478	0.00344056	0.190104	0.190104	0.242932	0.0230095	0.020891	131420	180.8	6	131420
28061	Jasper County, MS	0.448187	0.0437007	24441	0.226941	0.00288081	0.333126	0.333126	0.138568	0.0867621	0.0247466	18149	26.8	67	18149
28063	Jefferson County, MS	0.447458	0.0601093	18447	0.360018	0	0.403111	0.403111	0.192641	0.0807134	0.0229746	9740	18.8	66	9740
28065	Jefferson Davis County, MS	0.442365	0.0662542	21834	0.281951	0.00152265	0.335539	0.335539	0.141795	0.0793896	0.0457794	13962	34.2	68	13962
28067	Jones County, MS	0.494368	0.0323331	28786	0.198154	0.00771936	0.26143	0.26143	0.234138	0.0407827	0.012482	64958	93.6	8	64958
28069	Kemper County, MS	0.458549	0.0684023	23998	0.25951	0.0113572	0.395352	0.395352	0.182334	0.0910719	0.0225122	10453	13.6	74	10453
28071	Lafayette County, MS	0.475495	0.0391592	28517	0.212615	0.0135297	0.215338	0.215338	0.33928	0.0214986	0.00911431	38744	61.4	32	38744
28073	Lamar County, MS	0.512961	0.0277683	37628	0.132794	0.013482	0.170111	0.170111	0.216815	0.0242428	0.0156988	39070	78.6	33	39070
28075	Lauderdale County, MS	0.502667	0.0422995	30768	0.208331	0.00857413	0.250853	0.250853	0.312325	0.0474825	0.0137046	78161	111.1	8	78161
28077	Lawrence County, MS	0.494314	0.0338112	28495	0.196016	0.00671987	0.27055	0.27055	0.16773	0.0494048	0.0281746	13258	30.8	68	13258
28079	Leake County, MS	0.463226	0.0372233	27055	0.23276	0.00914888	0.358587	0.358587	0.208137	0.0680594	0.0269347	20940	35.9	76	20940
28081	Lee County, MS	0.441652	0.0323882	36165	0.133634	0.00676976	0.252801	0.252801	0.287951	0.0339384	0.00955479	75755	168.5	20	75755
28083	Leflore County, MS	0.434433	0.0841439	21518	0.347568	0.00191571	0.38052	0.38052	0.460796	0.0386693	0.0187558	37947	64.1	52	37947
28085	Lincoln County, MS	0.504296	0.039932	27279	0.19171	0.00138576	0.280393	0.280393	0.227554	0.044744	0.0191418	33166	56.6	52	33166
28087	Lowndes County, MS	0.486775	0.0464164	32123	0.213144	0.00270613	0.244936	0.244936	0.321076	0.0330868	0.0191693	61586	122.6	8	61586
28089	Madison County, MS	0.442028	0.0335677	46970	0.139936	0.0123526	0.169884	0.169884	0.247067	0.0236599	0.0173408	74674	104.1	23	74674
28091	Marion County, MS	0.495166	0.0373577	24555	0.247725	0.00240595	0.335164	0.335164	0.201322	0.0464867	0.0262425	25595	47.2	52	25595
28093	Marshall County, MS	0.509084	0.0501663	28756	0.219463	0.00236008	0.39012	0.39012	0.194762	0.0585382	0.0262271	34993	49.5	52	34993
28095	Monroe County, MS	0.425293	0.0387495	30307	0.172306	0.00285675	0.344862	0.344862	0.199984	0.0549202	0.0196535	38014	49.7	33	38014
28097	Montgomery County, MS	0.449788	0.0377379	25270	0.243491	0.00850202	0.378927	0.378927	0.253053	0.0729211	0.0196162	12189	30	76	12189
28099	Neshoba County, MS	0.495064	0.0444475	28300	0.209571	0.00672335	0.323172	0.323172	0.183327	0.0471292	0.0283336	28684	50.3	52	28684
28101	Newton County, MS	0.405351	0.0289197	28735	0.198522	0.00107267	0.270951	0.270951	0.1691	0.0536431	0.0173945	21838	37.8	72	21838
28103	Noxubee County, MS	0.385926	0.0458074	22330	0.328281	0.00563525	0.416041	0.416041	0.214586	0.117897	0.0447427	12548	18.1	66	12548
28105	Oktibbeha County, MS	0.450637	0.0716145	24899	0.282004	0.0074601	0.200424	0.200424	0.401884	0.0331765	0.00752587	42902	93.7	53	42902
28107	Panola County, MS	0.491971	0.0426309	26785	0.253131	0.00265675	0.365299	0.365299	0.218055	0.0649935	0.0250981	34274	50.1	52	34274
28109	Pearl River County, MS	0.531281	0.0411018	30912	0.184374	0.0039779	0.253943	0.253943	0.201058	0.0330236	0.0152119	48621	59.9	52	48621
28111	Perry County, MS	0.458585	0.0385285	27189	0.220188	0	0.279595	0.279595	0.182559	0.0561086	0.0282805	12138	18.8	66	12138
28113	Pike County, MS	0.482546	0.0504858	24562	0.252873	0.003718	0.297071	0.297071	0.240741	0.0445511	0.016563	38940	95.2	53	38940
28115	Pontotoc County, MS	0.386166	0.0355212	32055	0.137965	0	0.333158	0.333158	0.211699	0.0358522	0.0141626	26726	53.7	39	26726
28117	Prentiss County, MS	0.423392	0.0328898	28446	0.164996	0.0014	0.350875	0.350875	0.207836	0.0466348	0.0118114	25556	61.6	41	25556
28119	Quitman County, MS	0.477775	0.0441197	20636	0.331491	0.00426667	0.448866	0.448866	0.295525	0.0802244	0.0302945	10117	25	76	10117
28121	Rankin County, MS	0.50929	0.0253099	44946	0.0949339	0.00446557	0.181906	0.181906	0.204536	0.0219535	0.0154435	115327	148.9	12	115327
28123	Scott County, MS	0.452395	0.0343999	26686	0.207292	0.00749239	0.379744	0.379744	0.225013	0.068251	0.0357459	28423	46.7	51	28423
28125	Sharkey County, MS	0.444495	0.0796422	22285	0.382737	0	0.394438	0.394438	0.36139	0.0804438	0.0291262	6580	15.4	66	6580
28127	Simpson County, MS	0.520501	0.0344313	28343	0.216023	0	0.311946	0.311946	0.185836	0.0621278	0.0349345	27639	46.9	51	27639
28129	Smith County, MS	0.39448	0.0333906	30840	0.169011	0.00079968	0.291999	0.291999	0.116504	0.0631823	0.0287794	16182	25.4	67	16182
28131	Stone County, MS	0.514432	0.0409694	30495	0.174827	0.0030722	0.252119	0.252119	0.215867	0.037708	0.0292817	13622	30.6	68	13622
28133	Sunflower County, MS	0.414023	0.0587535	24970	0.300373	0.000984834	0.406688	0.406688	0.382236	0.0508457	0.0411954	34369	49.5	52	34369
28135	Tallahatchie County, MS	0.385903	0.0492013	22229	0.32205	0.00079713	0.456176	0.456176	0.205594	0.0862626	0.0364811	14903	23.1	67	14903
28137	Tate County, MS	0.512484	0.063441	35836	0.135345	0.0047619	0.283182	0.283182	0.198183	0.0463277	0.0218079	25370	62.7	42	25370
28139	Tippah County, MS	0.394676	0.0299612	29300	0.168964	0	0.344767	0.344767	0.211543	0.049704	0.0136902	20826	45.5	65	20826
28141	Tishomingo County, MS	0.44866	0.031379	28315	0.141005	0	0.353872	0.353872	0.222634	0.037009	0.0147783	19163	45.2	64	19163
28143	Tunica County, MS	0.588089	0.0559072	23270	0.331271	0	0.394642	0.394642	0.462382	0.0549417	0.0224064	9227	20.3	66	9227
28145	Union County, MS	0.393747	0.0293877	32682	0.1265	0.00104646	0.315474	0.315474	0.213825	0.0442469	0.0145105	25362	61	60	25362
28147	Walthall County, MS	0.463182	0.0537983	22945	0.277874	0.0118525	0.330237	0.330237	0.17123	0.0728774	0.0235146	15156	37.5	69	15156
28149	Warren County, MS	0.475273	0.0419656	35056	0.186714	0.00535096	0.229721	0.229721	0.286504	0.0353487	0.0127959	49644	84.6	33	49644
28151	Washington County, MS	0.472081	0.067611	25757	0.292401	0.00603961	0.334582	0.334582	0.404439	0.052261	0.0205343	62977	87	8	62977
28153	Wayne County, MS	0.469734	0.0418858	25918	0.253808	0.00155909	0.353437	0.353437	0.155332	0.069874	0.0334733	21216	26.2	67	21216
28155	Webster County, MS	0.421606	0.0376768	28834	0.186815	0	0.32321	0.32321	0.207842	0.0348271	0.0151088	10294	24.4	71	10294
28157	Wilkinson County, MS	0.438538	0.0439159	18929	0.377028	0	0.41888	0.41888	0.159047	0.113192	0.029346	10312	15.2	66	10312
28159	Winston County, MS	0.448033	0.0405203	28256	0.237409	0.00321888	0.318316	0.318316	0.22914	0.0527844	0.0129322	20160	33.2	76	20160
28161	Yalobusha County, MS	0.432736	0.037676	26315	0.218104	0.00599572	0.310458	0.310458	0.216492	0.0631179	0.0176806	13051	27.9	76	13051
28163	Yazoo County, MS	0.464236	0.052804	24795	0.318644	0	0.34978	0.34978	0.341111	0.0610155	0.0250599	28149	30.6	51	28149
29001	Adair County, MO	0.476414	0.0294699	26677	0.233075	0.00594434	0.153575	0.153575	0.391151	0.0243045	0.00330955	24977	44.1	41	24977
29003	Andrew County, MO	0.486569	0.0202378	40688	0.0824965	0.00647948	0.152853	0.152853	0.16566	0.0261438	0.00669536	16492	37.9	57	16492
29005	Atchison County, MO	0.443636	0.0225989	30959	0.116139	0	0.199556	0.199556	0.283336	0.0323292	0.00587803	6430	11.8	61	6430
29007	Audrain County, MO	0.442729	0.0234429	32057	0.147922	0.00158479	0.249142	0.249142	0.235147	0.0408371	0.0073141	25853	37.3	40	25853
29009	Barry County, MO	0.451065	0.0285572	28906	0.166393	0.00428495	0.243153	0.243153	0.23478	0.0273175	0.0151515	34010	43.7	49	34010
29011	Barton County, MO	0.456647	0.0195127	29275	0.130343	0	0.22689	0.22689	0.23508	0.0259448	0.00776302	12541	21.1	40	12541
29013	Bates County, MO	0.53642	0.0302249	30731	0.145441	0.00218898	0.230664	0.230664	0.250122	0.0284135	0.0132084	16653	19.6	62	16653
29015	Benton County, MO	0.540904	0.0306744	26646	0.15659	0.00653013	0.281711	0.281711	0.206485	0.0311321	0.00929919	17180	24.4	63	17180
29017	Bollinger County, MO	0.479053	0.0376646	30462	0.137995	0.00135962	0.293238	0.293238	0.168001	0.0286276	0.0144231	12029	19.4	43	12029
29019	Boone County, MO	0.468854	0.0382672	37485	0.145234	0.00826298	0.108099	0.108099	0.367847	0.0149169	0.00512299	135454	197.6	14	135454
29021	Buchanan County, MO	0.517384	0.0365687	34704	0.122326	0.00141184	0.185344	0.185344	0.295691	0.0298298	0.00500641	85998	209.9	24	85998
29023	Butler County, MO	0.478962	0.0370382	27228	0.185744	0.00487429	0.294572	0.294572	0.303859	0.0354109	0.00586195	40867	58.6	35	40867
29025	Caldwell County, MO	0.492975	0.0189094	31240	0.118673	0	0.18455	0.18455	0.200023	0.0346296	0.0127732	8969	20.9	62	8969
29027	Callaway County, MO	0.510168	0.0255347	39110	0.0854664	0	0.210964	0.210964	0.203962	0.0227525	0.00860155	40766	48.6	28	40766
29029	Camden County, MO	0.571944	0.0259357	35840	0.113875	0.0233582	0.171153	0.171153	0.171425	0.0219913	0.00918943	37051	56.6	30	37051
29031	Cape Girardeau County, MO	0.510439	0.033518	36458	0.111046	0.00447083	0.189042	0.189042	0.268311	0.0266494	0.00452187	68693	118.7	19	68693
29033	Carroll County, MO	0.421993	0.0249155	30643	0.136982	0.00405885	0.208927	0.208927	0.237014	0.0266251	0.00623651	10285	14.8	43	10285
29035	Carter County, MO	0.46477	0.0419641	22863	0.251915	0	0.334175	0.334175	0.227801	0.0285955	0.0138772	5941	11.7	74	5941
29037	Cass County, MO	0.5303	0.0212399	49562	0.0576514	0.00549204	0.132772	0.132772	0.176097	0.0152148	0.00928136	82092	117.4	45	82092
29039	Cedar County, MO	0.501597	0.0223062	26694	0.173812	0	0.259685	0.259685	0.20408	0.0404573	0.00668426	13733	28.9	63	13733
29041	Chariton County, MO	0.430765	0.0241107	32285	0.115917	0	0.203729	0.203729	0.186848	0.0435284	0.0106659	8438	11.2	58	8438
29043	Christian County, MO	0.522974	0.0225365	38085	0.0907363	0.00257389	0.141219	0.141219	0.215209	0.0204651	0.0106732	54285	96.4	48	54285
29045	Clark County, MO	0.432987	0.0335802	29457	0.140793	0.00165837	0.204381	0.204381	0.199095	0.0333783	0.0118004	7416	14.6	43	7416
29047	Clay County, MO	0.513812	0.0238839	48347	0.0545841	0.0035679	0.112755	0.112755	0.248659	0.0169933	0.00504424	184006	464.3	11	184006
29049	Clinton County, MO	0.527607	0.0289367	41629	0.0931185	0.00353625	0.139165	0.139165	0.18716	0.024189	0.00671141	18979	45.3	57	18979
29051	Cole County, MO	0.49881	0.0250728	42924	0.0868461	0.00468259	0.146687	0.146687	0.267595	0.0177885	0.0052145	71397	182.4	17	71397
29053	Cooper County, MO	0.509228	0.019555	35313	0.106636	0.000703482	0.196586	0.196586	0.238427	0.0281524	0.00556305	16670	29.5	60	16670
29055	Crawford County, MO	0.506496	0.0351057	30860	0.163247	0	0.305904	0.305904	0.227678	0.0284489	0.0109506	22804	30.7	43	22804
29057	Dade County, MO	0.444412	0.0301717	29097	0.133719	0.00245098	0.214823	0.214823	0.228374	0.0243598	0.00718301	7923	16.2	62	7923
29059	Dallas County, MO	0.518496	0.0280225	27346	0.179089	0.00448179	0.271973	0.271973	0.176785	0.044942	0.0127695	15661	28.9	43	15661
29061	Daviess County, MO	0.476643	0.0266623	30855	0.152168	0	0.208517	0.208517	0.226382	0.0569541	0.0169918	8016	14.1	43	8016
29063	DeKalb County, MO	0.479244	0.0167439	31654	0.108167	0.00142959	0.229762	0.229762	0.224892	0.0280612	0.00651927	11597	27.3	63	11597
29065	Dent County, MO	0.497953	0.0397362	27193	0.172233	0.00320366	0.336799	0.336799	0.242342	0.0374457	0.00885991	14927	19.8	75	14927
29067	Douglas County, MO	0.414882	0.0262195	25918	0.175225	0	0.303282	0.303282	0.18696	0.0403769	0.0128821	13084	16.1	75	13084
29069	Dunklin County, MO	0.465513	0.03411	24878	0.245112	0.000545405	0.363408	0.363408	0.355908	0.0411602	0.00827679	33155	60.8	36	33155
29071	Franklin County, MO	0.503509	0.0234553	43474	0.0702312	0.00784186	0.223494	0.223494	0.196125	0.0248676	0.0127057	93807	101.7	45	93807
29073	Gasconade County, MO	0.435908	0.0249314	35047	0.0951841	0.0029401	0.260494	0.260494	0.185725	0.0380813	0.0121536	15342	29.5	55	15342
29075	Gentry County, MO	0.452341	0.0311438	28750	0.119744	0.0029985	0.182431	0.182431	0.210906	0.0367674	0.00291227	6861	14	61	6861
29077	Greene County, MO	0.533059	0.0362863	34157	0.120738	0.00698612	0.152686	0.152686	0.323385	0.0220828	0.00585536	240391	356.1	14	240391
29079	Grundy County, MO	0.464029	0.0288983	27333	0.157785	0.00312082	0.210379	0.210379	0.256624	0.0312643	0.00684619	10432	23.9	63	10432
29081	Harrison County, MO	0.503826	0.0233658	28707	0.135308	0.0011919	0.198984	0.198984	0.217749	0.0377255	0.00847458	8850	12.2	61	8850
29083	Henry County, MO	0.507426	0.0301139	30949	0.143279	0.00181159	0.227375	0.227375	0.233894	0.0347093	0.0118252	21997	31.3	63	21997
29085	Hickory County, MO	0.52494	0.034693	25346	0.196977	0.00912548	0.266389	0.266389	0.147418	0.0212222	0.0132958	8940	22.4	71	8940
29087	Holt County, MO	0.477684	0.0129901	29461	0.129952	0.00349956	0.18121	0.18121	0.225671	0.0223514	0.00894055	5351	11.6	61	5351
29089	Howard County, MO	0.493837	0.0338021	31614	0.11555	0.0025641	0.187227	0.187227	0.221467	0.0383212	0.00834202	10212	21.9	59	10212
29091	Howell County, MO	0.478741	0.0372213	25628	0.186753	0.000899928	0.265772	0.265772	0.254091	0.0310933	0.0101612	37238	40.1	36	37238
29093	Iron County, MO	0.507083	0.0353866	26080	0.190247	0.00319829	0.348418	0.348418	0.228106	0.0374077	0.0107219	10697	19.4	75	10697
29095	Jackson County, MO	0.514744	0.0375839	39277	0.119282	0.00636614	0.165979	0.165979	0.324948	0.0284122	0.0078372	654880	1082.7	3	654880
29097	Jasper County, MO	0.498185	0.0429246	31323	0.144755	0.0015753	0.20483	0.20483	0.316007	0.0282044	0.00772723	104686	163.6	24	104686
29099	Jefferson County, MO	0.561145	0.0320079	46338	0.0677615	0.00218623	0.20639	0.20639	0.14769	0.0234968	0.0128813	198099	301.6	12	198099
29101	Johnson County, MO	0.508687	0.0379923	35391	0.148771	0.000659413	0.140334	0.140334	0.357685	0.0176335	0.00637565	48258	58.1	28	48258
29103	Knox County, MO	0.49764	0.0275964	27124	0.179505	0	0.2	0.2	0.226411	0.0390843	0.0100503	4361	8.6	61	4361
29105	Laclede County, MO	0.45173	0.0299195	29562	0.143013	0.00389904	0.270975	0.270975	0.240779	0.0276646	0.014185	32513	42.5	34	32513
29107	Lafayette County, MO	0.543969	0.0244257	38235	0.0880853	0.00406636	0.200659	0.200659	0.217045	0.026812	0.00660355	32960	52.4	31	32960
29109	Lawrence County, MO	0.461842	0.0278653	31239	0.141103	0	0.226117	0.226117	0.221898	0.0341981	0.0131191	35204	57.4	34	35204
29111	Lewis County, MO	0.450837	0.0314844	30651	0.161417	0.00119617	0.205419	0.205419	0.193532	0.039181	0.0128918	10494	20.8	62	10494
29113	Lincoln County, MO	0.54	0.0330989	42592	0.0827413	0.00391665	0.236469	0.236469	0.182249	0.0267851	0.0185546	38944	61.8	29	38944
29115	Linn County, MO	0.454618	0.0206646	28242	0.149168	0.000654879	0.19959	0.19959	0.209369	0.0347551	0.00702124	13754	22.2	63	13754
29117	Livingston County, MO	0.497506	0.0191288	32290	0.124485	0.0017507	0.194193	0.194193	0.25222	0.0303347	0.00540446	14558	27.2	63	14558
29119	McDonald County, MO	0.466742	0.0267758	27010	0.207358	0.00670541	0.306007	0.306007	0.301371	0.0329101	0.0198447	21681	40.2	69	21681
29121	Macon County, MO	0.506765	0.024353	30195	0.124649	0	0.221963	0.221963	0.214614	0.032918	0.00553761	15762	19.6	59	15762
29123	Madison County, MO	0.507626	0.0384408	25601	0.172243	0.006244	0.314164	0.314164	0.228734	0.0413925	0.00615581	11800	23.8	71	11800
29125	Maries County, MO	0.48158	0.0223447	31925	0.131306	0.0049554	0.254817	0.254817	0.152869	0.0386473	0.0107985	8903	16.9	62	8903
29127	Marion County, MO	0.492316	0.0424425	31774	0.121129	0.00408965	0.206419	0.206419	0.251415	0.0351527	0.00668715	28289	64.6	34	28289
29129	Mercer County, MO	0.414343	0.0231788	29640	0.133423	0	0.174915	0.174915	0.203734	0.01875	0.011875	3757	8.3	61	3757
29131	Miller County, MO	0.540912	0.0341342	30977	0.1418	0.00420757	0.261305	0.261305	0.200285	0.0309134	0.0113098	23564	39.8	43	23564
29133	Mississippi County, MO	0.474328	0.0504104	23012	0.236596	0.00279525	0.388531	0.388531	0.374753	0.043656	0.00780234	13427	32.5	76	13427
29135	Moniteau County, MO	0.50126	0.0185315	37168	0.0991459	0	0.22449	0.22449	0.186086	0.0452558	0.0117893	14827	35.6	40	14827
29137	Monroe County, MO	0.446804	0.0278625	30871	0.119413	0	0.213136	0.213136	0.213566	0.0322757	0.00464989	9311	14.4	40	9311
29139	Montgomery County, MO	0.484146	0.0381486	32772	0.117913	0	0.28856	0.28856	0.217763	0.0337173	0.0136126	12136	22.6	43	12136
29141	Morgan County, MO	0.513533	0.0271832	30659	0.161806	0	0.254864	0.254864	0.161926	0.0397452	0.0122293	19309	32.3	63	19309
29143	New Madrid County, MO	0.455774	0.0340669	26826	0.22068	0.000994777	0.364004	0.364004	0.335772	0.0412832	0.0100971	19760	29.1	68	19760
29145	Newton County, MO	0.456111	0.0295486	35041	0.116413	0.00565682	0.202479	0.202479	0.217986	0.0237835	0.0153426	52636	84	29	52636
29147	Nodaway County, MO	0.457789	0.0358627	31781	0.164709	0.000567859	0.128934	0.128934	0.309608	0.016466	0.00479233	21912	25	63	21912
29149	Oregon County, MO	0.446836	0.036969	22359	0.219709	0	0.280067	0.280067	0.201153	0.0534835	0.0152475	10344	13.1	70	10344
29151	Osage County, MO	0.486858	0.0187019	39565	0.0832489	0	0.248478	0.248478	0.138535	0.0325071	0.0099553	13062	21.6	56	13062
29153	Ozark County, MO	0.465629	0.0313832	25861	0.216428	0.00404858	0.269757	0.269757	0.211132	0.0372152	0.0113924	9542	12.9	70	9542
29155	Pemiscot County, MO	0.478656	0.0465005	21911	0.304271	0.00108903	0.417893	0.417893	0.439739	0.042648	0.00954806	20047	40.7	76	20047
29157	Perry County, MO	0.482028	0.0201102	36632	0.09027	0.00302947	0.288074	0.288074	0.187687	0.0338934	0.00825608	18132	38.2	57	18132
29159	Pettis County, MO	0.45939	0.032641	31822	0.128446	0.00376533	0.217077	0.217077	0.262522	0.0316033	0.00719424	39403	57.5	31	39403
29161	Phelps County, MO	0.502498	0.0387285	29378	0.164241	0.00131687	0.209649	0.209649	0.310963	0.0281196	0.00592999	39825	59.2	32	39825
29163	Pike County, MO	0.469412	0.0263643	32373	0.155415	0.00139421	0.240402	0.240402	0.235151	0.0430941	0.0117811	18351	27.3	43	18351
29165	Platte County, MO	0.483404	0.0193814	55849	0.0477472	0.00923681	0.082408	0.082408	0.267145	0.0119544	0.00635289	73781	175.5	46	73781
29167	Polk County, MO	0.494225	0.0277844	29656	0.162597	0	0.225233	0.225233	0.245862	0.0279318	0.0145205	26992	42.4	49	26992
29169	Pulaski County, MO	0.517066	0.030556	34247	0.103272	0.00537634	0.148946	0.148946	0.432394	0.0281397	0.0075188	41165	75.3	33	41165
29171	Putnam County, MO	0.399267	0.0257282	26282	0.160319	0.00425532	0.199781	0.199781	0.211535	0.0493716	0.010772	5223	10.1	70	5223
29173	Ralls County, MO	0.458265	0.0337946	37094	0.0866365	0.0056391	0.213495	0.213495	0.158072	0.0254283	0.0141863	9626	20.4	40	9626
29175	Randolph County, MO	0.471746	0.0264199	31464	0.124583	0.000898473	0.229334	0.229334	0.258464	0.0357648	0.00847918	24663	51.1	65	24663
29177	Ray County, MO	0.507928	0.0359359	41886	0.0678254	0.0017234	0.206528	0.206528	0.187296	0.0228754	0.00972206	23354	41	38	23354
29179	Reynolds County, MO	0.452984	0.0523245	25867	0.200857	0.00630252	0.348135	0.348135	0.207377	0.0378537	0.0113929	6689	8.2	74	6689
29181	Ripley County, MO	0.433104	0.0431976	22761	0.219562	0.00102987	0.378685	0.378685	0.209288	0.0376662	0.0206795	13509	21.5	75	13509
29183	St. Charles County, MO	0.511509	0.0281833	57258	0.039965	0.00492245	0.108634	0.108634	0.142126	0.0165252	0.00773143	283883	506.6	10	283883
29185	St. Clair County, MO	0.511399	0.0335632	25321	0.196268	0.00241158	0.269488	0.269488	0.201669	0.0292079	0.0113861	9652	14.3	70	9652
29186	Ste. Genevieve County, MO	0.494769	0.0208318	39200	0.0822687	0	0.261858	0.261858	0.138022	0.0274825	0.011236	17842	35.5	38	17842
29187	St. Francois County, MO	0.526779	0.0407537	31199	0.148609	0.00182932	0.276319	0.276319	0.24446	0.027894	0.00702159	55641	123.8	24	55641
29189	St. Louis County, MO	0.469573	0.0308681	50532	0.0687387	0.0315564	0.120431	0.120431	0.210627	0.0254556	0.00662112	1016315	2001.4	1	1016315
29195	Saline County, MO	0.468857	0.02911	32743	0.131504	0.00235194	0.259532	0.259532	0.293077	0.028508	0.00576816	23756	31.4	63	23756
29197	Schuyler County, MO	0.499741	0.0297872	27385	0.169632	0	0.186411	0.186411	0.199951	0.0214493	0	4170	13.5	61	4170
29199	Scotland County, MO	0.412527	0.0298387	27409	0.167945	0	0.23203	0.23203	0.217418	0.0362776	0.0189274	4983	11.4	70	4983
29201	Scott County, MO	0.514215	0.0403574	31352	0.160569	0.00246595	0.27135	0.27135	0.309763	0.030654	0.00659158	40422	96	33	40422
29203	Shannon County, MO	0.424627	0.0355298	20878	0.269076	0.0128676	0.324207	0.324207	0.207586	0.0491112	0.00753239	8324	8.3	74	8324
29205	Shelby County, MO	0.427133	0.0299153	29448	0.163112	0.00334728	0.190238	0.190238	0.240147	0.0189435	0.0149362	6799	13.6	61	6799
29207	Stoddard County, MO	0.470859	0.0353866	26987	0.165413	0.00170437	0.331246	0.331246	0.276147	0.0324105	0.00638263	29705	35.9	49	29705
29209	Stone County, MO	0.608412	0.0537215	32637	0.127536	0.00753425	0.196452	0.196452	0.184619	0.0309592	0.012519	28658	61.9	30	28658
29211	Sullivan County, MO	0.416743	0.0322004	26107	0.164975	0.000888889	0.27577	0.27577	0.261386	0.0389744	0.00615385	7219	11.1	61	7219
29213	Taney County, MO	0.621459	0.0662231	30898	0.124014	0.00316957	0.185948	0.185948	0.288019	0.0204233	0.0125634	39703	62.8	30	39703
29215	Texas County, MO	0.446981	0.0351558	24545	0.213626	0.000652316	0.286043	0.286043	0.223385	0.0396673	0.0153551	23003	19.5	75	23003
29217	Vernon County, MO	0.473279	0.0268345	30021	0.149419	0.000584966	0.234034	0.234034	0.246598	0.0247301	0.00590008	20454	24.5	43	20454
29219	Warren County, MO	0.537058	0.0294401	41016	0.0863134	0.0034965	0.204871	0.204871	0.164186	0.0164398	0.0120849	24525	56.9	38	24525
29221	Washington County, MO	0.527233	0.0408197	27112	0.20753	0.0010377	0.374966	0.374966	0.193445	0.0505591	0.0195099	23344	30.7	68	23344
29223	Wayne County, MO	0.445449	0.0447085	24007	0.2187	0.00431655	0.402967	0.402967	0.222858	0.0471987	0.00972798	13259	17.4	70	13259
29225	Webster County, MO	0.488099	0.0245912	31929	0.147859	0	0.251909	0.251909	0.208728	0.0428068	0.0185135	31045	52.3	33	31045
29227	Worth County, MO	0.457328	0.0358461	27471	0.143348	0	0.198297	0.198297	0.220651	0.0376611	0.00891972	2382	8.9	70	2382
29229	Wright County, MO	0.433514	0.0338045	24691	0.217049	0.00135501	0.288709	0.288709	0.262265	0.0333286	0.012004	17955	26.3	76	17955
29510	St. Louis city, MO	0.514348	0.0681103	27156	0.245748	0.00523835	0.287068	0.287068	0.482827	0.0571881	0.00923332	348189	5622.9	5	348189
30001	Beaverhead County, MT	0.464046	0.0242573	28962	0.170927	0	0.107296	0.107296	0.304742	0.0241585	0.00380022	9202	1.7	83	9202
30003	Big Horn County, MT	0.513734	0.0870968	27684	0.291985	0.0275953	0.235569	0.235569	0.37241	0.035423	0.0489297	12671	2.5	86	12671
30005	Blaine County, MT	0.432054	0.0681546	25247	0.280922	0.00433839	0.21332	0.21332	0.39205	0.0247901	0.0227909	7009	1.7	86	7009
30007	Broadwater County, MT	0.482776	0.0284041	32689	0.108121	0	0.148318	0.148318	0.192139	0.0119863	0.015411	4385	3.7	85	4385
30009	Carbon County, MT	0.507008	0.029776	32139	0.115568	0.00593824	0.119385	0.119385	0.244948	0.0211562	0.00688807	9552	4.7	84	9552
30011	Carter County, MT	0.28533	0.00375235	26313	0.180867	0.111111	0.167019	0.167019	0.241996	0.0202578	0.00736648	1360	0.4	84	1360
30013	Cascade County, MT	0.560129	0.037866	32971	0.135202	0.00275845	0.128943	0.128943	0.315673	0.0180047	0.0105386	80357	29.8	19	80357
30015	Chouteau County, MT	0.391154	0.0351309	29150	0.20538	0.00431499	0.128746	0.128746	0.357824	0.0202156	0.0112309	5970	1.5	82	5970
30017	Custer County, MT	0.548073	0.034228	30000	0.150816	0	0.151298	0.151298	0.243636	0.0287332	0.00461409	11696	3.1	84	11696
30019	Daniels County, MT	0.444075	0.0176614	27306	0.169457	0.00444444	0.147239	0.147239	0.191414	0.0381166	0.00224215	2017	1.4	81	2017
30021	Dawson County, MT	0.533731	0.0277127	31393	0.148986	0.00722394	0.173024	0.173024	0.238768	0.0217931	0.00993103	9059	3.8	84	9059
30023	Deer Lodge County, MT	0.585752	0.056772	26305	0.158027	0.00237248	0.154617	0.154617	0.212714	0.0443054	0.0130163	9417	12.8	70	9417
30025	Fallon County, MT	0.463261	0.020252	29944	0.125179	0.00801603	0.143152	0.143152	0.215693	0.0280702	0.00701754	2837	1.8	82	2837
30027	Fergus County, MT	0.48506	0.0333759	30409	0.154458	0.0049505	0.13655	0.13655	0.252845	0.0341564	0.0063786	11893	2.7	84	11893
30029	Flathead County, MT	0.535092	0.0413958	34466	0.129559	0.0164773	0.126329	0.126329	0.237939	0.0171691	0.0115249	74471	14.6	23	74471
30031	Gallatin County, MT	0.511872	0.0446768	38120	0.128475	0.0161154	0.0665085	0.0665085	0.342539	0.010827	0.00680014	67831	26	19	67831
30033	Garfield County, MT	0.325688	0.0208333	25917	0.21468	0.0137931	0.152698	0.152698	0.267561	0.0263158	0.0150376	1279	0.3	82	1279
30035	Glacier County, MT	0.470947	0.0947311	27921	0.273201	0.00510493	0.214005	0.214005	0.347114	0.0371747	0.0364777	13247	4.4	86	13247
30037	Golden Valley County, MT	0.375	0.0127226	27308	0.2579	0.0298507	0.295455	0.295455	0.228249	0.0410959	0.0109589	1042	0.9	87	1042
30039	Granite County, MT	0.470912	0.032447	27813	0.168391	0.00776699	0.122233	0.122233	0.228735	0.02	0.0133333	2830	1.6	87	2830
30041	Hill County, MT	0.524208	0.0652606	30781	0.183804	0	0.131891	0.131891	0.335803	0.0243147	0.0181199	16673	5.8	86	16673
30043	Jefferson County, MT	0.501532	0.0345727	41506	0.0899358	0.0022309	0.0981093	0.0981093	0.147202	0.0242861	0.0101414	10049	6.1	78	10049
30045	Judith Basin County, MT	0.326779	0.015	29241	0.21148	0.00645161	0.123511	0.123511	0.229283	0.0410095	0.0189274	2329	1.2	84	2329
30047	Lake County, MT	0.49336	0.0480869	28740	0.186892	0.0274594	0.157504	0.157504	0.277662	0.0169741	0.00873234	26507	17.7	36	26507
30049	Lewis and Clark County, MT	0.486719	0.035468	37360	0.109228	0.00389502	0.0864268	0.0864268	0.235339	0.0134354	0.00849015	55716	16.1	19	55716
30051	Liberty County, MT	0.447928	0.0189573	30284	0.202961	0.003003	0.24966	0.24966	0.263133	0.0528211	0.0132053	2158	1.5	82	2158
30053	Lincoln County, MT	0.497065	0.0738613	26754	0.19162	0.00209706	0.197648	0.197648	0.214975	0.0338743	0.0173879	18837	5.2	83	18837
30055	McCone County, MT	0.432245	0.01481	29718	0.168191	0	0.13901	0.13901	0.25392	0.0197531	0.00493827	1977	0.7	85	1977
30057	Madison County, MT	0.481855	0.0317259	30233	0.12136	0.00186741	0.102123	0.102123	0.282131	0.0213126	0.0064276	6851	1.9	84	6851
30059	Meagher County, MT	0.443584	0.0343008	29375	0.188848	0	0.166417	0.166417	0.294858	0.0398506	0.00996264	1932	0.8	87	1932
30061	Mineral County, MT	0.546484	0.0435914	27143	0.157576	0.011257	0.167967	0.167967	0.273607	0.0246212	0.0113636	3884	3.2	86	3884
30063	Missoula County, MT	0.546118	0.0432247	34454	0.147762	0.00907581	0.0901211	0.0901211	0.332068	0.0152709	0.00574937	95802	36.9	22	95802
30065	Musselshell County, MT	0.501296	0.0442281	25527	0.198911	0	0.173845	0.173845	0.252168	0.0175719	0.00745474	4497	2.4	87	4497
30067	Park County, MT	0.543083	0.0329538	31739	0.114425	0.00740466	0.124217	0.124217	0.286	0.0140598	0.0102519	15694	5.6	84	15694
30069	Petroleum County, MT	0.349138	0.0132626	24107	0.232179	0	0.171171	0.171171	0.292089	0	0	493	0.3	83	493
30071	Phillips County, MT	0.457753	0.0264938	28702	0.183429	0	0.176015	0.176015	0.26481	0.012987	0.00811688	4601	0.9	85	4601
30073	Pondera County, MT	0.43053	0.0416405	30464	0.18812	0.00191388	0.184275	0.184275	0.278758	0.0240664	0.013278	6424	4	88	6424
30075	Powder River County, MT	0.344156	0.0245787	28398	0.128979	0.0163934	0.165881	0.165881	0.299178	0.0108548	0.00407056	1858	0.6	84	1858
30077	Powell County, MT	0.419293	0.0262346	30625	0.126052	0.00185874	0.180855	0.180855	0.262284	0.0330306	0.0119736	7180	3.1	86	7180
30079	Prairie County, MT	0.376083	0.0230692	25451	0.171623	0	0.212486	0.212486	0.211244	0.0242086	0.00558659	1199	0.7	84	1199
30081	Ravalli County, MT	0.527018	0.0350477	31992	0.138492	0.00960615	0.126155	0.126155	0.229592	0.0156764	0.0120372	36070	15.1	49	36070
30083	Richland County, MT	0.48757	0.0393915	32110	0.121685	0	0.165052	0.165052	0.25929	0.0157298	0.0100567	9667	4.6	83	9667
30085	Roosevelt County, MT	0.484355	0.0976599	24834	0.323725	0.00324675	0.194203	0.194203	0.362539	0.0231779	0.0215024	10620	4.5	86	10620
30087	Rosebud County, MT	0.463576	0.0547572	35898	0.224312	0.00941781	0.155511	0.155511	0.337927	0.0269126	0.0232839	9383	1.9	86	9383
30089	Sanders County, MT	0.456478	0.0522133	26852	0.172424	0.00268456	0.188346	0.188346	0.205662	0.0198923	0.0133396	10227	3.7	88	10227
30091	Sheridan County, MT	0.45285	0.0208648	29518	0.147368	0	0.18799	0.18799	0.160934	0.0292935	0.00574383	4105	2.4	81	4105
30093	Silver Bow County, MT	0.534691	0.0423472	30402	0.14906	0	0.148851	0.148851	0.255499	0.0267461	0.00997783	34606	48.2	49	34606
30095	Stillwater County, MT	0.533658	0.0445382	39205	0.097558	0.0071599	0.125355	0.125355	0.221807	0.0148423	0.0105133	8195	4.6	81	8195
30097	Sweet Grass County, MT	0.485892	0.014727	32422	0.113874	0.00662252	0.110977	0.110977	0.221565	0.0359079	0.0115176	3609	1.9	81	3609
30099	Teton County, MT	0.447591	0.0212766	30197	0.165803	0.00439367	0.166007	0.166007	0.23048	0.0287628	0.0114263	6445	2.8	85	6445
30101	Toole County, MT	0.515789	0.0248732	30169	0.128952	0	0.190476	0.190476	0.292502	0.0412844	0.00815494	5267	2.8	85	5267
30103	Treasure County, MT	0.405594	0.0290076	29830	0.146886	0	0.136915	0.136915	0.295006	0.0308123	0.0112045	861	0.9	85	861
30105	Valley County, MT	0.528909	0.0331957	30979	0.135231	0.00183374	0.161085	0.161085	0.215801	0.0234921	0.00539683	7675	1.6	84	7675
30107	Wheatland County, MT	0.418627	0.0369089	24492	0.203798	0.00470588	0.309682	0.309682	0.274909	0.014068	0.00820633	2259	1.6	87	2259
30109	Wibaux County, MT	0.395626	0.03125	28224	0.15347	0.0138889	0.231707	0.231707	0.231814	0.023753	0.00950119	1068	1.2	87	1068
30111	Yellowstone County, MT	0.550601	0.0310806	36727	0.11108	0.0028932	0.11543	0.11543	0.261753	0.0225213	0.00589432	129352	49.1	14	129352
31001	Adams County, NE	0.486911	0.0239187	37160	0.0931603	0.00161575	0.13657	0.13657	0.288321	0.0225682	0.00683634	31151	55.3	26	31151
31003	Antelope County, NE	0.445799	0.0143633	30114	0.135767	0	0.144564	0.144564	0.226289	0.0345411	0.012191	7452	8.7	40	7452
31005	Arthur County, NE	0.23506	0.00857143	27375	0.138009	0	0.104575	0.104575	0.328829	0.0108108	0	444	0.6	81	444
31007	Banner County, NE	0.378788	0.0113086	31339	0.135635	0	0.0580762	0.0580762	0.400488	0.00643087	0.00643087	819	1.1	80	819
31009	Blaine County, NE	0.341727	0.00883002	25278	0.193825	0.030303	0.0663391	0.0663391	0.456261	0.0378151	0.00420168	583	0.8	82	583
31011	Boone County, NE	0.426989	0.00938967	31444	0.104027	0.00157109	0.155781	0.155781	0.229543	0.0260799	0.00529747	6259	9.1	40	6259
31013	Box Butte County, NE	0.476109	0.0337164	39366	0.106578	0.00347356	0.119278	0.119278	0.26856	0.0186192	0.008159	12158	11.3	39	12158
31015	Boyd County, NE	0.407216	0.0123648	26075	0.151771	0	0.169611	0.169611	0.201087	0.0424063	0.00295858	2438	4.5	81	2438
31017	Brown County, NE	0.477338	0.0104317	28356	0.111303	0.00251889	0.166667	0.166667	0.235616	0.030719	0.00784314	3525	2.9	84	3525
31019	Buffalo County, NE	0.526021	0.0195284	36782	0.111716	0.000650957	0.108285	0.108285	0.318057	0.0109856	0.00320151	42259	43.7	28	42259
31021	Burt County, NE	0.523159	0.0174572	33954	0.0890688	0.00351494	0.15942	0.15942	0.224827	0.0234548	0.00633914	7791	15.8	40	7791
31023	Butler County, NE	0.416705	0.0271452	36331	0.081607	0	0.165825	0.165825	0.202193	0.0283129	0.00846468	8767	15	56	8767
31025	Cass County, NE	0.539648	0.0184863	46515	0.0516379	0.00306859	0.106187	0.106187	0.180531	0.0180111	0.00665866	24334	43.5	38	24334
31027	Cedar County, NE	0.464139	0.0174581	33435	0.0910927	0.00204499	0.164948	0.164948	0.165977	0.0240132	0.00607232	9615	13	56	9615
31029	Chase County, NE	0.475025	0.00875821	32351	0.0962944	0.00433369	0.136152	0.136152	0.236451	0.0222623	0.00481348	4068	4.5	82	4068
31031	Cherry County, NE	0.405075	0.0120763	29268	0.12322	0.0058651	0.147509	0.147509	0.386289	0.0247209	0.00558214	6148	1	85	6148
31033	Cheyenne County, NE	0.540632	0.0145503	33438	0.100393	0.000894055	0.132508	0.132508	0.263809	0.0321788	0.0073692	9830	8.2	56	9830
31035	Clay County, NE	0.441124	0.0181314	34259	0.104266	0	0.133191	0.133191	0.204844	0.0156023	0.00689405	7039	12.3	56	7039
31037	Colfax County, NE	0.378891	0.0246017	35849	0.108413	0	0.28025	0.28025	0.2645	0.0309614	0.017925	10441	25.3	57	10441
31039	Cuming County, NE	0.43865	0.013347	33186	0.0899668	0	0.212879	0.212879	0.290562	0.0215463	0.00709759	10203	17.8	56	10203
31041	Custer County, NE	0.412474	0.0163014	30677	0.124158	0.0034188	0.125467	0.125467	0.24855	0.0211355	0.00497306	11793	4.6	82	11793
31043	Dakota County, NE	0.453447	0.0274149	38834	0.113723	0	0.265306	0.265306	0.286924	0.0238196	0.0195913	20253	76.8	38	20253
31045	Dawes County, NE	0.531499	0.0270451	29476	0.189474	0.00128783	0.130729	0.130729	0.3231	0.0199317	0.00256264	9060	6.5	84	9060
31047	Dawson County, NE	0.424346	0.0249529	36132	0.108408	0.00179784	0.264053	0.264053	0.313661	0.0130326	0.0223255	24365	24.1	57	24365
31049	Deuel County, NE	0.496241	0.0142602	32981	0.0912162	0	0.147195	0.147195	0.213976	0.0220264	0.00440529	2098	4.8	79	2098
31051	Dixon County, NE	0.455644	0.0208203	34201	0.100129	0	0.178683	0.178683	0.222062	0.026523	0.010775	6339	13.3	56	6339
31053	Dodge County, NE	0.521303	0.0222778	37188	0.0856013	0.000839933	0.165048	0.165048	0.296833	0.0220328	0.00450357	36160	67.7	26	36160
31055	Douglas County, NE	0.500476	0.027711	43209	0.0984671	0.0102509	0.126964	0.126964	0.303793	0.0257967	0.00605399	463585	1400.7	10	463585
31057	Dundy County, NE	0.405258	0.00932529	27010	0.136241	0	0.176074	0.176074	0.294465	0.0176899	0.00416233	2292	2.5	79	2292
31059	Fillmore County, NE	0.456576	0.0139535	35162	0.0784499	0	0.117518	0.117518	0.24635	0.022685	0.00818148	6634	11.5	54	6634
31061	Franklin County, NE	0.442961	0.0149733	29304	0.132108	0	0.142519	0.142519	0.184491	0.026936	0.00808081	3574	6.2	58	3574
31063	Frontier County, NE	0.445545	0.0136307	33038	0.121993	0	0.117465	0.117465	0.323072	0.0260067	0.00503356	3099	3.2	82	3099
31065	Furnas County, NE	0.428868	0.0214218	30498	0.105842	0.00145138	0.158077	0.158077	0.205435	0.0197542	0.00702371	5324	7.4	58	5324
31067	Gage County, NE	0.482862	0.0189448	34908	0.0872896	0.00114965	0.180254	0.180254	0.248827	0.0193216	0.00332761	22993	26.9	55	22993
31069	Garden County, NE	0.420405	0.0117836	26458	0.147799	0	0.147774	0.147774	0.337517	0.0196078	0	2292	1.3	79	2292
31071	Garfield County, NE	0.463227	0.0112583	27407	0.125882	0	0.189229	0.189229	0.269919	0.0282903	0.00246002	1902	3.3	84	1902
31073	Gosper County, NE	0.459357	0.00469759	36827	0.0786194	0	0.110745	0.110745	0.245103	0.0173812	0.00463499	2143	4.7	79	2143
31075	Grant County, NE	0.387805	0.00706714	34821	0.0966443	0	0.0973631	0.0973631	0.368139	0.0205479	0.0136986	747	1	79	747
31077	Greeley County, NE	0.393109	0.0133843	28375	0.146093	0.00180505	0.167678	0.167678	0.248115	0.0334262	0.00835655	2714	4.8	82	2714
31079	Hall County, NE	0.519666	0.0313582	36972	0.120037	0.000614305	0.177864	0.177864	0.309466	0.0163588	0.0119375	53534	98	45	53534
31081	Hamilton County, NE	0.473463	0.0173468	40277	0.0747319	0.00944334	0.10431	0.10431	0.218645	0.0122752	0.00199829	9403	17.3	56	9403
31083	Harlan County, NE	0.471986	0.0160321	30679	0.100917	0	0.14243	0.14243	0.242627	0.0200376	0.00313087	3786	6.8	58	3786
31085	Hayes County, NE	0.328872	0.013382	26667	0.184457	0	0.108666	0.108666	0.349251	0.00930233	0.00697674	1068	1.5	79	1068
31087	Hitchcock County, NE	0.482255	0.0152305	28287	0.14944	0.00282486	0.143578	0.143578	0.24	0.017094	0.00543901	3111	4.4	82	3111
31089	Holt County, NE	0.463385	0.0143131	30738	0.130477	0.00180343	0.15475	0.15475	0.236821	0.0177951	0.0106337	11551	4.8	82	11551
31091	Hooker County, NE	0.481183	0.008	27868	0.0686922	0.0113636	0.103203	0.103203	0.237781	0.0119403	0	783	1.1	84	783
31093	Howard County, NE	0.486186	0.0204329	33305	0.116967	0.00493016	0.127802	0.127802	0.203678	0.0223881	0.012176	6567	11.5	56	6567
31095	Jefferson County, NE	0.451091	0.0230954	32629	0.0893358	0.0033381	0.158047	0.158047	0.201543	0.0240998	0.00453643	8333	14.5	59	8333
31097	Johnson County, NE	0.451191	0.029055	32460	0.0889543	0.00207684	0.195673	0.195673	0.237966	0.0259671	0.00688924	4488	11.9	54	4488
31099	Kearney County, NE	0.487667	0.028238	39247	0.0853095	0.00131406	0.11515	0.11515	0.229771	0.00870223	0.00378358	6882	13.3	56	6882
31101	Keith County, NE	0.524871	0.0217016	32325	0.0933196	0.00101368	0.13436	0.13436	0.276727	0.0229296	0.0094416	8875	8.4	56	8875
31103	Keya Paha County, NE	0.311966	0.0103896	24911	0.268566	0	0.17768	0.17768	0.295015	0.0220049	0	983	1.3	84	983
31105	Kimball County, NE	0.480874	0.0131332	30586	0.111306	0	0.15444	0.15444	0.243485	0.00984366	0.0121598	4089	4.3	79	4089
31107	Knox County, NE	0.456333	0.0229459	27564	0.156171	0	0.180285	0.180285	0.271851	0.0320126	0.00236158	9374	8.5	61	9374
31109	Lancaster County, NE	0.486368	0.0265094	41850	0.0953424	0.00456385	0.0950199	0.0950199	0.331977	0.0146189	0.00539385	250291	298.4	11	250291
31111	Lincoln County, NE	0.533731	0.0266283	36568	0.0971316	0.00185997	0.136612	0.136612	0.271357	0.0183291	0.0110827	34632	13.5	31	34632
31113	Logan County, NE	0.4	0.0116861	33125	0.104651	0	0.0916031	0.0916031	0.335917	0.0158228	0.00949367	774	1.4	79	774
31115	Loup County, NE	0.333333	0.00561798	26250	0.176554	0	0.0821355	0.0821355	0.25	0.017301	0	712	1.2	79	712
31117	McPherson County, NE	0.226562	0	25750	0.162264	0	0.113889	0.113889	0.452158	0.00990099	0	533	0.6	88	533
31119	Madison County, NE	0.501405	0.0323956	35807	0.111609	0	0.174323	0.174323	0.281269	0.0196487	0.00945222	35226	61.5	47	35226
31121	Merrick County, NE	0.487192	0.0197527	34961	0.0886044	0.00631458	0.146539	0.146539	0.245973	0.0196323	0.00716734	8204	16.9	56	8204
31123	Morrill County, NE	0.465958	0.0328458	30235	0.146772	0.00202429	0.206434	0.206434	0.304519	0.0266604	0.0201123	5440	3.8	85	5440
31125	Nance County, NE	0.450317	0.0178398	31267	0.131172	0.00235571	0.193889	0.193889	0.244778	0.0158529	0.0101458	4038	9.1	40	4038
31127	Nemaha County, NE	0.460537	0.0400854	32588	0.125933	0.00384862	0.144691	0.144691	0.238102	0.022317	0.00131277	7576	18.5	54	7576
31129	Nuckolls County, NE	0.491119	0.0149105	28958	0.112069	0	0.155313	0.155313	0.178771	0.022092	0.00586114	5057	8.8	58	5057
31131	Otoe County, NE	0.481477	0.0273441	37302	0.080657	0	0.143931	0.143931	0.218328	0.0239274	0.00577558	15396	25	54	15396
31133	Pawnee County, NE	0.452268	0.0209677	29000	0.110336	0	0.163375	0.163375	0.207124	0.0433159	0.0029873	3087	7.2	58	3087
31135	Perkins County, NE	0.439661	0.0157068	34205	0.136393	0	0.129226	0.129226	0.22028	0.0203922	0.00862745	3200	3.6	79	3200
31137	Phelps County, NE	0.484236	0.0204027	37319	0.0885087	0	0.108911	0.108911	0.266484	0.0153486	0.00390219	9747	18.1	56	9747
31139	Pierce County, NE	0.464505	0.0156117	32239	0.11832	0.00129534	0.154214	0.154214	0.215737	0.0305472	0.00436388	7857	13.7	56	7857
31141	Platte County, NE	0.421552	0.0177365	39359	0.0772924	0.00112581	0.152792	0.152792	0.217354	0.0222756	0.0111792	31662	46.7	47	31662
31143	Polk County, NE	0.464718	0.0117488	37819	0.0580905	0	0.133556	0.133556	0.232932	0.0141656	0.00265604	5639	12.8	56	5639
31145	Red Willow County, NE	0.512852	0.0184008	32293	0.0962963	0.000746826	0.120694	0.120694	0.257242	0.0104034	0.00127389	11448	16	40	11448
31147	Richardson County, NE	0.481464	0.0296277	29884	0.101183	0.000869565	0.181721	0.181721	0.213941	0.0295517	0.00350614	9531	17.2	59	9531
31149	Rock County, NE	0.421754	0.0147576	25795	0.217517	0.00852273	0.126409	0.126409	0.262457	0.0235911	0.00917431	1756	1.7	85	1756
31151	Saline County, NE	0.401477	0.0169009	35914	0.0938491	0	0.18778	0.18778	0.284964	0.0161912	0.00481881	13843	24.1	54	13843
31153	Sarpy County, NE	0.511402	0.0203862	53804	0.0420559	0.00238919	0.0672999	0.0672999	0.2736	0.0110763	0.00393773	122595	509.7	12	122595
31155	Saunders County, NE	0.506033	0.0165864	42173	0.0661373	0.00159236	0.131984	0.131984	0.17232	0.0268071	0.00786877	19830	26.3	57	19830
31157	Scotts Bluff County, NE	0.524568	0.036962	32016	0.144679	0.00101652	0.203751	0.203751	0.292598	0.0182038	0.00685162	36951	50	34	36951
31159	Seward County, NE	0.491111	0.0210022	42700	0.0700704	0	0.125487	0.125487	0.243914	0.00981207	0.00415766	16496	28.7	55	16496
31161	Sheridan County, NE	0.470412	0.0168828	29484	0.1321	0.00369004	0.139414	0.139414	0.293516	0.0286387	0.0105924	6198	2.5	85	6198
31163	Sherman County, NE	0.466381	0.0185606	28646	0.129252	0.00291545	0.179618	0.179618	0.190009	0.053802	0.0143472	3318	5.9	82	3318
31165	Sioux County, NE	0.300836	0.0267934	29851	0.154317	0	0.135778	0.135778	0.372203	0.0165289	0.00991736	1475	0.7	81	1475
31167	Stanton County, NE	0.454021	0.0188957	36676	0.0676298	0	0.138007	0.138007	0.190213	0.0134959	0.00478886	6455	15	38	6455
31169	Thayer County, NE	0.452464	0.0133111	30740	0.106801	0	0.191118	0.191118	0.190533	0.0232192	0.00314837	6055	10.5	58	6055
31171	Thomas County, NE	0.386423	0.0136054	27292	0.142661	0	0.162879	0.162879	0.348422	0.0246154	0	729	1	83	729
31173	Thurston County, NE	0.482353	0.0765221	28170	0.256381	0	0.196307	0.196307	0.445906	0.0350333	0.0332594	7171	18.2	66	7171
31175	Valley County, NE	0.467202	0.0205592	27926	0.128042	0	0.153425	0.153425	0.232844	0.026972	0.00661578	4647	8.2	58	4647
31177	Washington County, NE	0.534693	0.0240173	48500	0.0595081	0.00313316	0.102543	0.102543	0.209362	0.0194524	0.00446686	18780	48.1	38	18780
31179	Wayne County, NE	0.501563	0.0204235	32366	0.144716	0	0.129814	0.129814	0.317902	0.0110562	0.00436427	9851	22.2	37	9851
31181	Webster County, NE	0.46286	0.0354588	30026	0.111957	0	0.164261	0.164261	0.173244	0.0216628	0.00175644	4061	7.1	58	4061
31183	Wheeler County, NE	0.317982	0.0226244	26771	0.208666	0	0.0918544	0.0918544	0.335214	0.0198864	0.00852273	886	1.5	79	886
31185	York County, NE	0.50978	0.0229733	37093	0.084507	0.000616903	0.128093	0.128093	0.262847	0.011884	0.00157288	14598	25.4	57	14598
32001	Churchill County, NV	0.540727	0.0361595	40808	0.0867219	0.004455	0.148942	0.148942	0.355594	0.0198609	0.0123429	23982	4.9	78	23982
32003	Clark County, NV	0.631618	0.0422769	44616	0.107636	0.0171059	0.205462	0.205462	0.380145	0.0186451	0.0171595	1375765	173.9	1	1375765
32005	Douglas County, NV	0.543932	0.0376106	51849	0.0727415	0.0710334	0.0842583	0.0842583	0.239524	0.0140845	0.00792635	41259	58.1	47	41259
32007	Elko County, NV	0.614538	0.040279	48383	0.0888044	0.00657586	0.208635	0.208635	0.248017	0.0166262	0.0285203	45291	2.6	77	45291
32009	Esmeralda County, NV	0.537246	0.0184729	33203	0.15288	0	0.21097	0.21097	0.296373	0.0241758	0.00879121	971	0.3	80	971
32011	Eureka County, NV	0.523611	0.0241546	41417	0.125763	0	0.23279	0.23279	0.241169	0.042042	0.0225225	1651	0.4	78	1651
32013	Humboldt County, NV	0.55109	0.0544381	47147	0.0971223	0	0.217246	0.217246	0.215401	0.0258155	0.0409908	16106	1.7	78	16106
32015	Lander County, NV	0.522943	0.0515863	46067	0.124957	0.00375235	0.207763	0.207763	0.215387	0.039656	0.039656	5794	1.1	78	5794
32017	Lincoln County, NV	0.593964	0.0254858	31979	0.164997	0.00943396	0.169932	0.169932	0.168678	0.0474026	0.0181818	4165	0.4	82	4165
32019	Lyon County, NV	0.522372	0.0430307	40699	0.104098	0.00114811	0.184928	0.184928	0.233695	0.0283693	0.0130699	34501	17.3	31	34501
32021	Mineral County, NV	0.56526	0.0760437	32891	0.152109	0.00550964	0.228806	0.228806	0.279927	0.0373236	0.00773782	5071	1.3	80	5071
32023	Nye County, NV	0.615678	0.0366286	36024	0.107484	0.00255993	0.207541	0.207541	0.2275	0.0144263	0.014802	32485	1.8	77	32485
32027	Pershing County, NV	0.507937	0.0361143	40670	0.11377	0	0.240551	0.240551	0.291223	0.0295617	0.040265	6693	1.1	80	6693
32029	Storey County, NV	0.577441	0.0348011	45490	0.0577949	0.0130624	0.132677	0.132677	0.167894	0.0294118	0	3399	12.9	37	3399
32031	Washoe County, NV	0.558557	0.033942	45815	0.0996316	0.04582	0.160595	0.160595	0.37412	0.0158687	0.0144378	339486	53.5	9	339486
32033	White Pine County, NV	0.520024	0.0375794	36688	0.109717	0.00427579	0.179819	0.179819	0.207148	0.0265082	0.0225472	9181	1	80	9181
32510	Carson City, NV	0.533173	0.0276032	41809	0.100151	0.0118655	0.17534	0.17534	0.348238	0.0160131	0.0116504	52457	365.9	26	52457
33001	Belknap County, NH	0.514178	0.0227955	43605	0.0608748	0.0185046	0.143225	0.143225	0.224889	0.0178102	0.00752482	56325	140.4	17	56325
33003	Carroll County, NH	0.571435	0.0241081	39990	0.0791507	0.0338603	0.118031	0.118031	0.197907	0.0168383	0.00441393	43666	46.8	26	43666
33005	Cheshire County, NH	0.481729	0.048346	42382	0.079522	0.00369338	0.137971	0.137971	0.231285	0.0173504	0.00742076	73825	104.4	17	73825
33007	Coos County, NH	0.500128	0.033493	33593	0.0998146	0.00105295	0.231332	0.231332	0.235252	0.0239954	0.00795072	33111	18.4	30	33111
33009	Grafton County, NH	0.478065	0.0324485	41962	0.0857325	0.0115053	0.12325	0.12325	0.273727	0.0235774	0.00538009	81743	47.7	17	81743
33011	Hillsborough County, NH	0.459193	0.0245424	53384	0.0626384	0.00628939	0.130417	0.130417	0.289362	0.0174241	0.00440276	380841	434.6	9	380841
33013	Merrimack County, NH	0.489294	0.0302136	48522	0.0594701	0.00700632	0.118418	0.118418	0.243579	0.0167236	0.00459078	136225	145.8	11	136225
33015	Rockingham County, NH	0.467278	0.0197469	58150	0.0449201	0.0238737	0.0951264	0.0951264	0.1892	0.0142831	0.00590267	277359	399.1	9	277359
33017	Strafford County, NH	0.482531	0.0285177	44803	0.0916082	0.00327031	0.136407	0.136407	0.304243	0.0165802	0.00558935	112233	304.4	11	112233
33019	Sullivan County, NH	0.467314	0.0220411	40938	0.084564	0.00872018	0.16958	0.16958	0.24485	0.022565	0.00538415	40458	75.3	26	40458
34001	Atlantic County, NJ	0.610585	0.0482303	43933	0.104973	0.0125168	0.218391	0.218391	0.300072	0.0386113	0.0121338	252552	450.1	16	252552
34003	Bergen County, NJ	0.459294	0.0261907	65241	0.0496648	0.118266	0.134121	0.134121	0.271474	0.0315552	0.0075903	884118	3775.5	2	884118
34005	Burlington County, NJ	0.471339	0.0257276	58608	0.047125	0.0119894	0.128379	0.128379	0.184602	0.022582	0.00616696	423394	526.2	10	423394
34007	Camden County, NJ	0.498766	0.038937	48097	0.104382	0.00660981	0.197299	0.197299	0.248606	0.0406635	0.0101591	508932	2289.4	3	508932
34009	Cape May County, NJ	0.563984	0.0485315	41591	0.0857989	0.0411836	0.181262	0.181262	0.236499	0.0382462	0.00488754	102326	401	18	102326
34011	Cumberland County, NJ	0.483637	0.0571139	39150	0.150477	0.00151569	0.314895	0.314895	0.313771	0.0357732	0.0129825	146438	299.3	6	146438
34013	Essex County, NJ	0.483151	0.0565568	44944	0.155538	0.089824	0.244181	0.244181	0.479597	0.033436	0.00988243	793633	6285.4	3	793633
34015	Gloucester County, NJ	0.505337	0.0407942	54273	0.0616187	0.00261247	0.156589	0.156589	0.156042	0.025563	0.00684546	254673	784.3	12	254673
34017	Hudson County, NJ	0.480892	0.052977	40293	0.155248	0.0184911	0.294724	0.294724	0.655822	0.047587	0.0129172	608975	13043.6	3	608975
34019	Hunterdon County, NJ	0.413457	0.0175366	79888	0.0256713	0.0568322	0.0850409	0.0850409	0.123028	0.0163469	0.00244975	121989	283.7	11	121989
34021	Mercer County, NJ	0.443392	0.0491054	56613	0.086478	0.0448105	0.18173	0.18173	0.287818	0.0348311	0.00656561	350761	1552.5	9	350761
34023	Middlesex County, NJ	0.445878	0.0342377	61446	0.0659024	0.00975453	0.156442	0.156442	0.297124	0.0299682	0.0102176	750162	2422.1	2	750162
34025	Monmouth County, NJ	0.473692	0.0301174	64271	0.0631371	0.0617436	0.120792	0.120792	0.205016	0.0244876	0.00502595	615301	1303.8	2	615301
34027	Morris County, NJ	0.424135	0.0244363	77340	0.038673	0.103178	0.0941519	0.0941519	0.189014	0.01763	0.00484353	470212	1002.6	9	470212
34029	Ocean County, NJ	0.541939	0.0287583	46443	0.069513	0.0126224	0.169941	0.169941	0.170516	0.0530534	0.006966	510916	803	10	510916
34031	Passaic County, NJ	0.493081	0.0451266	49210	0.12276	0.0213734	0.266782	0.266782	0.421686	0.0284518	0.0141466	489049	2639.3	4	489049
34033	Salem County, NJ	0.484196	0.0415163	45573	0.0946532	0.00413278	0.20552	0.20552	0.237842	0.0290183	0.00605063	64285	190.3	18	64285
34035	Somerset County, NJ	0.393386	0.021377	76933	0.0376568	0.105203	0.104295	0.104295	0.194529	0.0214527	0.00720289	297490	976.4	9	297490
34037	Sussex County, NJ	0.489386	0.0251236	65266	0.0399114	0.0135936	0.102267	0.102267	0.133953	0.0167221	0.00535107	144166	276.6	12	144166
34039	Union County, NJ	0.468597	0.0354039	55339	0.0841505	0.0589454	0.207157	0.207157	0.342683	0.0341439	0.011084	522541	5059	10	522541
34041	Warren County, NJ	0.490619	0.0260842	56100	0.0544096	0.0032635	0.151389	0.151389	0.220116	0.0245473	0.00325918	102437	286.2	46	102437
35001	Bernalillo County, NM	0.504996	0.0375754	38788	0.136982	0.0114532	0.155732	0.155732	0.322933	0.0197523	0.0143073	556678	477.4	3	556678
35003	Catron County, NM	0.504724	0.0424512	23892	0.244805	0.0204545	0.216409	0.216409	0.218511	0.0284091	0.0296717	3543	0.5	87	3543
35005	Chaves County, NM	0.502606	0.0498017	28513	0.212658	0.00494007	0.27447	0.27447	0.280134	0.0275697	0.0257081	61382	10.1	8	61382
35006	Cibola County, NM	0.510054	0.0607675	27774	0.247972	0.00988776	0.249591	0.249591	0.202251	0.0504383	0.0522397	25595	5.6	77	25595
35007	Colfax County, NM	0.5244	0.0372699	30744	0.148194	0.00815117	0.192057	0.192057	0.270938	0.0283456	0.0137433	14189	3.8	85	14189
35009	Curry County, NM	0.547194	0.0381675	28917	0.189863	0.00263224	0.215885	0.215885	0.398404	0.0239175	0.0184302	45044	32	51	45044
35011	De Baca County, NM	0.462486	0.0285554	25441	0.177151	0	0.276515	0.276515	0.215406	0.0292842	0.0119306	2240	1	87	2240
35013	Dona Ana County, NM	0.517648	0.0535192	29808	0.253918	0.00312842	0.299541	0.299541	0.291606	0.02433	0.0386359	174682	45.9	7	174682
35015	Eddy County, NM	0.56651	0.0386516	31998	0.172252	0.00177107	0.250307	0.250307	0.235949	0.027762	0.0227566	51658	12.4	8	51658
35017	Grant County, NM	0.555507	0.0417366	29134	0.186926	0.00278448	0.205848	0.205848	0.24083	0.0284044	0.0175366	31002	7.8	51	31002
35019	Guadalupe County, NM	0.578223	0.0361806	24783	0.216463	0.00733138	0.316554	0.316554	0.22364	0.0586103	0.021148	4680	1.5	86	4680
35021	Harding County, NM	0.401099	0.0176991	26111	0.162963	0.0123457	0.277504	0.277504	0.214815	0.06469	0.00269542	810	0.4	85	810
35023	Hidalgo County, NM	0.575271	0.053271	24819	0.272525	0.0086741	0.312013	0.312013	0.3111	0.0343866	0.0209108	5932	1.7	86	5932
35025	Lea County, NM	0.55115	0.0496907	29799	0.210816	0.000986724	0.329158	0.329158	0.261395	0.0263973	0.0290878	55511	12.6	8	55511
35027	Lincoln County, NM	0.58227	0.0224567	33886	0.148938	0.0209465	0.154524	0.154524	0.214777	0.0195074	0.0115825	19411	4	87	19411
35028	Los Alamos County, NM	0.258803	0.014023	78993	0.0292523	0.0266168	0.0366557	0.0366557	0.147225	0.00907029	0.00586901	18343	167.8	37	18343
35029	Luna County, NM	0.536378	0.0799001	20784	0.328564	0.00327154	0.401534	0.401534	0.254361	0.0472491	0.0351176	25016	8.4	74	25016
35031	McKinley County, NM	0.512261	0.0916364	25005	0.360583	0.00439668	0.348261	0.348261	0.265364	0.0833954	0.0862358	74798	13.7	8	74798
35033	Mora County, NM	0.534994	0.0645324	24518	0.253595	0.0125174	0.301971	0.301971	0.165951	0.0510659	0.0431334	5180	2.7	88	5180
35035	Otero County, NM	0.539984	0.0423517	30861	0.192748	0.00302809	0.189748	0.189748	0.332072	0.025322	0.0263662	62298	9.4	23	62298
35037	Quay County, NM	0.566766	0.0279825	24894	0.20853	0.00606729	0.261836	0.261836	0.27084	0.0318972	0.0204713	10155	3.5	88	10155
35039	Rio Arriba County, NM	0.552497	0.0483813	29429	0.203122	0.0223682	0.269996	0.269996	0.159297	0.0475273	0.0321723	41190	7	77	41190
35041	Roosevelt County, NM	0.455973	0.0478338	26586	0.227486	0.000737463	0.247535	0.247535	0.357006	0.0250038	0.0234975	18018	7.4	66	18018
35043	Sandoval County, NM	0.500926	0.0388714	44949	0.121301	0.0146299	0.139893	0.139893	0.145571	0.0299258	0.0290026	89908	24.2	20	89908
35045	San Juan County, NM	0.572349	0.0546947	33762	0.215248	0.00382003	0.23208	0.23208	0.233958	0.0417915	0.0516825	113801	20.6	7	113801
35047	San Miguel County, NM	0.543088	0.0476461	26524	0.24412	0.00340368	0.255032	0.255032	0.223943	0.0467038	0.0210167	30126	6.4	77	30126
35049	Santa Fe County, NM	0.493146	0.0314364	42207	0.120009	0.0807212	0.155116	0.155116	0.262025	0.0225411	0.0212263	129292	67.7	14	129292
35051	Sierra County, NM	0.580089	0.0285896	24152	0.208845	0.00485201	0.23935	0.23935	0.252672	0.0332079	0.0145591	13270	3.2	87	13270
35053	Socorro County, NM	0.497545	0.0524143	23439	0.316695	0.00558659	0.278801	0.278801	0.261642	0.0494382	0.0316105	18078	2.7	86	18078
35055	Taos County, NM	0.577161	0.0565517	26762	0.209409	0.0342187	0.208711	0.208711	0.213504	0.0371598	0.0216174	29979	13.6	51	29979
35057	Torrance County, NM	0.502358	0.0352198	30446	0.190342	0.00613874	0.229064	0.229064	0.159553	0.0308765	0.0385126	16911	5.1	86	16911
35059	Union County, NM	0.441394	0.0113888	28080	0.181271	0	0.201364	0.201364	0.258778	0.0178881	0.00807848	4174	1.1	88	4174
35061	Valencia County, NM	0.542179	0.0377873	34099	0.167556	0.00632363	0.238923	0.238923	0.14214	0.0274238	0.0369031	66152	62	23	66152
36001	Albany County, NY	0.467961	0.0443306	42935	0.106196	0.00404682	0.136743	0.136743	0.356256	0.0288934	0.00277151	294565	562.7	10	294565
36003	Allegany County, NY	0.473807	0.054074	32106	0.155089	0.000476474	0.167977	0.167977	0.231371	0.0351491	0.00788495	49927	48.5	23	49927
36005	Bronx County, NY	0.568974	0.0734723	27611	0.306825	0.0244344	0.377062	0.377062	0.787253	0.0531074	0.00915564	1332650	31709.3	1	1332650
36007	Broome County, NY	0.483414	0.0323599	35347	0.128346	0.00177582	0.16192	0.16192	0.300092	0.0327311	0.00456972	200536	283.7	16	200536
36009	Cattaraugus County, NY	0.482527	0.0465716	33404	0.137262	0.000766577	0.188167	0.188167	0.226469	0.0368797	0.00780689	83955	64.1	23	83955
36011	Cayuga County, NY	0.471959	0.0318085	37487	0.110616	0.0028803	0.209373	0.209373	0.242665	0.0298122	0.00693763	81963	118.2	20	81963
36013	Chautauqua County, NY	0.482587	0.0383737	33458	0.138417	0.0036543	0.188098	0.188098	0.267521	0.0358067	0.00410896	139750	131.6	6	139750
36015	Chemung County, NY	0.476798	0.0464447	36415	0.129551	0.000675781	0.179403	0.179403	0.276695	0.0315844	0.0030814	91070	223.1	21	91070
36017	Chenango County, NY	0.46927	0.0339446	33679	0.143636	0.000983768	0.194279	0.194279	0.208819	0.0313661	0.00712637	51401	57.5	23	51401
36019	Clinton County, NY	0.468602	0.0367287	37028	0.139371	0.00235363	0.235881	0.235881	0.265331	0.0271556	0.00723923	79894	76.9	23	79894
36021	Columbia County, NY	0.486159	0.026605	41915	0.0902463	0.00565536	0.190316	0.190316	0.262212	0.0264156	0.00556541	63094	99.2	21	63094
36023	Cortland County, NY	0.481424	0.0545014	34364	0.15472	0.00106484	0.171978	0.171978	0.321642	0.0240527	0.00450302	48599	97.3	29	48599
36025	Delaware County, NY	0.466939	0.0357143	32461	0.128579	0.00138137	0.201421	0.201421	0.221554	0.0303581	0.00607161	48055	33.2	34	48055
36027	Dutchess County, NY	0.481731	0.0363726	53086	0.075343	0.00935296	0.160425	0.160425	0.257292	0.0228962	0.0057768	280150	349.5	9	280150
36029	Erie County, NY	0.48127	0.0452861	38567	0.121786	0.00333069	0.171121	0.171121	0.28815	0.0396825	0.00428227	950265	910	3	950265
36031	Essex County, NY	0.521132	0.0390688	34823	0.115923	0.00434496	0.196218	0.196218	0.223354	0.0280144	0.0070535	38851	21.6	30	38851
36033	Franklin County, NY	0.497911	0.0580653	31517	0.14559	0.00201924	0.303434	0.303434	0.246902	0.0277174	0.00998271	51134	31.3	32	51134
36035	Fulton County, NY	0.493343	0.0376176	33663	0.125483	0.000366939	0.222261	0.222261	0.248819	0.0271888	0.00589472	55073	111	21	55073
36037	Genesee County, NY	0.477838	0.028667	40542	0.0762679	0.00166653	0.155614	0.155614	0.215401	0.0293368	0.00676329	60370	122.2	45	60370
36039	Greene County, NY	0.512994	0.0345922	36493	0.12187	0.00446234	0.214154	0.214154	0.240716	0.0340162	0.00635408	48195	74.4	30	48195
36041	Hamilton County, NY	0.547762	0.0561521	32287	0.104249	0.00371747	0.165838	0.165838	0.170861	0.0220152	0.00254022	5379	3.1	79	5379
36043	Herkimer County, NY	0.504397	0.0414958	32924	0.12532	0.000717589	0.206167	0.206167	0.247828	0.0307764	0.00528484	64427	45.7	21	64427
36045	Jefferson County, NY	0.511857	0.047682	34006	0.132932	0.000979072	0.17113	0.17113	0.386797	0.0199161	0.00424279	111738	87.8	6	111738
36047	Kings County, NY	0.519072	0.0593945	32135	0.250715	0.0809263	0.311878	0.311878	0.68043	0.0793458	0.013532	2465326	34916.6	1	2465326
36049	Lewis County, NY	0.461945	0.0482806	34361	0.131763	0.00309661	0.190476	0.190476	0.1947	0.0204183	0.0104582	26944	21.1	29	26944
36051	Livingston County, NY	0.485466	0.0388511	42066	0.104042	0.00271555	0.176592	0.176592	0.220936	0.0209029	0.00591422	64328	101.8	17	64328
36053	Madison County, NY	0.485289	0.0460354	40184	0.0977986	0.0040104	0.166606	0.166606	0.202963	0.0266083	0.00547934	69441	105.9	45	69441
36055	Monroe County, NY	0.446475	0.0397072	44891	0.111502	0.00475083	0.151499	0.151499	0.290085	0.0230357	0.00412548	735343	1115.3	3	735343
36057	Montgomery County, NY	0.487065	0.0343326	32128	0.120392	0.00138873	0.219056	0.219056	0.301652	0.0344845	0.00658748	49708	122.8	21	49708
36059	Nassau County, NY	0.477427	0.0232136	72030	0.0522159	0.103211	0.13287	0.13287	0.167952	0.0357431	0.00971418	1334544	4655	1	1334544
36061	New York County, NY	0.369466	0.0544644	47030	0.199964	0.624088	0.213461	0.213461	0.80653	0.121422	0.00298926	1537195	66940.1	1	1537195
36063	Niagara County, NY	0.498859	0.0379207	38136	0.105898	0.000459586	0.167404	0.167404	0.246949	0.0327391	0.00467864	219846	420.4	16	219846
36065	Oneida County, NY	0.491668	0.0344663	35909	0.130426	0.000989076	0.209517	0.209517	0.286825	0.0326313	0.00454164	235469	194.2	16	235469
36067	Onondaga County, NY	0.47658	0.0348683	40847	0.121716	0.00290139	0.143334	0.143334	0.304977	0.0292681	0.00316307	458336	587.4	4	458336
36069	Ontario County, NY	0.472925	0.0305577	44579	0.0730837	0.00967522	0.126332	0.126332	0.220727	0.0236122	0.00403961	100224	155.5	45	100224
36071	Orange County, NY	0.495334	0.0324616	52058	0.105392	0.0107583	0.181514	0.181514	0.297882	0.0259609	0.00743109	341367	418.2	10	341367
36073	Orleans County, NY	0.464954	0.0405984	37972	0.107692	0.000630835	0.235719	0.235719	0.225251	0.0190067	0.00885244	44171	112.9	29	44171
36075	Oswego County, NY	0.513419	0.0591907	36598	0.139899	0.0014001	0.195562	0.195562	0.253462	0.0293924	0.00951188	122377	128.4	15	122377
36077	Otsego County, NY	0.484801	0.0817629	33444	0.149346	0.00325048	0.170197	0.170197	0.236672	0.0271779	0.00592504	61676	61.5	21	61676
36079	Putnam County, NY	0.475864	0.0240591	72279	0.0436992	0.0278554	0.0984309	0.0984309	0.137906	0.0188973	0.00859248	95745	414	46	95745
36081	Queens County, NY	0.534005	0.0451215	42439	0.145736	0.0279063	0.256496	0.256496	0.522156	0.0819573	0.0207535	2229379	20409	1	2229379
36083	Rensselaer County, NY	0.491292	0.0405187	42905	0.0950079	0.0018747	0.150968	0.150968	0.296562	0.031489	0.00442448	152538	233.3	14	152538
36085	Richmond County, NY	0.50162	0.0355718	55039	0.100465	0.0378777	0.174145	0.174145	0.290442	0.0466161	0.0110911	443728	7587.9	10	443728
36087	Rockland County, NY	0.444279	0.0242886	67971	0.0951264	0.0452059	0.146817	0.146817	0.262724	0.0198327	0.0124305	286753	1645.9	10	286753
36089	St. Lawrence County, NY	0.506981	0.0473846	32356	0.168506	0.00136204	0.207647	0.207647	0.261844	0.0271565	0.00634474	111931	41.7	6	111931
36091	Saratoga County, NY	0.465646	0.0270372	49460	0.0572237	0.0044368	0.117979	0.117979	0.224679	0.020623	0.00478475	200635	247.1	12	200635
36093	Schenectady County, NY	0.501794	0.0317168	41739	0.10934	0.00176177	0.152007	0.152007	0.303038	0.0309631	0.00299913	146555	711.1	13	146555
36095	Schoharie County, NY	0.494089	0.0435112	36585	0.113868	0.000553914	0.183426	0.183426	0.220494	0.0306063	0.00692186	31582	50.8	30	31582
36097	Schuyler County, NY	0.483225	0.0455362	36010	0.118355	0.00250627	0.176063	0.176063	0.219768	0.0275292	0.0120694	19224	58.5	39	19224
36099	Seneca County, NY	0.480098	0.0360249	37140	0.114842	0.00153539	0.209298	0.209298	0.229411	0.0383215	0.00665083	33342	102.6	31	33342
36101	Steuben County, NY	0.454974	0.0434731	35479	0.132328	0.00277294	0.17225	0.17225	0.228205	0.0346805	0.00721763	98726	70.9	24	98726
36103	Suffolk County, NY	0.500388	0.0257294	65288	0.059683	0.0443933	0.13813	0.13813	0.169618	0.0258194	0.011189	1419369	1556	1	1419369
36105	Sullivan County, NY	0.513821	0.0529352	36998	0.163115	0.00432013	0.237975	0.237975	0.304584	0.0357905	0.00929106	73966	76.3	24	73966
36107	Tioga County, NY	0.449779	0.0334402	40266	0.0839704	0	0.152354	0.152354	0.196618	0.0295564	0.00613435	51784	99.8	45	51784
36109	Tompkins County, NY	0.405337	0.0366518	37272	0.176305	0.00304855	0.0863683	0.0863683	0.406568	0.0181219	0.00323998	96501	202.7	19	96501
36111	Ulster County, NY	0.490316	0.0398752	42551	0.114178	0.00486473	0.183244	0.183244	0.276092	0.0270374	0.00568897	177749	157.8	14	177749
36113	Warren County, NY	0.5213	0.0339176	39198	0.0973517	0.0146528	0.15386	0.15386	0.253653	0.0257327	0.00489777	63303	72.8	21	63303
36115	Washington County, NY	0.488248	0.0295647	37668	0.0942531	0.0045182	0.20817	0.20817	0.216519	0.027429	0.00574406	61042	73.1	20	61042
36117	Wayne County, NY	0.449336	0.0342761	44157	0.0862148	0.00100588	0.177447	0.177447	0.195412	0.0189355	0.00604446	93765	155.2	46	93765
36119	Westchester County, NY	0.451609	0.0276676	63582	0.0875294	0.235853	0.164492	0.164492	0.360611	0.0314259	0.00730849	923459	2133.6	2	923459
36121	Wyoming County, NY	0.469639	0.035519	39895	0.0838408	0.00380856	0.244089	0.244089	0.198898	0.021602	0.0057024	43424	73.2	29	43424
36123	Yates County, NY	0.494594	0.0405705	34640	0.131461	0.00786026	0.199504	0.199504	0.213393	0.0541588	0.0136228	24621	72.8	43	24621
37001	Alamance County, NC	0.470961	0.0338658	39168	0.111355	0.00439741	0.234501	0.234501	0.291126	0.0277605	0.00862671	130800	304.2	13	130800
37003	Alexander County, NC	0.386599	0.0177886	38684	0.0847605	0.00670712	0.313388	0.313388	0.18676	0.0275558	0.011342	33603	129.2	25	33603
37005	Alleghany County, NC	0.439261	0.0278652	29244	0.171532	0.0127193	0.319709	0.319709	0.222318	0.0555193	0.00544307	10677	45.5	64	10677
37007	Anson County, NC	0.430409	0.0330405	29849	0.177665	0.00511509	0.298383	0.298383	0.240101	0.0465015	0.0171664	25275	47.5	76	25275
37009	Ashe County, NC	0.487884	0.0274122	28824	0.134538	0.00289855	0.31396	0.31396	0.177983	0.0567669	0.00537893	24384	57.2	65	24384
37011	Avery County, NC	0.530295	0.0382067	30627	0.15262	0.00902302	0.294079	0.294079	0.19753	0.0574097	0.00780772	17167	69.5	65	17167
37013	Beaufort County, NC	0.484429	0.0361676	31066	0.194653	0.00649208	0.249611	0.249611	0.246547	0.039631	0.0128828	44958	54.3	34	44958
37015	Bertie County, NC	0.424062	0.0376478	25177	0.234553	0.00323799	0.362086	0.362086	0.253397	0.0730983	0.0131732	19773	28.3	68	19773
37017	Bladen County, NC	0.475399	0.0307375	26877	0.209823	0	0.294175	0.294175	0.205041	0.0480732	0.0160502	32278	36.9	51	32278
37019	Brunswick County, NC	0.59558	0.0264205	35888	0.125807	0.0197063	0.217375	0.217375	0.182632	0.0336422	0.0106117	73143	85.6	24	73143
37021	Buncombe County, NC	0.495868	0.0303309	36666	0.114351	0.0187547	0.180955	0.180955	0.271966	0.0320253	0.0075429	206330	314.5	16	206330
37023	Burke County, NC	0.425128	0.0269611	35629	0.10676	0.0036057	0.323888	0.323888	0.246974	0.0314238	0.0133515	89148	175.9	19	89148
37025	Cabarrus County, NC	0.511677	0.0294922	46140	0.0706474	0.00511414	0.217809	0.217809	0.234402	0.0245562	0.00896626	131063	359.7	11	131063
37027	Caldwell County, NC	0.405467	0.0229372	35739	0.10708	0.00332387	0.337791	0.337791	0.248139	0.0292837	0.0099779	77415	164.2	19	77415
37029	Camden County, NC	0.497257	0.0219598	39493	0.100584	0	0.179455	0.179455	0.177736	0.0289256	0	6885	28.6	39	6885
37031	Carteret County, NC	0.551826	0.0291478	38344	0.107136	0.0280023	0.179373	0.179373	0.227218	0.0280908	0.00730043	59383	114.2	21	59383
37033	Caswell County, NC	0.455002	0.0377826	35018	0.144024	0.00305888	0.30829	0.30829	0.175501	0.0457901	0.0129181	23501	55.3	41	23501
37035	Catawba County, NC	0.42591	0.0229357	40536	0.0908147	0.0126574	0.251924	0.251924	0.269311	0.0230854	0.00997605	141685	354.2	11	141685
37037	Chatham County, NC	0.421439	0.0190653	42851	0.0972491	0.0414313	0.220647	0.220647	0.225032	0.0299377	0.012816	49329	72.2	26	49329
37039	Cherokee County, NC	0.514859	0.0298216	27992	0.153356	0.00159046	0.267209	0.267209	0.172857	0.0512771	0.0148026	24298	53.4	65	24298
37041	Chowan County, NC	0.488372	0.0378279	30928	0.175977	0.0150877	0.268809	0.268809	0.266353	0.0528674	0.00770609	14526	84.1	43	14526
37043	Clay County, NC	0.584505	0.021482	31397	0.114355	0.0237873	0.235482	0.235482	0.145318	0.0366519	0.00207954	8775	40.9	64	8775
37045	Cleveland County, NC	0.439425	0.0343599	35283	0.132728	0.00508636	0.278014	0.278014	0.267073	0.0321222	0.0117692	96287	207.2	19	96287
37047	Columbus County, NC	0.512478	0.041329	26805	0.227044	0.00243747	0.313855	0.313855	0.215247	0.0473062	0.0144547	54749	58.4	8	54749
37049	Craven County, NC	0.519944	0.0281477	35966	0.13076	0.00566167	0.179406	0.179406	0.331062	0.0265456	0.00858828	91436	129.1	23	91436
37051	Cumberland County, NC	0.515285	0.0455947	37466	0.127899	0.00514183	0.150107	0.150107	0.388516	0.0232493	0.00934257	302963	464.2	5	302963
37053	Currituck County, NC	0.571764	0.02333	40822	0.106802	0.0196182	0.224496	0.224496	0.181516	0.0241959	0.00869313	18190	69.5	39	18190
37055	Dare County, NC	0.566769	0.0332319	42411	0.0803117	0.0236985	0.114217	0.114217	0.242879	0.0171789	0.00591017	29967	78.1	25	29967
37057	Davidson County, NC	0.463142	0.0274193	38640	0.100705	0.00684528	0.279562	0.279562	0.250404	0.0218894	0.00727354	147246	266.7	11	147246
37059	Davie County, NC	0.450935	0.0239894	40174	0.0859689	0.017057	0.219086	0.219086	0.150788	0.0334545	0.00930909	34835	131.4	25	34835
37061	Duplin County, NC	0.43947	0.0457758	29890	0.194373	0.00282885	0.341672	0.341672	0.269296	0.0387584	0.0212952	49063	60	52	49063
37063	Durham County, NC	0.433478	0.0347977	43337	0.13372	0.0107916	0.170419	0.170419	0.436066	0.0175251	0.00576307	223314	769.2	14	223314
37065	Edgecombe County, NC	0.489789	0.0572212	30983	0.195878	0.0033799	0.343516	0.343516	0.361342	0.0463417	0.0127991	55606	110.1	8	55606
37067	Forsyth County, NC	0.468949	0.0302392	42097	0.110453	0.0144739	0.180066	0.180066	0.32115	0.0236817	0.00503831	306067	747.2	4	306067
37069	Franklin County, NC	0.509549	0.0309578	38968	0.125913	0.00308246	0.2638	0.2638	0.224263	0.0354201	0.0195595	47260	96.1	32	47260
37071	Gaston County, NC	0.476586	0.0369557	39482	0.10861	0.00467235	0.285891	0.285891	0.294144	0.0255762	0.00888606	190365	534.4	15	190365
37073	Gates County, NC	0.464434	0.0248377	35647	0.170254	0	0.286117	0.286117	0.162548	0.0558831	0.014868	10516	30.9	43	10516
37075	Graham County, NC	0.531231	0.0318147	26645	0.195128	0.00255918	0.31608	0.31608	0.194134	0.0468098	0.0190817	7993	27.4	71	7993
37077	Granville County, NC	0.458778	0.0255574	39965	0.116697	0.00424251	0.269814	0.269814	0.237583	0.0348265	0.0115288	48498	91.3	28	48498
37079	Greene County, NC	0.443938	0.0419514	32074	0.202264	0	0.346042	0.346042	0.264063	0.0430108	0.0238949	18974	71.5	41	18974
37081	Guilford County, NC	0.485072	0.0379325	42618	0.105895	0.0162294	0.170283	0.170283	0.345198	0.0202114	0.00556125	421048	648.3	4	421048
37083	Halifax County, NC	0.487751	0.0418339	26459	0.239033	0.00443951	0.346245	0.346245	0.320433	0.0566857	0.00976404	57370	79.1	8	57370
37085	Harnett County, NC	0.505806	0.051205	35105	0.149007	0.00385344	0.249764	0.249764	0.286043	0.0347929	0.0125148	91025	153	23	91025
37087	Haywood County, NC	0.519854	0.0260572	33922	0.115078	0.010948	0.223478	0.223478	0.219861	0.0382251	0.00709957	54033	97.6	21	54033
37089	Henderson County, NC	0.502492	0.0262734	38109	0.0972233	0.0112971	0.168437	0.168437	0.215096	0.0264072	0.00817876	89173	238.4	21	89173
37091	Hertford County, NC	0.454765	0.0470355	26422	0.183256	0.00492726	0.344151	0.344151	0.271235	0.0542835	0.0130682	22601	64	76	22601
37093	Hoke County, NC	0.473427	0.0403075	33230	0.176785	0	0.265426	0.265426	0.247033	0.0452827	0.0216302	33646	86	33	33646
37095	Hyde County, NC	0.517889	0.0258441	28444	0.154369	0	0.316468	0.316468	0.248307	0.0636156	0.0155606	5826	9.5	74	5826
37097	Iredell County, NC	0.450134	0.0266765	41920	0.0815839	0.0240896	0.216344	0.216344	0.218628	0.0262247	0.00698902	122660	213.1	11	122660
37099	Jackson County, NC	0.54564	0.0649125	32552	0.151193	0.0295034	0.212107	0.212107	0.252069	0.0501099	0.0112198	33121	67.5	32	33121
37101	Johnston County, NC	0.502322	0.0264105	40872	0.128131	0.00187391	0.240731	0.240731	0.262299	0.0245735	0.00890654	121965	154	14	121965
37103	Jones County, NC	0.550197	0.0283159	30882	0.169105	0.00326975	0.278365	0.278365	0.179967	0.0529426	0.0246245	10381	22	67	10381
37105	Lee County, NC	0.454632	0.0296692	38900	0.128397	0.0024565	0.236682	0.236682	0.276715	0.0238817	0.0134301	49040	190.6	29	49040
37107	Lenoir County, NC	0.495222	0.0480676	31191	0.165691	0.00278242	0.280546	0.280546	0.300136	0.0378845	0.00720811	59648	149.2	8	59648
37109	Lincoln County, NC	0.457177	0.0263778	41421	0.0917145	0.0106223	0.282808	0.282808	0.206908	0.0264548	0.0094838	63780	213.5	17	63780
37111	McDowell County, NC	0.428323	0.0277223	32396	0.116041	0.00446713	0.298419	0.298419	0.205928	0.0408335	0.0126476	42151	95.4	30	42151
37113	Macon County, NC	0.574893	0.0267308	32139	0.126212	0.018491	0.22704	0.22704	0.199706	0.0449018	0.00795136	29811	57.7	49	29811
37115	Madison County, NC	0.474631	0.0300459	30985	0.153912	0.00651702	0.306809	0.306809	0.225987	0.04175	0.004375	19635	43.7	64	19635
37117	Martin County, NC	0.477885	0.0468332	28793	0.201884	0.00595829	0.292876	0.292876	0.285522	0.0484032	0.0135729	25593	55.5	36	25593
37119	Mecklenburg County, NC	0.479483	0.0374116	50579	0.0919716	0.0413272	0.137737	0.137737	0.337634	0.0149589	0.00737338	695454	1321.5	3	695454
37121	Mitchell County, NC	0.443593	0.0235414	30508	0.138301	0.00249766	0.314096	0.314096	0.194219	0.0604488	0.00519005	15687	70.8	60	15687
37123	Montgomery County, NC	0.4	0.0302392	32903	0.153646	0.017947	0.357873	0.357873	0.230043	0.0482331	0.0208164	26822	54.6	42	26822
37125	Moore County, NC	0.499048	0.0313521	41240	0.113654	0.0248315	0.173787	0.173787	0.207292	0.0286849	0.00670726	74769	107.2	21	74769
37127	Nash County, NC	0.476205	0.0340954	37147	0.134382	0.00782253	0.243663	0.243663	0.304988	0.0286232	0.0103436	87420	161.8	20	87420
37129	New Hanover County, NC	0.52297	0.0378841	40172	0.130548	0.0414479	0.137047	0.137047	0.316657	0.0230409	0.00456125	160307	805.8	14	160307
37131	Northampton County, NC	0.472215	0.0433829	26652	0.212556	0.0016631	0.375354	0.375354	0.226814	0.0807732	0.0113911	22086	41.2	73	22086
37133	Onslow County, NC	0.586557	0.031838	33756	0.1291	0.00482779	0.156789	0.156789	0.415664	0.0212792	0.0101409	150355	196.1	6	150355
37135	Orange County, NC	0.418996	0.0248661	42372	0.141306	0.041407	0.123903	0.123903	0.379614	0.0186861	0.00505854	118227	295.7	11	118227
37137	Pamlico County, NC	0.506852	0.0286691	34084	0.153339	0.00804477	0.24775	0.24775	0.165299	0.0478949	0.00888374	12934	38.4	64	12934
37139	Pasquotank County, NC	0.553364	0.0572289	30444	0.184042	0.00405933	0.232372	0.232372	0.338765	0.0485008	0.00852251	34897	153.8	53	34897
37141	Pender County, NC	0.530118	0.0329637	35902	0.135874	0.01407	0.231604	0.231604	0.183272	0.0389934	0.0115236	41082	47.2	32	41082
37143	Perquimans County, NC	0.546706	0.0307641	29538	0.179409	0.00495868	0.280552	0.280552	0.224949	0.0288482	0.00645856	11368	46	73	11368
37145	Person County, NC	0.493742	0.0296782	37159	0.119934	0.0043719	0.251379	0.251379	0.216656	0.0226482	0.0101526	35623	90.8	28	35623
37147	Pitt County, NC	0.492124	0.0444965	32868	0.203395	0.00999671	0.200595	0.200595	0.368341	0.023316	0.00999258	133798	205.3	7	133798
37149	Polk County, NC	0.497728	0.0224323	36259	0.100724	0.0121372	0.194023	0.194023	0.203734	0.0364188	0.00872534	18324	77	55	18324
37151	Randolph County, NC	0.452852	0.0214445	38348	0.0914678	0.00325667	0.300274	0.300274	0.231698	0.023747	0.0115675	130454	165.7	11	130454
37153	Richmond County, NC	0.467386	0.0390008	28830	0.19562	0.00103711	0.307734	0.307734	0.271244	0.0537683	0.0109663	46564	98.2	33	46564
37155	Robeson County, NC	0.485201	0.0561738	28202	0.228108	0.00374028	0.351285	0.351285	0.249035	0.0441422	0.0288481	123339	130	7	123339
37157	Rockingham County, NC	0.473369	0.035583	33784	0.127912	0	0.311186	0.311186	0.25146	0.0373625	0.00957041	91928	162.3	21	91928
37159	Rowan County, NC	0.474444	0.0407063	37494	0.105919	0.0060373	0.258011	0.258011	0.262763	0.0329395	0.00997197	130340	254.9	16	130340
37161	Rutherford County, NC	0.467189	0.036526	31122	0.139151	0.00410317	0.29609	0.29609	0.2436	0.0342583	0.00793934	62899	111.5	21	62899
37163	Sampson County, NC	0.432797	0.0425298	31793	0.175541	0.00275045	0.30864	0.30864	0.255343	0.0399138	0.0141427	60161	63.6	23	60161
37165	Scotland County, NC	0.418173	0.0583169	31010	0.205646	0	0.285999	0.285999	0.305274	0.0264199	0.0153743	35998	112.8	53	35998
37167	Stanly County, NC	0.482539	0.0289442	36898	0.107145	0.00156199	0.265723	0.265723	0.22909	0.0266841	0.0123746	58100	147.1	21	58100
37169	Stokes County, NC	0.491344	0.0395844	38808	0.090745	0.0024561	0.268253	0.268253	0.165757	0.0348143	0.0105239	44711	99	25	44711
37171	Surry County, NC	0.465542	0.0213035	33046	0.124201	0.00587894	0.329695	0.329695	0.219385	0.0380879	0.0118981	71219	132.7	21	71219
37173	Swain County, NC	0.581391	0.059273	28608	0.183095	0.0172691	0.294885	0.294885	0.214468	0.0402959	0.0179093	12968	24.6		12968
37175	Transylvania County, NC	0.51757	0.0267433	38587	0.0948146	0.0132469	0.17513	0.17513	0.187394	0.029789	0.00762987	29334	77.5	30	29334
37177	Tyrrell County, NC	0.485969	0.0303942	25684	0.23319	0.0186625	0.336987	0.336987	0.234123	0.0676643	0.0156148	4149	10.6	74	4149
37179	Union County, NC	0.509838	0.0302457	50638	0.081356	0.0128695	0.197634	0.197634	0.185885	0.0208112	0.0121226	123677	194	12	123677
37181	Vance County, NC	0.488644	0.0507217	31301	0.205034	0.0070698	0.319481	0.319481	0.311501	0.0324094	0.0148775	42954	169.4	53	42954
37183	Wake County, NC	0.434589	0.0287377	54988	0.0782377	0.0261118	0.106786	0.106786	0.300841	0.0125434	0.0052388	627846	754.7	2	627846
37185	Warren County, NC	0.443074	0.0417667	28351	0.19445	0.00308737	0.325465	0.325465	0.224448	0.048521	0.0199792	19972	46.6	73	19972
37187	Washington County, NC	0.505446	0.0392786	28865	0.217631	0.0109051	0.301397	0.301397	0.254336	0.0443451	0.013788	13723	39.4	69	13723
37189	Watauga County, NC	0.549347	0.0520546	32611	0.179142	0.027697	0.183592	0.183592	0.324673	0.02763	0.00622733	42695	136.6	32	42695
37191	Wayne County, NC	0.48846	0.0363609	33942	0.138399	0.00428912	0.228057	0.228057	0.324717	0.0255796	0.0100911	113329	205.1	6	113329
37193	Wilkes County, NC	0.455994	0.02356	34258	0.118519	0.00353187	0.340257	0.340257	0.197584	0.0443527	0.00757974	65632	86.7	19	65632
37195	Wilson County, NC	0.478304	0.0458105	33116	0.184722	0.00659601	0.305695	0.305695	0.389993	0.0267361	0.00863244	73814	198.9	8	73814
37197	Yadkin County, NC	0.471759	0.0202187	36660	0.0996801	0.0051174	0.27974	0.27974	0.194085	0.0322647	0.0128921	36348	108.3	26	36348
37199	Yancey County, NC	0.455983	0.0255985	29674	0.157641	0.00297796	0.288536	0.288536	0.216515	0.057682	0.00990364	17774	56.9	65	17774
38001	Adams County, ND	0.48562	0.0110418	29079	0.104299	0.00429185	0.1687	0.1687	0.24105	0.0169492	0.00535236	2593	2.6	81	2593
38003	Barnes County, ND	0.488121	0.0292422	31166	0.108446	0	0.150282	0.150282	0.22017	0.0194513	0.00184275	11775	7.9	58	11775
38005	Benson County, ND	0.455734	0.0743784	26688	0.291143	0.0021645	0.262173	0.262173	0.373789	0.032646	0.0313574	6964	5	88	6964
38007	Billings County, ND	0.449664	0.0181058	32667	0.128409	0	0.22205	0.22205	0.201577	0.010929	0.0191257	888	0.8	80	888
38009	Bottineau County, ND	0.540446	0.0267581	29853	0.106625	0.00126502	0.187211	0.187211	0.173151	0.0128292	0.00810263	7149	4.3	81	7149
38011	Bowman County, ND	0.449729	0.0140023	31906	0.0821179	0.00534759	0.178166	0.178166	0.174865	0.011782	0.00294551	3242	2.8	81	3242
38013	Burke County, ND	0.44499	0.0145946	25330	0.153503	0.0036036	0.212211	0.212211	0.161535	0.0286278	0.00691017	2242	2	81	2242
38015	Burleigh County, ND	0.518806	0.025213	41309	0.0782319	0.00371044	0.121247	0.121247	0.232758	0.0165522	0.00520419	69416	42.5	17	69416
38017	Cass County, ND	0.528368	0.0296802	38147	0.10056	0.00208084	0.0909894	0.0909894	0.369453	0.0105817	0.00307902	123138	69.8	11	123138
38019	Cavalier County, ND	0.513577	0.0223156	31868	0.114668	0	0.212016	0.212016	0.148345	0.0153694	0.00396629	4831	3.2	81	4831
38021	Dickey County, ND	0.474274	0.0246833	29231	0.147941	0	0.204194	0.204194	0.266493	0.0175208	0.0065703	5757	5.1	84	5757
38023	Divide County, ND	0.438008	0.0236593	30089	0.145662	0	0.195864	0.195864	0.161496	0.0218905	0	2283	1.8	81	2283
[truncated: 1,141 more rows]
