# Supplementary material for: Social Determinants and the Classification of Disease: Descriptive Epidemiology of Selected Socially Mediated Disease Constellations
Source: PLoS One. 2014 Nov 5;9(11):e110271. doi: 10.1371/journal.pone.0110271 (PMC4220931; doi:10.1371/journal.pone.0110271)
Supplement: Text S1 — (ZIP) [file pone.0110271.s001.zip › urbanization codes cdc.xls]

## Sheet: Sheet1
Urbanization Code	FIPS
3	1001
5	1003
5	1005
2	1007
2	1009
6	1011
6	1013
4	1015
5	1017
6	1019
2	1021
6	1023
6	1025
6	1027
6	1029
5	1031
4	1033
6	1035
5	1037
6	1039
6	1041
5	1043
5	1045
5	1047
5	1049
3	1051
6	1053
4	1055
6	1057
6	1059
4	1061
4	1063
4	1065
4	1067
4	1069
5	1071
1	1073
6	1075
4	1077
4	1079
4	1081
3	1083
3	1085
5	1087
3	1089
6	1091
6	1093
5	1095
3	1097
6	1099
3	1101
4	1103
6	1105
6	1107
5	1109
6	1111
3	1113
2	1115
2	1117
6	1119
5	1121
5	1123
4	1125
2	1127
6	1129
6	1131
6	1133
6	2013
6	2016
3	2020
6	2050
6	2060
6	2068
6	2070
4	2090
6	2100
5	2110
6	2122
5	2130
5	2150
6	2164
3	2170
6	2180
6	2185
6	2188
6	2201
6	2220
6	2232
6	2240
6	2261
6	2270
6	2280
6	2282
6	2290
6	4001
5	4003
4	4005
5	4007
5	4009
5	4011
6	4012
1	4013
5	4015
6	4017
3	4019
2	4021
5	4023
4	4025
4	4027
6	5001
6	5003
5	5005
3	5007
5	5009
6	5011
5	5013
6	5015
6	5017
5	5019
6	5021
6	5023
4	5025
5	5027
6	5029
4	5031
3	5033
2	5035
6	5037
6	5039
6	5041
6	5043
3	5045
3	5047
6	5049
4	5051
3	5053
5	5055
5	5057
6	5059
6	5061
5	5063
6	5065
6	5067
4	5069
6	5071
6	5073
6	5075
6	5077
4	5079
6	5081
6	5083
3	5085
3	5087
6	5089
4	5091
5	5093
6	5095
6	5097
5	5099
5	5101
5	5103
3	5105
5	5107
6	5109
4	5111
6	5113
5	5115
6	5117
3	5119
6	5121
5	5123
3	5125
6	5127
6	5129
3	5131
6	5133
6	5135
6	5137
5	5139
6	5141
3	5143
5	5145
6	5147
5	5149
1	6001
6	6003
6	6005
4	6007
6	6009
6	6011
2	6013
5	6015
2	6017
3	6019
6	6021
5	6023
4	6025
5	6027
3	6029
4	6031
5	6033
5	6035
1	6037
4	6039
2	6041
6	6043
5	6045
4	6047
6	6049
6	6051
3	6053
4	6055
5	6057
1	6059
2	6061
6	6063
1	6065
1	6067
2	6069
2	6071
1	6073
1	6075
3	6077
3	6079
2	6081
3	6083
1	6085
3	6087
4	6089
6	6091
6	6093
3	6095
3	6097
3	6099
4	6101
5	6103
6	6105
3	6107
5	6109
3	6111
2	6113
4	6115
2	8001
6	8003
2	8005
6	8007
6	8009
6	8011
3	8013
2	8014
6	8015
6	8017
2	8019
6	8021
6	8023
6	8025
6	8027
6	8029
1	8031
6	8033
2	8035
5	8037
2	8039
3	8041
5	8043
6	8045
2	8047
6	8049
6	8051
6	8053
6	8055
6	8057
2	8059
6	8061
6	8063
5	8065
5	8067
3	8069
6	8071
6	8073
5	8075
4	8077
6	8079
6	8081
6	8083
5	8085
5	8087
6	8089
6	8091
2	8093
6	8095
6	8097
6	8099
4	8101
6	8103
6	8105
6	8107
6	8109
6	8111
6	8113
6	8115
5	8117
3	8119
6	8121
4	8123
6	8125
3	9001
1	9003
5	9005
2	9007
3	9009
3	9011
2	9013
5	9015
4	10001
2	10003
5	10005
1	11001
4	12001
2	12003
4	12005
6	12007
3	12009
2	12011
6	12013
4	12015
5	12017
2	12019
3	12021
5	12023
5	12027
6	12029
1	12031
3	12033
5	12035
6	12037
3	12039
4	12041
6	12043
6	12045
6	12047
5	12049
5	12051
2	12053
5	12055
1	12057
6	12059
4	12061
6	12063
3	12065
6	12067
2	12069
3	12071
3	12073
6	12075
6	12077
6	12079
3	12081
3	12083
3	12085
1	12086
5	12087
2	12089
4	12091
5	12093
1	12095
2	12097
2	12099
2	12101
1	12103
3	12105
5	12107
2	12109
3	12111
3	12113
3	12115
2	12117
5	12119
6	12121
6	12123
6	12125
3	12127
3	12129
6	12131
6	12133
6	13001
5	13003
6	13005
4	13007
5	13009
6	13011
2	13013
2	13015
5	13017
6	13019
4	13021
6	13023
4	13025
4	13027
3	13029
5	13031
3	13033
2	13035
6	13037
5	13039
6	13043
2	13045
3	13047
6	13049
3	13051
3	13053
5	13055
2	13057
4	13059
6	13061
2	13063
6	13065
2	13067
5	13069
5	13071
3	13073
6	13075
2	13077
4	13079
5	13081
3	13083
2	13085
5	13087
2	13089
6	13091
6	13093
4	13095
2	13097
6	13099
4	13101
3	13103
6	13105
6	13107
6	13109
6	13111
2	13113
4	13115
2	13117
6	13119
1	13121
6	13123
6	13125
4	13127
5	13129
6	13131
6	13133
2	13135
5	13137
4	13139
5	13141
2	13143
3	13145
6	13147
2	13149
2	13151
4	13153
5	13155
6	13157
2	13159
6	13161
6	13163
6	13165
5	13167
4	13169
2	13171
4	13173
5	13175
4	13177
4	13179
6	13181
4	13183
4	13185
6	13187
3	13189
4	13191
6	13193
4	13195
3	13197
2	13199
6	13201
6	13205
4	13207
5	13209
6	13211
4	13213
3	13215
2	13217
4	13219
4	13221
2	13223
5	13225
2	13227
5	13229
2	13231
5	13233
6	13235
6	13237
5	13239
6	13241
6	13243
3	13245
2	13247
5	13249
6	13251
6	13253
2	13255
5	13257
6	13259
5	13261
6	13263
6	13265
6	13267
6	13269
6	13271
4	13273
5	13275
5	13277
5	13279
6	13281
6	13283
5	13285
6	13287
4	13289
6	13291
5	13293
3	13295
2	13297
5	13299
6	13301
6	13303
5	13305
6	13307
6	13309
6	13311
4	13313
6	13315
6	13317
6	13319
4	13321
5	15001
3	15003
6	15005
5	15007
5	15009
3	16001
6	16003
4	16005
6	16007
6	16009
5	16011
6	16013
3	16015
6	16017
4	16019
6	16021
6	16023
6	16025
3	16027
6	16029
5	16031
6	16033
6	16035
6	16037
5	16039
4	16041
5	16043
3	16045
6	16047
6	16049
4	16051
5	16053
4	16055
5	16057
6	16059
6	16061
6	16063
5	16065
5	16067
4	16069
6	16071
3	16073
5	16075
4	16077
6	16079
5	16081
5	16083
6	16085
6	16087
5	17001
5	17003
2	17005
3	17007
6	17009
5	17011
2	17013
6	17015
6	17017
4	17019
5	17021
6	17023
6	17025
2	17027
5	17029
1	17031
6	17033
5	17035
2	17037
6	17039
6	17041
2	17043
6	17045
6	17047
5	17049
6	17051
4	17053
6	17055
5	17057
6	17059
6	17061
2	17063
5	17065
6	17067
6	17069
5	17071
3	17073
6	17075
5	17077
6	17079
5	17081
2	17083
6	17085
6	17087
2	17089
4	17091
2	17093
5	17095
2	17097
5	17099
6	17101
5	17103
5	17105
5	17107
5	17109
2	17111
4	17113
4	17115
2	17117
2	17119
5	17121
3	17123
6	17125
5	17127
4	17129
3	17131
2	17133
6	17135
5	17137
6	17139
5	17141
3	17143
6	17145
4	17147
6	17149
6	17151
6	17153
5	17155
6	17157
6	17159
3	17161
2	17163
5	17165
4	17167
6	17169
5	17171
6	17173
3	17175
5	17177
3	17179
6	17181
4	17183
6	17185
5	17187
6	17189
6	17191
6	17193
5	17195
2	17197
5	17199
3	17201
3	17203
5	18001
3	18003
4	18005
4	18007
6	18009
2	18011
2	18013
4	18015
5	18017
2	18019
4	18021
5	18023
6	18025
5	18027
2	18029
5	18031
5	18033
4	18035
5	18037
4	18039
5	18041
2	18043
6	18045
2	18047
6	18049
3	18051
5	18053
4	18055
2	18057
2	18059
2	18061
2	18063
5	18065
4	18067
5	18069
5	18071
2	18073
6	18075
5	18077
5	18079
2	18081
5	18083
5	18085
6	18087
2	18089
4	18091
5	18093
4	18095
1	18097
5	18099
6	18101
5	18103
4	18105
5	18107
2	18109
2	18111
5	18113
2	18115
6	18117
4	18119
6	18121
6	18123
5	18125
2	18127
3	18129
6	18131
2	18133
6	18135
6	18137
6	18139
3	18141
5	18143
2	18145
6	18147
6	18149
5	18151
4	18153
6	18155
4	18157
4	18159
6	18161
3	18163
4	18165
4	18167
5	18169
6	18171
3	18173
2	18175
5	18177
3	18179
6	18181
3	18183
6	19001
6	19003
6	19005
6	19007
6	19009
4	19011
4	19013
5	19015
4	19017
6	19019
5	19021
6	19023
6	19025
6	19027
6	19029
6	19031
5	19033
6	19035
6	19037
6	19039
5	19041
6	19043
5	19045
6	19047
3	19049
6	19051
6	19053
6	19055
5	19057
5	19059
4	19061
6	19063
6	19065
6	19067
6	19069
6	19071
6	19073
4	19075
3	19077
6	19079
6	19081
6	19083
3	19085
6	19087
6	19089
6	19091
6	19093
6	19095
6	19097
5	19099
6	19101
4	19103
4	19105
6	19107
6	19109
5	19111
4	19113
5	19115
6	19117
6	19119
3	19121
5	19123
5	19125
5	19127
3	19129
6	19131
6	19133
6	19135
6	19137
5	19139
6	19141
6	19143
6	19145
6	19147
6	19149
6	19151
3	19153
3	19155
6	19157
6	19159
6	19161
3	19163
6	19165
6	19167
4	19169
6	19171
6	19173
6	19175
6	19177
5	19179
3	19181
4	19183
6	19185
5	19187
6	19189
6	19191
4	19193
5	19195
6	19197
6	20001
6	20003
5	20005
6	20007
5	20009
6	20011
6	20013
3	20015
5	20017
6	20019
6	20021
6	20023
6	20025
6	20027
6	20029
6	20031
6	20033
5	20035
5	20037
6	20039
6	20041
4	20043
4	20045
6	20047
6	20049
5	20051
6	20053
5	20055
5	20057
2	20059
5	20061
6	20063
6	20065
6	20067
6	20069
6	20071
6	20073
6	20075
6	20077
3	20079
6	20081
6	20083
4	20085
4	20087
6	20089
2	20091
6	20093
6	20095
6	20097
5	20099
6	20101
2	20103
6	20105
2	20107
6	20109
5	20111
5	20113
6	20115
6	20117
6	20119
2	20121
6	20123
5	20125
6	20127
6	20129
6	20131
6	20133
6	20135
6	20137
4	20139
6	20141
5	20143
6	20145
6	20147
5	20149
6	20151
6	20153
5	20155
6	20157
6	20159
5	20161
6	20163
6	20165
6	20167
5	20169
6	20171
3	20173
5	20175
4	20177
6	20179
6	20181
6	20183
6	20185
6	20187
6	20189
3	20191
6	20193
6	20195
4	20197
6	20199
6	20201
6	20203
6	20205
6	20207
2	20209
6	21001
6	21003
5	21005
5	21007
5	21009
5	21011
5	21013
2	21015
3	21017
3	21019
5	21021
2	21023
6	21025
6	21027
2	21029
6	21031
6	21033
5	21035
2	21037
6	21039
6	21041
6	21043
6	21045
4	21047
3	21049
6	21051
6	21053
6	21055
6	21057
4	21059
4	21061
6	21063
6	21065
3	21067
6	21069
6	21071
5	21073
5	21075
2	21077
6	21079
2	21081
5	21083
6	21085
6	21087
3	21089
4	21091
4	21093
6	21095
6	21097
6	21099
3	21101
2	21103
6	21105
5	21107
6	21109
1	21111
3	21113
6	21115
2	21117
6	21119
6	21121
4	21123
5	21125
6	21127
6	21129
6	21131
6	21133
5	21135
5	21137
5	21139
6	21141
6	21143
5	21145
6	21147
4	21149
5	21151
6	21153
6	21155
6	21157
6	21159
5	21161
2	21163
5	21165
6	21167
5	21169
6	21171
5	21173
6	21175
5	21177
2	21179
6	21181
6	21183
2	21185
6	21187
6	21189
2	21191
6	21193
6	21195
6	21197
5	21199
6	21201
5	21203
6	21205
6	21207
3	21209
2	21211
6	21213
2	21215
5	21217
6	21219
4	21221
2	21223
6	21225
4	21227
6	21229
6	21231
3	21233
5	21235
6	21237
3	21239
5	22001
6	22003
3	22005
5	22007
6	22009
5	22011
6	22013
3	22015
3	22017
4	22019
6	22021
4	22023
6	22025
6	22027
5	22029
3	22031
3	22033
6	22035
3	22037
6	22039
6	22041
4	22043
5	22045
3	22047
5	22049
2	22051
5	22053
4	22055
4	22057
6	22059
5	22061
3	22063
5	22065
5	22067
5	22069
1	22071
4	22073
2	22075
3	22077
4	22079
6	22081
6	22083
6	22085
2	22087
2	22089
3	22091
6	22093
2	22095
5	22097
4	22099
5	22101
2	22103
5	22105
6	22107
4	22109
4	22111
5	22113
5	22115
5	22117
5	22119
3	22121
6	22123
3	22125
6	22127
4	23001
6	23003
3	23005
6	23007
6	23009
5	23011
5	23013
6	23015
6	23017
4	23019
6	23021
3	23023
6	23025
6	23027
6	23029
3	23031
4	24001
2	24003
2	24005
2	24009
6	24011
2	24013
2	24015
2	24017
5	24019
2	24021
6	24023
2	24025
2	24027
6	24029
2	24031
2	24033
2	24035
5	24037
4	24039
5	24041
4	24043
4	24045
5	24047
1	24510
4	25001
4	25003
2	25005
6	25007
2	25009
3	25011
3	25013
3	25015
2	25017
6	25019
2	25021
2	25023
1	25025
3	25027
6	26001
6	26003
5	26005
5	26007
6	26009
6	26011
6	26013
3	26015
4	26017
5	26019
4	26021
5	26023
4	26025
3	26027
6	26029
6	26031
5	26033
6	26035
3	26037
6	26039
5	26041
5	26043
3	26045
6	26047
3	26049
6	26051
6	26053
5	26055
5	26057
6	26059
5	26061
6	26063
3	26065
3	26067
6	26069
6	26071
5	26073
4	26075
3	26077
5	26079
3	26081
5	26083
6	26085
2	26087
5	26089
5	26091
2	26093
6	26095
6	26097
2	26099
6	26101
5	26103
6	26105
5	26107
5	26109
5	26111
5	26113
4	26115
6	26117
6	26119
4	26121
3	26123
2	26125
6	26127
6	26129
6	26131
6	26133
6	26135
6	26137
3	26139
6	26141
6	26143
4	26145
2	26147
5	26149
6	26151
6	26153
5	26155
6	26157
3	26159
3	26161
1	26163
5	26165
6	27001
2	27003
6	27005
5	27007
4	27009
6	27011
5	27013
5	27015
3	27017
2	27019
5	27021
6	27023
2	27025
4	27027
6	27029
6	27031
6	27033
5	27035
2	27037
4	27039
5	27041
6	27043
6	27045
5	27047
5	27049
6	27051
1	27053
4	27055
6	27057
2	27059
6	27061
6	27063
6	27065
5	27067
6	27069
6	27071
6	27073
6	27075
6	27077
6	27079
6	27081
5	27083
5	27085
6	27087
6	27089
5	27091
6	27093
6	27095
6	27097
5	27099
6	27101
5	27103
5	27105
6	27107
4	27109
5	27111
6	27113
6	27115
6	27117
4	27119
6	27121
1	27123
6	27125
6	27127
6	27129
5	27131
6	27133
6	27135
3	27137
2	27139
2	27141
6	27143
4	27145
5	27147
6	27149
6	27151
6	27153
6	27155
4	27157
6	27159
6	27161
2	27163
6	27165
5	27167
5	27169
2	27171
6	27173
5	28001
5	28003
5	28005
6	28007
6	28009
5	28011
6	28013
5	28015
6	28017
6	28019
6	28021
5	28023
5	28025
5	28027
3	28029
6	28031
2	28033
4	28035
6	28037
4	28039
6	28041
5	28043
3	28045
3	28047
3	28049
6	28051
6	28053
6	28055
5	28057
4	28059
5	28061
6	28063
6	28065
5	28067
5	28069
5	28071
4	28073
5	28075
6	28077
6	28079
5	28081
5	28083
5	28085
5	28087
3	28089
6	28091
2	28093
6	28095
6	28097
6	28099
6	28101
6	28103
5	28105
6	28107
5	28109
4	28111
5	28113
5	28115
6	28117
6	28119
3	28121
6	28123
6	28125
3	28127
6	28129
3	28131
5	28133
6	28135
2	28137
6	28139
6	28141
2	28143
6	28145
6	28147
5	28149
5	28151
6	28153
6	28155
6	28157
6	28159
6	28161
5	28163
5	29001
4	29003
6	29005
5	29007
6	29009
6	29011
2	29013
6	29015
5	29017
4	29019
4	29021
5	29023
2	29025
4	29027
6	29029
5	29031
6	29033
6	29035
2	29037
6	29039
6	29041
3	29043
5	29045
2	29047
2	29049
4	29051
6	29053
6	29055
6	29057
3	29059
6	29061
4	29063
6	29065
6	29067
5	29069
2	29071
6	29073
6	29075
3	29077
6	29079
6	29081
6	29083
6	29085
6	29087
4	29089
5	29091
6	29093
1	29095
4	29097
2	29099
5	29101
6	29103
5	29105
2	29107
6	29109
5	29111
2	29113
6	29115
6	29117
3	29119
6	29121
6	29123
6	29125
5	29127
6	29129
6	29131
6	29133
4	29135
6	29137
6	29139
6	29141
6	29143
4	29145
5	29147
6	29149
4	29151
6	29153
6	29155
6	29157
5	29159
5	29161
6	29163
2	29165
3	29167
5	29169
6	29171
5	29173
5	29175
2	29177
6	29179
6	29181
2	29183
6	29185
6	29186
5	29187
2	29189
5	29195
5	29197
6	29199
5	29201
6	29203
6	29205
6	29207
5	29209
6	29211
5	29213
6	29215
6	29217
2	29219
2	29221
6	29223
3	29225
6	29227
6	29229
1	29510
6	30001
6	30003
6	30005
6	30007
4	30009
6	30011
4	30013
6	30015
6	30017
6	30019
6	30021
6	30023
6	30025
6	30027
5	30029
5	30031
6	30033
6	30035
6	30037
6	30039
5	30041
5	30043
6	30045
6	30047
5	30049
6	30051
6	30053
6	30055
6	30057
6	30059
6	30061
4	30063
6	30065
6	30067
6	30069
6	30071
6	30073
6	30075
6	30077
6	30079
6	30081
6	30083
6	30085
6	30087
6	30089
6	30091
5	30093
6	30095
6	30097
6	30099
6	30101
6	30103
6	30105
6	30107
6	30109
4	30111
5	31001
6	31003
6	31005
5	31007
6	31009
6	31011
6	31013
6	31015
6	31017
5	31019
6	31021
6	31023
3	31025
6	31027
6	31029
6	31031
6	31033
5	31035
6	31037
6	31039
6	31041
4	31043
6	31045
5	31047
6	31049
4	31051
5	31053
3	31055
6	31057
6	31059
6	31061
6	31063
6	31065
5	31067
6	31069
6	31071
5	31073
6	31075
6	31077
5	31079
6	31081
6	31083
6	31085
6	31087
6	31089
6	31091
5	31093
6	31095
6	31097
5	31099
6	31101
6	31103
6	31105
6	31107
3	31109
5	31111
5	31113
6	31115
5	31117
5	31119
5	31121
6	31123
6	31125
6	31127
6	31129
6	31131
6	31133
6	31135
6	31137
5	31139
5	31141
6	31143
6	31145
6	31147
6	31149
6	31151
3	31153
3	31155
5	31157
3	31159
6	31161
6	31163
6	31165
5	31167
6	31169
6	31171
6	31173
6	31175
3	31177
6	31179
6	31181
6	31183
6	31185
5	32001
1	32003
5	32005
5	32007
6	32009
5	32011
6	32013
6	32015
6	32017
5	32019
6	32021
5	32023
6	32027
3	32029
3	32031
6	32033
4	32510
5	33001
6	33003
5	33005
5	33007
5	33009
3	33011
5	33013
2	33015
2	33017
5	33019
3	34001
2	34003
2	34005
2	34007
4	34009
4	34011
1	34013
2	34015
1	34017
2	34019
3	34021
2	34023
2	34025
2	34027
2	34029
2	34031
2	34033
2	34035
2	34037
2	34039
3	34041
3	35001
6	35003
5	35005
5	35006
6	35007
5	35009
6	35011
4	35013
5	35015
5	35017
6	35019
6	35021
6	35023
5	35025
5	35027
5	35028
5	35029
5	35031
6	35033
5	35035
6	35037
5	35039
5	35041
3	35043
4	35045
5	35047
4	35049
6	35051
6	35053
5	35055
3	35057
6	35059
3	35061
3	36001
6	36003
1	36005
4	36007
5	36009
5	36011
5	36013
4	36015
6	36017
5	36019
5	36021
5	36023
6	36025
3	36027
1	36029
6	36031
5	36033
5	36035
5	36037
6	36039
6	36041
3	36043
5	36045
1	36047
6	36049
2	36051
3	36053
1	36055
5	36057
2	36059
1	36061
2	36063
3	36065
3	36067
2	36069
3	36071
2	36073
3	36075
5	36077
2	36079
1	36081
3	36083
1	36085
2	36087
5	36089
3	36091
3	36093
3	36095
6	36097
5	36099
5	36101
2	36103
6	36105
4	36107
4	36109
4	36111
4	36113
4	36115
2	36117
2	36119
6	36121
6	36123
4	37001
3	37003
6	37005
2	37007
6	37009
6	37011
5	37013
6	37015
6	37017
3	37019
3	37021
3	37023
2	37025
3	37027
5	37029
5	37031
6	37033
3	37035
3	37037
6	37039
6	37041
6	37043
5	37045
6	37047
5	37049
3	37051
2	37053
5	37055
5	37057
3	37059
6	37061
3	37063
4	37065
3	37067
3	37069
2	37071
6	37073
6	37075
6	37077
4	37079
3	37081
5	37083
5	37085
3	37087
3	37089
6	37091
3	37093
6	37095
5	37097
6	37099
3	37101
5	37103
5	37105
5	37107
5	37109
6	37111
6	37113
3	37115
6	37117
1	37119
6	37121
6	37123
5	37125
4	37127
3	37129
5	37131
4	37133
3	37135
5	37137
5	37139
3	37141
5	37143
3	37145
4	37147
6	37149
3	37151
5	37153
5	37155
3	37157
5	37159
5	37161
6	37163
5	37165
5	37167
3	37169
5	37171
6	37173
5	37175
6	37177
2	37179
5	37181
3	37183
6	37185
6	37187
5	37189
4	37191
5	37193
5	37195
3	37197
6	37199
6	38001
6	38003
6	38005
5	38007
6	38009
6	38011
6	38013
4	38015
4	38017
6	38019
6	38021
[truncated: 1,148 more rows]
