# Supplementary material for: Social Determinants and the Classification of Disease: Descriptive Epidemiology of Selected Socially Mediated Disease Constellations
Source: PLoS One. 2014 Nov 5;9(11):e110271. doi: 10.1371/journal.pone.0110271 (PMC4220931; doi:10.1371/journal.pone.0110271)
Supplement: Text S1 — (ZIP) [file pone.0110271.s001.zip › white male all cause.xls]

## Sheet: peter
WHITE MALE ALL CAUSE MORTALITY
County	fips	colonr	lungr	ischr	ohrtr	stroker	renalr	liverr	assaultr	transr	oextr	suicr	infmr	pullr
Autauga County, AL	1001		140.7	202.7	181.7	85	21.7			38.7	28.8	44.3	562.9	96
Baldwin County, AL	1003	18.4	115.1	184.5	100.2	50.7	9.8	8.8	5.5	35.5	40.1	32.5	569.3	50.5
Barbour County, AL	1005		166.2	115	243.9	64.5				35.4	33.7	25		85.1
Bibb County, AL	1007	33.9	127.8	267.2	130.7	171.3	36.4			64.9	53.7	47.9		85.6
Blount County, AL	1009	23.2	137.5	222.6	154.9	52.3	29.5		9	44	36.2	35.1	931.2	84.8
Bullock County, AL	1011		100.8	401.7	104.4									94.4
Butler County, AL	1013		136	197.5	266.9	79.9	29.2			58.8	41			121.7
Calhoun County, AL	1015	33.3	157.1	302.1	164.3	54.1	33.5	6.5	14	43.8	42.4	41	722.2	94.6
Chambers County, AL	1017	24.4	151.8	152.7	274.3	82.4	31.4			37.7	35.1	19.3		93.1
Cherokee County, AL	1019	34.3	143.9	276.5	120.9	61	22.3			34.3	39.4	51.2		91.9
Chilton County, AL	1021	21.6	164.8	298.2	146.3	63.6	23.8			41.3	57.1	39.9	1119.4	90.6
Choctaw County, AL	1023		123.5	253.5	81.8	72.8				58.4				57.7
Clarke County, AL	1025	27.1	116.3	201.5	61.4	68.3				54.7	34.7	26.3		64
Clay County, AL	1027		168.9	307.8	100.7	60.6					44.4			93.9
Cleburne County, AL	1029	35	131.6	184.9	161.2	59.5	29.9			25.7	40	66.2		82.2
Coffee County, AL	1031	22.5	123.4	229.4	144.2	46.4	18.1			36.7	22.5	39.1		85.8
Colbert County, AL	1033	23.3	139.4	271.4	123.5	65.5	25.8		7.8	39.1	40.1	36	824.6	84.8
Conecuh County, AL	1035		147.2	217.6	191.5	82.3				52.8	46.6	49.4		96.7
Coosa County, AL	1037		152.8	256.1	112.6	67.7				58	45.1			91.7
Covington County, AL	1039	25.5	168.4	266.7	174.7	68.1	18.2		10.2	60.8	30.8	30.5	701	82
Crenshaw County, AL	1041	36.2	147.1	226.7	187.6	60.7				50.7		43		162.3
Cullman County, AL	1043	18.8	158.2	292.3	139.1	68.3	25.4	4.5		52.2	38.3	26	721.8	115.3
Dale County, AL	1045	28.2	149.3	233	111.3	49.8	25.7	13.2		39.7	23.3	30.6	731.8	123.4
Dallas County, AL	1047	43.4	135.2	252.1	133.6	56.7	19.9			57.5	31.9	44.5		87.4
DeKalb County, AL	1049	18.7	125.3	231	216.1	59.7	25.5	5	7.9	34.2	39	26.1	751.2	103.3
Elmore County, AL	1051	21.6	142	183.4	134.7	45.5	8.7	8.7	7.4	27.8	23.8	26.5	576.6	86.5
Escambia County, AL	1053	26.7	160.2	301.7	60.7	75.2				52.6	53.8	36.2	901.3	71.8
Etowah County, AL	1055	24.7	143.7	319.7	160.6	74.3	25.7	9	9.1	37.9	35.6	35	779.2	118.7
Fayette County, AL	1057	27.8	122.7	147.7	217.4	72.1				60.3	50.9	39.9		116.3
Franklin County, AL	1059	33.7	158.6	214.4	244.4	65.5	22.2			68.9	49.8	35.3	884.3	89.1
Geneva County, AL	1061	21.5	163.9	260.1	86.9	79.6	25.1	14.3		41.1	22.6	42.9		102.9
Greene County, AL	1063		146.1		328.6
Hale County, AL	1065		92.3	216.5	182.6	43.9				51.7				64.4
Henry County, AL	1067	28.6	142.8	186.9	104.8	82				52				106.7
Houston County, AL	1069	20.1	120	195.9	91	49.5	19.8	5		37.6	30.1	24	687.7	97.5
Jackson County, AL	1071	28.8	153.1	247.2	193.9	73.1	30.7	7.2		51	42.9	35.3	703.5	84.8
Jefferson County, AL	1073	23.2	119	210.6	94.3	63.9	22.9	8	8.5	29.4	39.7	31.7	695.5	78.6
Lamar County, AL	1075	32	163.5	250.7	157.3	79.8				58.8	38.2	28.2		128.4
Lauderdale County, AL	1077	19.8	128.9	162.1	107.8	64.1	25.7	8	9.7	41.6	38.2	33.4	616.4	92.7
Lawrence County, AL	1079	20.6	127.5	281.2	154.2	75.9	30.9		12.1	55.7	57.1	41.2	755.8	104.4
Lee County, AL	1081	25.2	104	222.6	97.1	61.5	20.1	6.9	7.9	32.4	23.2	23.3	605.3	76.5
Limestone County, AL	1083	14	133.9	183.4	221.7	53	24.2		12.9	37.6	25.4	25.2	638.4	65.7
Lowndes County, AL	1085		124.5		164.4
Macon County, AL	1087		117.8	158.3	209.7	71.9
Madison County, AL	1089	16.9	111.6	149.4	152.1	53.1	17.1	6.8	5.5	28.5	25.3	27.8	631.3	61.4
Marengo County, AL	1091		104.6	235.8	106.3	45.4				42.6	43.4			66.3
Marion County, AL	1093	27.6	178.5	316.1	163.2	59.8	17.1			59.4	55.4	37.4	925.3	116.6
Marshall County, AL	1095	20.4	164.7	248.5	205.6	76.1	24.6	10.2	5	42.6	38.5	37.1	1077.6	121
Mobile County, AL	1097	25.4	134.2	261	88.4	60.7	14	8.2	14.1	45.1	44.2	29.5	724.4	75.8
Monroe County, AL	1099	21.9	149.7	140.2	152.8	52.1	23.8			36.4	39.3	34.8		85
Montgomery County, AL	1101	19.3	117.3	185.8	80.6	46.3	23.5	10.2	8.6	25.6	28.8	32.9	506.4	78.6
Morgan County, AL	1103	21.5	134.4	173	182.6	50.2	25.7	5.2	7.5	34.6	34.6	36.8	801.7	80.8
Perry County, AL	1105		121.1	197.6	152.9
Pickens County, AL	1107		151	156.3	260.6	58.3				52.9				81.2
Pike County, AL	1109	24.1	94.7	168.4	204.2	65.7				49.8	29.6	35.3		75.1
Randolph County, AL	1111	26.6	94.4	292.6	119.5	80.7	36.1			61.3	44.2	42.2		109.2
Russell County, AL	1113	35.5	183.7	202.1	94.2	69.4	18.6		19.3	47.2	49.3	32.6	1062.5	118.7
St. Clair County, AL	1115	31	158.1	248.4	132.9	73.6	26.8	8.6	6.5	31.8	33.9	33	958	126.6
Shelby County, AL	1117	18.4	113.5	153.5	99.1	42.3	19.7	6.5	2.8	29.6	31.6	25.6	612.7	68.3
Sumter County, AL	1119		149.2	159	188.8									75.8
Talladega County, AL	1121	27.3	150	234.4	235.4	65.3	27.8	7.1	9	41.9	35.1	30.1	835	102.6
Tallapoosa County, AL	1123	24.4	138.4	247.6	141.5	57.9	17.5			40.2	34.6	40.8		119.4
Tuscaloosa County, AL	1125	27	137.7	212	115.8	67.4	22	8.3	8.3	31.2	42.3	32.7	694.4	90.3
Walker County, AL	1127	21	165.4	309.8	275.2	72.9	30.2	8.7	11.7	71.8	58.4	46.4	1011.5	106.9
Washington County, AL	1129		129	136.7	194.4	54.9				42.6				85.7
Wilcox County, AL	1131		70.6	196.5	189.9
Winston County, AL	1133	17.2	149.8	258.9	203.8	58.7	42.1			86.6	44.8	30	936.1	111.3
Anchorage Borough, AK	2020	19.5	97.8	180.2	52.2	54.2	9.2	10.3	5.8	28.4	37.7	30.8	459.9	61.7
Fairbanks North Star Borough, AK	2090	10	84.6	164.7	58.4	52.5		11.6	9.1	33.9	34.3	29.2	558.4	38.8
Haines Borough, AK	2100
Juneau Borough, AK	2110		74.9	137.3	30.6					21.2	53.6	30.1		69
Kenai Peninsula Borough, AK	2122	24.8	86.5	187.7	49.9	52.9	11.3	11.7		48.6	55.4	46.9	595.2	58.9
Ketchikan Gateway Borough, AK	2130		106.2	180.5		54								116.3
Kodiak Island Borough, AK	2150		88.9	179						41.2	46.1
Matanuska-Susitna Borough, AK	2170	23.9	83.7	194.4	61.3	45.7			5.9	49.8	45.1	44.3	605	62.2
Prince of Wales-Outer Ketchikan	2201			262.7
Sitka Borough, AK	2220		74.9	200.3		95								80
Skagway-Hoonah-Angoon Census Are	2232
Southeast Fairbanks Census Area,	2240		98.7	216		130.9				101.7
Valdez-Cordova Census Area, AK	2261		88.4	161.8						53.7	40.6	44.6
Wrangell-Petersburg Census Area,	2280		113.4	253.5
Yukon-Koyukuk Census Area, AK	2290
Apache County, AZ	4001	35.2	88.1	205.8	32.4	55.8	36.6			71.9	51.4	49.7		108.6
Cochise County, AZ	4003	24.6	96.6	243	49	38.4	16.6	14.5	9.5	47.4	32.1	48.6	677.5	70.4
Coconino County, AZ	4005	16.7	67.6	163.8	51.1	40.6	17	9.3	5.4	28.3	30.3	38.9	451.9	50.7
Gila County, AZ	4007	28.2	106.4	193.8	51.6	39.5	10.7	17.6		47.9	67.2	59	892.2	90.9
Graham County, AZ	4009	19.9	76.4	197.1	64.9	55	20.2			46.7	35.2	53.5		70.8
Greenlee County, AZ	4011		112.5	328.6	121.7
La Paz County, AZ	4012	19.6	67.2	231.4	75.1	35.7	10.9			92.5	87	58.1		71.3
Maricopa County, AZ	4013	21.3	83	211.5	31.7	40.5	8.9	10.8	6.5	23.4	39.3	33.3	542.7	63.5
Mohave County, AZ	4015	28.9	127.7	299.6	73.6	53	21.4	17.7	15.7	49.2	44.4	56.1	857.5	84.6
Navajo County, AZ	4017	19.2	77	206.8	50.1	49.7	16.8	16.9	14.4	52.8	49.1	55.4	594.6	76.7
Pima County, AZ	4019	20.1	86.2	191.3	53.5	38.9	13.7	10.3	8.6	24.4	48.5	37.3	587.8	67.1
Pinal County, AZ	4021	18.7	94.4	212.7	40.7	37.1	11.5	11.5	6.2	34.7	36	38.4	747	73.1
Santa Cruz County, AZ	4023		72.7	140	33.2	29								35.5
Yavapai County, AZ	4025	21.3	81.2	212.4	40.5	38.3	9.7	18.6	6.6	41.5	39.7	58	568.8	62.3
Yuma County, AZ	4027	13.5	71.8	149	30.6	29.6	9.4	13	8.1	30.7	42.7	31.2	690.8	57.2
Arkansas County, AR	5001	32.7	173.7	341.7	60.6	81.1	19.6			37.5	35	66.9		89.7
Ashley County, AR	5003	32.8	139.7	353.6	44.9	112	31.6			47.3	27.9	33.2		73.8
Baxter County, AR	5005	32.8	142.5	244.1	71.6	64.2	24.7	7.9		53	35.9	47.4	635.1	64.8
Benton County, AR	5007	26	96.3	258.5	55.3	45.3	16.1	5.3	4.6	28.8	22.5	29.6	660.9	53.3
Boone County, AR	5009	26.4	119.5	237.4	56	65	27.2			40.7	28.6	38.7	798.9	69.2
Bradley County, AR	5011	33.9	151.2	279.2	61	96.1				75.1				53.7
Calhoun County, AR	5013		204.2	258.7
Carroll County, AR	5015	23.4	108.1	232.8	69	67.5	14			43.4	47.8	29.6	1087	54.3
Chicot County, AR	5017		123.1	331.7	76.2	76.5				66.9				60.6
Clark County, AR	5019		130.6	250.3	105.5	82.2				49.2	30.7			80.9
Clay County, AR	5021	49.9	159.5	400.1	71.7	76.7	21.1			68	49.6	22.5		95.4
Cleburne County, AR	5023	21.1	139.7	222.2	86.8	91.5	18.5			50.2	22.7	27.4		82
Cleveland County, AR	5025		153.2	185.8	68.6	52.8								101.7
Columbia County, AR	5027	23.3	128.6	301.5	68.5	85.1				43.9	28	39.2		82.4
Conway County, AR	5029	22	143.9	238.3	57.3	86.8	19.4			63.9	30.9	45.4		82.5
Craighead County, AR	5031	28.3	120.7	322.6	57.4	90.2	20.2		5.1	46.1	32.6	30.1	929.2	102.8
Crawford County, AR	5033	19.4	136.2	343.7	65.9	61.4	26.5			38.3	28.8	31.6	874.7	85
Crittenden County, AR	5035	35.6	160.6	335.7	59.5	59.3	18.7		13.4	43.8	25.1	37.2	675.4	109
Cross County, AR	5037	31.6	166.1	336	62.1	84.9				44.1	34.1	31.9		128.2
Dallas County, AR	5039		160	298.7	145.5	72.5								113.2
Desha County, AR	5041		118.8	469.1	59.3	51.8				75.5				100.2
Drew County, AR	5043		168.4	323.1	35.9	59.5				74.1				84.3
Faulkner County, AR	5045	27.5	140.4	164.9	89.8	64.8	15.5	5.9		36	20.7	28.5	654.8	86.7
Franklin County, AR	5047		137.3	340.9	45.1	76.3	18.6			26.6	32.8	32.1		106.4
Fulton County, AR	5049	21	150	255.5	71.9	51.2	20.1			44.8	44.9	47.2		78.3
Garland County, AR	5051	26.3	120.3	212.1	92.5	58.4	14.6	15.3	13.2	44	38.6	45.9	793.2	85.4
Grant County, AR	5053	22.7	192	255.5	79	83.6				43.5	37.1	34.5		92.9
Greene County, AR	5055	30.6	159.4	343.6	105.7	77.7	25.2			43	41.8	36.6	1041	95.9
Hempstead County, AR	5057	28.3	163.4	356.5	53.6	73.2				66.8	36.8			72.1
Hot Spring County, AR	5059	24.9	149.5	259.6	73.8	61.8	16.6			39.3	37.5	37		88.7
Howard County, AR	5061		168.9	316.5	70.6	73.4				48.2	39.5	34.3		87.2
Independence County, AR	5063	24.5	173.1	268.1	67.9	52	19.8			51.7	29.7	35.1	753.1	97
Izard County, AR	5065	33.6	169.2	249	60.8	53.6				39.7	25.4	33.3		100.1
Jackson County, AR	5067	42.3	184.2	434.4	55.1	89				46.6	48.4	36.3		88.3
Jefferson County, AR	5069	22.1	138.2	329.2	64.4	62	31.6	9.2		46.4	30.3	22.5		84.8
Johnson County, AR	5071	24.6	152.4	264.3	52	78.8	20.9			47.9	22.2	35.7	815.3	85.1
Lafayette County, AR	5073		160.2	257										68.1
Lawrence County, AR	5075	30.3	178.6	252.5	102.6	57.7	29.3			69.1	55.4	31		127
Lee County, AR	5077		145.2	336.8										62
Lincoln County, AR	5079		192	314.8	65.9	86.6				28.8				83.3
Little River County, AR	5081		118.4	338.7	46.1	95.6				56	55.2	56.9		78
Logan County, AR	5083	22.5	162.1	323.8	66.9	65.1	19.1			44.1	22.8	43.2		82.7
Lonoke County, AR	5085	24.4	132.7	243.6	79	57.4	21.5			43.4	21.1	21.5	703.3	95.8
Madison County, AR	5087	28.2	127.7	255.9	75	40.6				73	42.5	43.7		100.2
Marion County, AR	5089	18.9	114	228.1	39.8	46	14.7			41.4	27	49.5		51
Miller County, AR	5091	22	141.3	213.8	86	50.9	16.2			26.4	20.4	37.7	856.7	90.1
Mississippi County, AR	5093	35.2	165	405.7	81.8	77.9	31.8			40	52.4	29.4	725.2	113
Monroe County, AR	5095		179.9	433.2	84.3	88.2								79.6
Montgomery County, AR	5097		130.1	187.8	99.4	64.2				54.6	43.3	54.5		92.8
Nevada County, AR	5099		131.9	297.3	67.6	47.3	53.3			93.1				87.8
Newton County, AR	5101		172	263	67.2	63.3				56				36.1
Ouachita County, AR	5103	31.9	170.4	347.4	65.9	67.8	29.5			59.5	36.3	31.9		70.8
Perry County, AR	5105		141.3	275.7	75.7	56.2				60.7		67.5		65.2
Phillips County, AR	5107	43.3	174.7	339.3	60.4	105.1	39.9			61.5	66.2			140.5
Pike County, AR	5109	43.8	154.5	216.3	110.4	79.4					49.8			97.6
Poinsett County, AR	5111	33	180	349.8	117.6	112.8	28.1			36.7	47.3	26.7	1096.1	152
Polk County, AR	5113	28.2	142	331.5	85.4	33.8	22.2			41	43.3	42.8	976.1	109.2
Pope County, AR	5115	22.1	130.1	250.7	66.6	62.5	15.9	7.4		34.2	28.1	28	644.3	95.3
Prairie County, AR	5117	41.6	168.2	305.7	53.4	74.3				47.4		45.5		61.1
Pulaski County, AR	5119	21.3	127.9	207.2	75	63	25.5	7.2	10.3	26.5	28.2	34.9	677	70.7
Randolph County, AR	5121	23.5	144.5	233	74.1	51.1	18.6			65.9	37.9	38.6		83
St. Francis County, AR	5123	41.4	138	449.1	49.5	71.5				66.7	34.9	30.2		145.5
Saline County, AR	5125	21.3	118.7	202.8	74.9	59.9	22.6	3.8	6.9	32.6	27.1	30.5	748	58
Scott County, AR	5127		199	466.8	31.4	47				52.3	45.3	58.1		63.2
Searcy County, AR	5129	37.2	197.1	321	59.6	75.5				54.8	46			68.5
Sebastian County, AR	5131	26.6	142.5	328.7	72.4	61.4	20.7	9.8	5.9	23.8	33.3	35.7	749.4	75.1
Sevier County, AR	5133	28.5	138.4	285.7	130.5	86.8	36.9			52.5		63		92.4
Sharp County, AR	5135	20.6	131.7	307.9	84.8	71	18.6			61	23.4	39.5		70.5
Stone County, AR	5137	34.2	111.7	286.3	43.4	59				59.8		36.6		66.5
Union County, AR	5139	26.5	138.4	209.7	83.3	87.2	16.3			43.3	45	43.2		93.4
Van Buren County, AR	5141	21.1	134	215.1	98.6	65.2	21.1			50.6	28.3	41.6		87.6
Washington County, AR	5143	28.1	123.5	240.6	82.4	58.4	15.2	7.1	3.5	34.8	24.6	29.7	762.6	80.7
White County, AR	5145	29.3	156	286	63.9	92	17.6	5.3		53.2	23.2	33.4	879	97.9
Woodruff County, AR	5147	57.3	179.1	404.2	81.7	79				78.4				121.7
Yell County, AR	5149	47.8	175.8	361.4	48.2	123.2	20.7			66.5	33.5	39.8		89.6
Alameda County, CA	6001	21.4	76.2	206.5	48.2	52	6.3	14.1	3.8	12.3	27.2	23.9	365.2	58.6
Amador County, CA	6005	27.9	86.2	232	54.6	56.4	8.2	14.1		31.9	36	44.4		48
Butte County, CA	6007	21.9	110	237	63.5	63.4	11.6	19.5	6.6	34.8	48.2	42.1	670.5	82.3
Calaveras County, CA	6009	17.5	89.1	203	50.1	49		8.4		59.7	24.5	42.4		60.1
Colusa County, CA	6011		103	245.7	62.1	39.8				36.7		38.6		97.3
Contra Costa County, CA	6013	17.5	74.2	174.5	45.1	54.9	6.5	13	4	15.9	26	25.9	327.2	54.7
Del Norte County, CA	6015	23.6	137.1	192.5	131.5	45.7	16.7	19.2		50.9	41.9	43.3		122
El Dorado County, CA	6017	18.7	81.4	199.4	43.2	39.4	4.2	14.5	2.8	31.4	34.1	33.5	418.8	60.8
Fresno County, CA	6019	21.9	96.7	255	50.7	61.4	6.1	19.2	5.5	31.7	39	28.7	619.7	70.3
Glenn County, CA	6021	26.6	101	228.1	58.2	77.5				42.6	21.5	49.1		88.5
Humboldt County, CA	6023	26.9	97	216.7	60.8	56.6		25.4	5.9	33.8	73.4	45	559.2	97.9
Imperial County, CA	6025	27.3	122.9	315.2	41.3	45.9	8.2	20	13.6	32.8	40.1	20.9		94.2
Inyo County, CA	6027	25.2	109.2	244.3	44.4	47.7	18.7	42.6		42.8	50	58.1		79
Kern County, CA	6029	26.9	112.5	333.6	60.8	60.5	7.7	28	7.7	33.2	50.8	34.4	629.9	116.9
Kings County, CA	6031	18.3	120	266	57.6	69.2	17.2	17.7	5.5	31.1	30.7	28.8	638.2	99.3
Lake County, CA	6033	22.8	122.8	256.3	87.3	60.6	9.2	36.9	6.8	37.9	63.1	50.5		96.2
Lassen County, CA	6035	20.1	94.4	223.9	54.1	52.3				24.4	35.3	43.8		69.5
Los Angeles County, CA	6037	22.7	78.1	279.9	39.9	50	9	17.9	5.5	16.3	28.3	25.3	456.3	59.9
Madera County, CA	6039	17.8	99	268.5	32.3	39.7	5.2	24.3	6.8	43.1	40.9	34.4	607.9	68
Marin County, CA	6041	14.5	57.3	138	33.5	42	3	7.7		9.5	20.7	28.4	360.2	40.3
Mariposa County, CA	6043	28.5	105.5	236.6	40.3	50.2		19.1		75	44.1	32.9		67.5
Mendocino County, CA	6045	24.8	84.7	196.3	74	47.7	8.5	21.1	9.6	28.3	55.9	41.9	751.9	81.5
Merced County, CA	6047	29.1	103.9	269.4	43.5	63.5		20.2	5.2	39.5	33.9	29.4	688.5	98.6
Modoc County, CA	6049	29.6	81.4	203.7	90.5	40				40.9		50.3		98.1
Mono County, CA	6051		61.6	131.4							37.2
Monterey County, CA	6053	19.8	78.4	183.5	44.2	46	10	14.5	3.3	21.6	34.8	24	651.4	57.5
Napa County, CA	6055	19	97	190	42.4	66.3	6.4	21.6		20.5	27.7	22.9		68
Nevada County, CA	6057	15.6	70.8	169.4	34.1	60	6.2	15.5	4.4	30.1	40.6	34.4	413.6	48.4
Orange County, CA	6059	20	73.1	225.3	39.5	47.8	6.8	14.1	2.2	14.7	25.3	23.1	427.5	51.7
Placer County, CA	6061	18.8	84.2	175.9	38.6	53.5	5	15.5	3	21.8	30.1	25.5	458.3	55.8
Plumas County, CA	6063	17	110.8	166.4	54.4	44.6				38.9	36.4	42.1		67.9
Riverside County, CA	6065	23.4	94.3	278	43.3	54.5	9.5	21.2	5.7	30	32.1	29.6	568.9	82.5
Sacramento County, CA	6067	20.9	97	247.5	40.7	62.8	6.7	20.7	5	21.2	33.8	30.4	512.8	74.8
San Benito County, CA	6069	20	76	173.3	49.8	51.2		13		18.4		19.6		61.8
San Bernardino County, CA	6071	26.7	108.7	307.1	50.5	60.8	11.8	19.2	8.4	31	21.1	33	670.9	111.1
San Diego County, CA	6073	21.2	84	211.1	39.9	48.8	5.6	17	3.2	19.4	31.1	28.7	459.7	56.7
San Francisco County, CA	6075	20.7	74.8	196.9	32.3	47.1	4.2	15.8	5.2	9.3	48.8	28.8	296.7	51.5
San Joaquin County, CA	6077	25	113.8	287.2	56.3	67.9	7.3	14.7	6	29.7	44.7	28	574.8	87.2
San Luis Obispo County, CA	6079	20.2	77.4	173.5	44.2	47.5	6.3	12.4	2.6	24.4	33.9	32.8	348.4	50.3
San Mateo County, CA	6081	21.3	72.8	165.8	41.7	46.4	2.9	14.8	1.5	12.3	25	21.4	338.8	48.1
Santa Barbara County, CA	6083	18.3	68	177.1	38.5	46.5	6	12.5	4.2	20.1	35.2	27.9	446.3	49
Santa Clara County, CA	6085	18.8	64.6	179.1	30.6	42.4	4.2	13.8	2.5	14.1	23.6	21.3	364.7	45.6
Santa Cruz County, CA	6087	16.5	68.6	180.1	54.6	38.2	5.9	16.3	3	17.6	33	33.9	466.1	55.2
Shasta County, CA	6089	23	117.8	238.5	58.6	53.2	9.3	24.2	8	38.5	55.4	48.5	680.6	87.4
Sierra County, CA	6091		103.8	159.8
Siskiyou County, CA	6093	16.7	95.3	209.1	52.4	43.7	15.1	16.8		45.9	38.8	53.9		76.6
Solano County, CA	6095	21.7	101.7	215.8	56.1	60	7.8	20.2	7.4	21.8	26.2	29.5	474.2	75.5
Sonoma County, CA	6097	23.4	78.5	174.3	43.7	57.6	4.3	17.8	2.5	17.3	28.1	24.8	396.8	52
Stanislaus County, CA	6099	22.8	110.8	307.8	56.3	57.2	7.7	21.6	7.9	30.9	50.1	27.7	710.1	89.4
Sutter County, CA	6101	22.2	115.3	266.1	61.1	65.5	10	14.2	8.1	36.8	32.9	28.7		92.2
Tehama County, CA	6103	25.1	124.3	261.4	65.2	57.4	7.5	21.2		37.2	37.8	43.6	709	105.4
Trinity County, CA	6105		113.8	167.2	74.3	40.7		28.1		91.1	62	74		76.4
Tulare County, CA	6107	23.2	107	272.7	68.4	65.1	19.9	15.8	7.6	38.7	42	31	624.1	90.4
Tuolumne County, CA	6109	17.5	83.7	196.2	62	48.9	7.3	16.4		45	46.8	49.1		50.8
Ventura County, CA	6111	21	77.9	202.3	33.9	42.9	9.4	13.1	3.3	19.1	32.5	27.3	445.8	54.1
Yolo County, CA	6113	20	98.6	201.3	48.8	57.8	6.8	21.2		22.5	36.8	27.1	483.1	88.4
Yuba County, CA	6115	21.6	154.6	362	71.7	78.4		23		47.9	55.6	52.8	662	154.2
Adams County, CO	8001	26.2	97.7	204.4	56.2	44.3	18.5	12.8	4.1	24.4	44.9	43.3	577	113.4
Alamosa County, CO	8003			227.1							55.8	56.1		123.5
Arapahoe County, CO	8005	16.6	63	152.4	37.9	35.4	11.6	11	3.3	14.3	35.3	37.5	473.3	59.3
Archuleta County, CO	8007				32.6	39.7				46	36.1	34.4		34.5
Baca County, CO	8009		129.9	370.5						89.2				69.4
Bent County, CO	8011		83.1	272.4		68.8								218.1
Boulder County, CO	8013	17.6	54	127.3	32.6	44.7	7.9	5.5		17.4	37.1	28.3	458.4	54.4
Broomfield County, CO	8014		59.2	164	50.6	55.6					40.9	51.7		58.2
Chaffee County, CO	8015	18.7	58.2	158.1	39.5	27.9				27.2	43	47.1		56.8
Cheyenne County, CO	8017			356.6
Clear Creek County, CO	8019		60	119	56.8					37.9		52.6		68.7
Conejos County, CO	8021
Costilla County, CO	8023
Crowley County, CO	8025			240.3										210.5
Custer County, CO	8027
Delta County, CO	8029	20.8	70.3	196.8	38.5	36.4	15.7	13.9		37.9	43	41.5		57.7
Denver County, CO	8031	20.8	76	206.3	44.9	42.9	14.6	16	6.3	20.5	66.3	36	503.9	97.2
Dolores County, CO	8033													196.2
Douglas County, CO	8035	17.5	47	111.7	39.5	35	11.3	2.7		15	18.8	23.5	341.1	38.9
Eagle County, CO	8037		39	83.2	18.6	34.4				24.2	26.6	34.1		28.9
Elbert County, CO	8039		50.8	116.6	64.2	30.9				31	48.1	36.8		65.3
El Paso County, CO	8041	21	74.1	165.8	35.1	55	8.4	17.5	2.8	20.6	30.7	37	703.1	83.5
Fremont County, CO	8043	25.9	81.3	210.9	48.3	54.8	11.4	20.7	9.8	28.9	32.3	60	909.9	110.7
Garfield County, CO	8045	10.5	78.3	174	31.5	40.7		13.5		36.2	38.2	41.9	689.7	76.1
Gilpin County, CO	8047
Grand County, CO	8049		35.3	137.8	25	59				26.4	27.6	37.5
Gunnison County, CO	8051		52.8	142.9						40	36.3	36.2		60
Huerfano County, CO	8055		79.1	188.4	73.2	65.3					55.3	74.3		95.8
Jackson County, CO	8057
Jefferson County, CO	8059	17.6	65.1	159.9	39.7	36.9	12.5	11	1.8	19.7	25.8	34.6	510.3	70.2
Kiowa County, CO	8061													224.9
Kit Carson County, CO	8063		49.3	181.4	75.6						57.1			88.1
Lake County, CO	8065		90.9	235.2	125.2									119
La Plata County, CO	8067	14.2	57.2	135.6	23.6	30.7		9.3		51.2	26.9	38		51.8
Larimer County, CO	8069	16.5	62.8	146.3	35	41.2	9.6	9.8	1.8	21.5	26.3	31.3	467.4	50.9
Las Animas County, CO	8071		82.3	218.6	40.6	35.6					40.3	50.9		66.3
Lincoln County, CO	8073			205.1	104.1	68.9								112.8
Logan County, CO	8075	23.3	79.8	206.6	61.1	55.2				36.9	47.5	34		99.2
Mesa County, CO	8077	18.5	98.4	205.9	41.8	49.7	7.4	15.9	4.3	31.8	31.9	48.4	659.2	97.3
Moffat County, CO	8081		66.8	198.4	57.9	40.6				64.2	41.9	71.5		114.9
Montezuma County, CO	8083	24.5	82.4	218.9	43.3	45.2		14.3		54	29.2	55.9		95
Montrose County, CO	8085	17.2	89.4	176.6	34.6	39.7		14.4		34.8	41.2	46.9		94.1
Morgan County, CO	8087	19.1	103.7	199.3	38.3	44.8				39	33.9	40.5		111.7
Otero County, CO	8089		77.9	216.5	55.1	41.8				41.5	63.6	39.1		103.5
Ouray County, CO	8091
Park County, CO	8093	40.3	29	102.6	42.6					38.9	21.8	41.7		38.4
Phillips County, CO	8095		98.1											96.8
Pitkin County, CO	8097			54.7						29.3	28.4	38.9
Prowers County, CO	8099	35.8	79.9	238.4	50.1	35.5								99.2
Pueblo County, CO	8101	22.3	89.5	176.8	65.1	55.1	15.6	13.4		34.8	28.1	53.1	681.1	101.8
Rio Blanco County, CO	8103		116.4	237.7		80.4					62.8	78.7		157.2
Rio Grande County, CO	8105		53.2	260.9		72						50.7		85.7
Routt County, CO	8107		44	101.2	44.4			25.5		35.6	21.6	28.5
Saguache County, CO	8109													105.1
San Miguel County, CO	8113									54.1
Sedgwick County, CO	8115			253										173
Summit County, CO	8117			87.6	33.4					23.3	21.7	21.4
Teller County, CO	8119	22.8	40	129.4	26.8	63.3		12.2		24.5	36.6	58.6		46.7
Washington County, CO	8121			195.3	67	75.9								97.6
Weld County, CO	8123	23.5	72.9	189.5	49.3	41	9.4	11.3		40.5	26.2	29.7	552.1	111.1
Yuma County, CO	8125		76	261.2	61.7	52.2				71.6				93.7
Fairfield County, CT	9001	20.3	73.3	184.8	55.7	36.4	10.4	4.2	1.8	12.3	30.8	16.2	326.1	34
Hartford County, CT	9003	21.1	86.4	185.3	74.2	41.8	16.8	8.1	2.1	14.1	37.5	18	518	50.6
Litchfield County, CT	9005	18.3	74.8	173.6	77.1	36.6	14.4	5.5		22.4	36.1	21.1	434.6	56.9
Middlesex County, CT	9007	19.2	79.3	172	64.1	39.1	14	8.5	2.7	14.5	33	19.1	469.3	49.4
New Haven County, CT	9009	20.4	89.9	195.7	57.5	45.1	19.3	6.1	1.6	14.8	40.2	21.3	504.4	46.3
New London County, CT	9011	23.6	98.8	175.4	80.7	58.7	18.6	8.5	2.8	15.4	36.3	21.4	551.3	62.7
Tolland County, CT	9013	21.1	87.6	194	60.7	31.4	13.6	5.9		14.8	31.2	20.5	529.3	49.2
Windham County, CT	9015	27.4	127.6	247.2	73.9	43	17.6	7.6		29.9	35.1	22.3	539.3	75.4
Kent County, DE	10001	27.4	131.5	297.2	61.2	44.2	20.3	8.5		36	28.2	29.6	706.3	73.3
New Castle County, DE	10003	22.8	103.9	223.6	54.3	46.5	15.8	8.1	2.9	18.8	34.3	25.6	634.8	52.7
Sussex County, DE	10005	24.7	116.1	238.3	47	35	17	11.1		36.4	25.9	30.8	622.9	54.4
District of Columbia, DC	11001	17.3	59.9	181.3	21.1	29	7.3	8.4	4.3	6.8	24.1	13.5	612.2	32.4
Alachua County, FL	12001	26.7	109.9	173.5	43.8	53.2	15	12	7.9	30.5	32.1	35.2	659.2	64.4
Baker County, FL	12003		138.4	308.6	70.8	58.5	32.8			78.6	46.5	25.7	861.1	127.1
Bay County, FL	12005	20.6	135.4	245.4	56.2	41.1	14.4	13.6	4.9	35.7	51.1	35.9	688.9	85.6
Bradford County, FL	12007	27.8	165.9	270.8	45.5	62	22	14.3		61.8	38.6	22.1		105.6
Brevard County, FL	12009	21.3	108.9	225	38.6	38.7	10.4	17.3	5.9	30.6	46	36.4	503.9	57.8
Broward County, FL	12011	23.3	90	234.9	45.5	44.2	14.2	14.5	5.8	26.7	46.3	35.1	419.2	50
Calhoun County, FL	12013		175.4	300	67.7	49.7				65.6	56.3			95.7
Charlotte County, FL	12015	19.8	103.2	204.9	37.9	27.2	8.6	14	3.8	37.6	31.4	38.5	562	48.5
Citrus County, FL	12017	23.8	135.1	264.7	45.8	42.2	15.7	17.4	5.3	51.2	46.3	45.7	670.9	67.7
Clay County, FL	12019	28.1	127.6	236.7	40.6	49.4	10.9	11.3	5	34	32.9	31.3	574.7	83.8
Collier County, FL	12021	15.3	64.7	128.3	24.9	27.1	5.7	16.7	2.4	26.5	42.7	31.7	570.5	28.8
Columbia County, FL	12023	28	150.2	284.2	47.6	64.7	18.6	10.4		56.4	57	35.5	1051.2	109.8
DeSoto County, FL	12027	16	106.1	216.1	36.7	30.6	10.4			63.4	33.1	38.9		61.4
Dixie County, FL	12029		167.5	282.4	68.5	50.7				73.6	46.8	45.2		98.4
Duval County, FL	12031	25.5	124.8	256.8	54.4	58.4	15.5	14.6	9.2	30.9	45.8	37.6	744.9	82.2
Escambia County, FL	12033	21.1	132.3	227.4	48.9	56	10.7	13.3	5.3	31.8	40.6	34.9	712.8	68.5
Flagler County, FL	12035	23.3	93.5	178.6	49.3	31.6	6.9	9.5		47.1	22.7	35.9	541.2	43.8
Franklin County, FL	12037		143.4	198.8	39.3	29.9				48.5	74.5	43.8		81.3
Gadsden County, FL	12039	20.2	146.4	251.9	38.1	58.4				62.1	41.4	49.9		55.2
Gilchrist County, FL	12041		124.6	281.3	37.2	44.2				59.1	41.8	51.6		81.6
Glades County, FL	12043	23.3	120.5	238	38.8	51.6				74.5	52.6	32.6		40
Gulf County, FL	12045		114.5	272.5	41.1	43.6				51.8	47.8	38.4		75.2
Hamilton County, FL	12047		182.1	315.7	41.9	58.7				48.2				177.4
Hardee County, FL	12049	25.3	109.6	200.1	24	67.5				61.9	22.3	40.1		63.5
Hendry County, FL	12051	24.8	132.7	308.4	41.2	48.9	19.4			80.3	48.7	33.4		73.8
Hernando County, FL	12053	24.1	136.2	253	39.8	48	10.9	12.7	3.6	36.4	41.1	40.9	723.9	72.5
Highlands County, FL	12055	19.8	112.1	239.3	39.9	38.7	10.3	10.2	5.9	37.3	30.5	37.2	673.6	59.6
Hillsborough County, FL	12057	23.9	120.4	264.4	36.9	50.6	11	13.7	5.5	30	45.1	33	607	76.1
Holmes County, FL	12059	28.4	139.6	354.5	71.2	55				61.3	55.9	30.1		121.6
Indian River County, FL	12061	18.6	105.5	194.2	33.6	46.5	6.1	14.7		30.5	48.1	33.4	487.5	40.9
Jackson County, FL	12063	18.2	134.4	293.6	44.5	61	11.1	13.6	12.7	35	31.7	31.2		96.2
Jefferson County, FL	12065		150.3	190	34.3	63.4				49.2	53.1			74.9
Lafayette County, FL	12067		123.4	237.7		65.9					54.2			128.4
Lake County, FL	12069	22.4	106.7	209.9	38.8	45.2	7.5	12	3.9	43.5	29.4	33.2	541.5	46.7
Lee County, FL	12071	17.9	94.6	195.3	32.4	34.6	6.9	14.5	7.3	40	52.6	36.3	501.8	45.6
Leon County, FL	12073	20.5	101.8	180.3	44.7	45.6	4.5	8	3.1	20.1	26.2	29.4	654.7	57.3
Levy County, FL	12075	28.6	160.7	260.5	50.4	56.8	8.5	22.8		71.4	37.7	45	917.4	90.2
Liberty County, FL	12077		159.9	277.2										109
Madison County, FL	12079	35.7	176.8	320.5	39.6	55.8				43.2	42	46.3		53.3
Manatee County, FL	12081	17.9	101.1	224.3	33.3	36.6	9.1	11.6	3.7	31.9	42.1	31.5	518.2	47.4
Marion County, FL	12083	27.2	133.6	262.4	42.9	45.7	9	12.6	5.5	44.3	41.1	38.3	829.3	67.7
Martin County, FL	12085	17.8	85.3	167	35.8	40.8	9.6	15.4	5	32.8	49.6	32.9	609.2	37.9
Miami-Dade County, FL	12086	23.8	83.9	253.9	50	38	13.5	8.6	8	23.5	40.6	31.5	510.1	44.5
Monroe County, FL	12087	22.8	90.6	170.8	49.5	35.2	10.9	35.2	3.9	38.9	76.6	51.7		45.1
Nassau County, FL	12089	20.1	128.1	227.6	54.8	49.3	12.2	10	6.9	45.4	39.5	29.1	650.9	88.3
Okaloosa County, FL	12091	25.5	117.8	222.3	41.7	45.7	11.5	12.1	4	26.3	42.8	33.2	597.5	75.9
Okeechobee County, FL	12093	30.7	143.2	309.9	37.1	47.2		22.2		73.2	54.7	43.3		102.9
Orange County, FL	12095	25.1	110.4	234.4	52.7	45.7	16	11.5	6.1	26.7	34.4	28.7	516.9	77.4
Osceola County, FL	12097	25.4	105.7	252.5	49.7	40.1	21.1	10.8	4.6	42.4	26.9	38.8	537.8	81.5
Palm Beach County, FL	12099	20.2	78.4	189.8	35.1	33.7	10.7	10.6	5	26.9	53.3	30.5	467.4	32.8
Pasco County, FL	12101	26.9	126.5	266.6	42.3	44.7	9.9	14.5	7.7	41.3	50.4	40.6	664.5	71.5
Pinellas County, FL	12103	20.1	109.7	229.9	35.4	42.2	9.7	14.1	5.3	23.9	46.7	37.3	571	60.9
Polk County, FL	12105	27.1	122.1	263.8	46.8	43.2	10.3	12.3	5.8	40.8	35	34.9	661	71.5
Putnam County, FL	12107	19.5	147.3	258.6	49.5	47.4	16.8	14.4	12.1	52	36.8	49.2	840.7	85.3
St. Johns County, FL	12109	18.2	92.4	141.3	48.4	34.3	11.5	10.6	3.7	29.6	22	29.3	504.5	55.6
St. Lucie County, FL	12111	24.4	112.9	228.9	45.4	32.6	10.9	13.7	4.3	30.6	48.5	37.7	495.6	56.1
Santa Rosa County, FL	12113	15.5	121.2	229.5	45.4	49.4	9.9	12.1	3.3	31.1	43	29.6	608.4	69.9
Sarasota County, FL	12115	17.3	85.2	172.9	30.6	36.2	7.6	15	4.9	26.1	44.8	38.2	398.7	40.4
Seminole County, FL	12117	23.4	95.8	212	43.6	43	14	7.6	2.7	21.5	27.6	28.1	439.7	62
Sumter County, FL	12119	24.1	115.7	268.5	31.9	45	10.4	17.6		28.7	23.9	29.1	945.4	50.4
Suwannee County, FL	12121	27.9	166.2	262.2	50.6	51.9	12.5			74.7	39.1	44.9	955.8	98.3
Taylor County, FL	12123	35	145.5	314.4	56.2	51.5				46.8	45.6	33.4		84.4
Union County, FL	12125	36	381	466.6	41	69.4				32.6				159.7
Volusia County, FL	12127	23.7	112.4	235.7	46.5	52.6	13	15.5	5.8	39.2	39.4	41.8	561.4	68.9
Wakulla County, FL	12129	25.9	123.5	206.5	41.5	48.6		19.3		30.3	36.5	26		90.6
Walton County, FL	12131	23.7	137.1	274.8	41.5	38.4	14.5	13.3		40.6	63.2	38.4	680.4	87.1
Washington County, FL	12133	23.7	149.5	299.4	41.9	67.9	19.2			36.8	70.9	29.6		84.8
Appling County, GA	13001		154.4	173	176.4	76.2	42			51.3	51	33.2		123.3
Atkinson County, GA	13003		192.3	296.8	158.2									153.3
Bacon County, GA	13005		248.9	359.7	128.5	121.3				108.9				113
Baker County, GA	13007		197.7
Baldwin County, GA	13009		114.9	326.1	75.2	55.3	30.4			40	28	37.7		116.6
Banks County, GA	13011		160.7	200.5	86.8	52.8	36.5			49.7	42.8	43.3		65.1
Barrow County, GA	13013	17.1	167.7	232.8	156.7	86.1	19.4		9	49.7	39	42.6	567.9	119.5
Bartow County, GA	13015	27.6	153.8	255.3	121.5	66.6	24.9	9.2	6.1	35.8	36.9	27.5	695.5	98.4
Ben Hill County, GA	13017	36.2	246.1	263.3	107.5	68.8				34.7		33		141
Berrien County, GA	13019		181.2	263.8	146.8	66.9	28			46.4	37.4	31.9		177.1
Bibb County, GA	13021	24.7	128.2	238.8	100.6	68.5	24.5	9.9	9.5	38	47.6	39.2	948.7	99.5
Bleckley County, GA	13023		193.7	185.9	172	63.6				46.8	54.9			98.2
Brantley County, GA	13025		210.6	297.1	109.9	87.4				76.6	66			134.4
Brooks County, GA	13027		166.5	223	202.9	64.9				41.4				107
Bryan County, GA	13029	36.1	122.7	166.6	97.8	99.5				53.8	26.3	20.9		114.4
Bulloch County, GA	13031	21	110.5	156.2	126.9	55.6	16.5			31.4	41.6	34.2	739.6	96.4
Burke County, GA	13033		135.9	256.8	126.2	94.1	35.2			78.6	34.5	52.4		70.2
Butts County, GA	13035	36.7	180	257	99.8	70.1	31.9			62.1	36.6	29.9		100
Calhoun County, GA	13037		187.4	313.3
Camden County, GA	13039		131.2	206.1	107.2	39				28.1	20.6	21.8	580.3	79.2
Candler County, GA	13043		136.7	191	155.6	91.3				87.7	64.1			100.2
Carroll County, GA	13045	23.6	133.4	266.7	106.7	74	21.6	5.7	7.8	46	37.1	37.9	679.7	92.5
Catoosa County, GA	13047	23.8	147.6	299.4	72.2	54.5	14.6	8.9		27.9	40.3	28.6	653	94.6
Charlton County, GA	13049		197.6	211.6	178	93.8				47.3	47.6			163.3
Chatham County, GA	13051	23.4	111	199.6	107.1	46.8	14.9	8.9	7.3	29.9	36.2	30.1	721.7	72.4
Chattahoochee County, GA	13053		180.7
Chattooga County, GA	13055	25	171.4	321.8	103.5	73	29.6	17.7		34.4	24.9	30		104.3
Cherokee County, GA	13057	24.5	104.3	191.6	95.2	59.2	23	3.4		20.6	30.9	26.3	426.1	75.2
Clarke County, GA	13059	23.5	88.4	193	84	48	16.9			25.6	25.2	35.5	724.9	53.8
Clay County, GA	13061		182.6	348.3
Clayton County, GA	13063	13.8	142.2	265.9	107	47.7	22.2	9.6	10.4	28.5	65.1	38.5	1016.5	78
Clinch County, GA	13065		238.9	442.1	222.9	96.8								146.5
Cobb County, GA	13067	19.6	93.4	150.9	108.9	48.2	19.2	5.1	4	16.3	24.6	22.3	488.8	59.2
Coffee County, GA	13069	19.6	170.5	353	121.6	75.5	40.1			44.5	39.5	33.4	1152.4	98.3
Colquitt County, GA	13071	23.6	155.2	271.2	113.4	63.7	16.7			62.8	41	26.2	812.7	127.2
Columbia County, GA	13073	21.8	134	207.2	75.3	47	28.1	5		29.4	26.6	30.1	539.3	50.3
Cook County, GA	13075	29	128	281	91.5	123				36.4	43.8	41.4		109.2
Coweta County, GA	13077	18.9	122.1	191.6	77.8	56.8	18	5.4	5.4	31.1	27.8	31.2	511.9	95.2
Crawford County, GA	13079		168.1	328.4	97.1	81.5				49.9	47	66.1		88
Crisp County, GA	13081		159.4	260.9	114.9	70.3				75	31.7	35.1		93.5
Dade County, GA	13083	33.4	138.6	297.3	91	69				48	55.1	37.9		73.7
Dawson County, GA	13085	23.7	129.7	199.8	93.6	64.8				38.4	24.2	28.4		66.5
Decatur County, GA	13087	38.9	144.4	163.5	254.9	61.6	36			50.4	29.1	23.2		93.2
DeKalb County, GA	13089	15.8	77.2	150.4	59.7	41.2	13.1	4.5	4.6	16.8	30.1	26	490.8	42.3
Dodge County, GA	13091	35.4	177	362.1	131.8	90.2				44.1	49.9	40.4		103.9
Dooly County, GA	13093		206.7	305.7	105.3	90.4								97.3
Dougherty County, GA	13095	14.5	152.3	233.5	93.3	57.6	11.6	17.4		44.7	28.8	35.5	809.5	94
Douglas County, GA	13097	20.2	135.1	225.2	187.1	54.8	27.2	7	7.9	27.4	42.2	33.7	625.7	91
Early County, GA	13099		108.2	317.6	111.7	59.4				87.9				80.5
Echols County, GA	13101		194.2		241.5
Effingham County, GA	13103	36.5	128.9	214.6	84.3	61.1	14.4			31.8	32.7	32.2	778.8	98
Elbert County, GA	13105	23.5	141.4	257.9	67.8	56.8				49.5	71.3	43.8		87.4
Emanuel County, GA	13107	33.4	161.1	306.4	139.1	85				63.2	32.1	47.3		114
Evans County, GA	13109		103.9	287.2	120	133.5				51.7		54.2		129.3
Fannin County, GA	13111	29.4	139.5	199.5	123.8	63.8	17.2			31.9	46.3	47.7		78.8
Fayette County, GA	13113	23.2	79.2	160	68.7	45.6	16.7	4.9	5.3	22.5	19.3	23.7	426.5	37.4
Floyd County, GA	13115	21.8	145.1	262.1	117.7	61	21.2	11	7.7	34.6	48.2	37.7	924.5	80.1
Forsyth County, GA	13117	25.8	104.8	180.5	111.8	57.6	23.4	4.8		24	22.9	23.7	442.3	64.8
Franklin County, GA	13119	22.6	127.9	291.6	103.5	65.1	18.2			55.5	38.4	44.8		105.6
Fulton County, GA	13121	14.6	74.2	156.8	64.7	42.5	17.3	5.4	4.7	14.9	31.5	25.1	489.3	48.9
Gilmer County, GA	13123	24.1	105.8	212.4	103.2	56.5	13.9	13.3		55.9	65.5	54.3	805.5	72
Glascock County, GA	13125		159		153.5
Glynn County, GA	13127	22.4	121.6	189.3	90.6	53	12.7	9.6		37	46.9	31.6	803.1	79
Gordon County, GA	13129	21	163.3	272.4	117.7	80.6	43.9			45.5	37.4	32	896.5	87.6
Grady County, GA	13131	25.8	147.7	301	110	61.7				33.4	32.3	24.8		101.1
Greene County, GA	13133		103.6	180.5	109.5	50.4					41.7	43		78.3
Gwinnett County, GA	13135	17.3	98.5	153.1	81.9	42.3	22.2	3.9	3.2	20.8	24.1	22	537.1	61.3
Habersham County, GA	13137	22.2	101.8	218.4	85.3	56.3	20.8			46.7	38.9	26.5	690.8	80.3
Hall County, GA	13139	22.5	112.9	204.9	93.7	63.8	22.6	8.1	5	31.1	38.5	29.7	660.6	86.6
Hancock County, GA	13141		141.6		232.7
Haralson County, GA	13143	21.4	165.9	305.5	106.7	73.5	29.6			61.3	55.4	55.8	776.2	112.2
Harris County, GA	13145	24.7	117.5	186.4	109.5	52.6				33.2	23.3	33.1		58.4
Hart County, GA	13147	27.6	133.3	220	103.4	63.6	22.7			39.3	41	29.9		99.6
Heard County, GA	13149		145.8	175.4	237.8	67.5					45.2	38.3		142.1
Henry County, GA	13151	24.5	133.8	218.5	86.8	49.6	23.2	3.4	4.1	27.7	37	35.9	613.8	85.1
Houston County, GA	13153	27.3	125.9	217.9	89.8	52.5	23.7	10.2		28.1	31.5	33.9	805.7	69
Irwin County, GA	13155		139.2	232.8	159.2									115.5
Jackson County, GA	13157	21	144.6	313.5	110	68.3	24			56.3	48.8	30.5	760.8	86.5
Jasper County, GA	13159		134.6	331	74.5	49.9				60.5		52.2		79.5
Jeff Davis County, GA	13161	46.6	181.4	302.2	254.9	114.7				75.7	51.3	44.4		136.4
Jefferson County, GA	13163		176.6	210.1	115.5	50.8				67.9	45.9			78.5
Jenkins County, GA	13165		137.2	306.1	104.6	73.2								134.5
Johnson County, GA	13167		176.1	226.4	183.3									92.6
Jones County, GA	13169		114.7	224.1	75.7	79.1	29.6			34.1	63.8	35.3		99
Lamar County, GA	13171		113.9	253.3	135.5	64.5				48.3	60.5	38.3		83.1
Lanier County, GA	13173		214.2	187.2	197.2									91.9
Laurens County, GA	13175	15.3	143.3	323.8	109.8	46.2	22.3			37.3	48	28	665.7	79.2
Lee County, GA	13177		124.5	169.8	58.7	76.5				29.5	33.5	20.8		68.9
Liberty County, GA	13179	38	186.2	206.4	111.9	50.9				38.4	46.4	29.8	718.8	96
Lincoln County, GA	13181		128.2	253.3	117.5	64.9				63.9				78.3
Long County, GA	13183		149.1	264.1	282.5									178.7
Lowndes County, GA	13185	14.7	135.4	200.1	112	70.5	17.2	7.5		26.1	22.2	29.3	898	98.4
Lumpkin County, GA	13187	22.1	166.9	237.3	87.1	56.6				48.8	26	38.6		126.2
McDuffie County, GA	13189		176.1	264.4	192.1	66.1				49.1	44.6	35.9		83
McIntosh County, GA	13191		150.1	175.4	130.5	91.6					62.3			121.8
Macon County, GA	13193		134.1	298.3	126.9	65.1								101.1
Madison County, GA	13195	29.8	130.4	271.6	103.4	69		13.8		63.8	47.9	25.1		82
Marion County, GA	13197		148.3	312.9	207.2									166
Meriwether County, GA	13199		138.8	425.3	92.2	65.5				36.1	37.5	48		82.4
Miller County, GA	13201		194.4	201	159.5					102.5				99.4
Mitchell County, GA	13205	36.3	159.5	283.5	122.5	59.9				57.1	37.4	50.4		63.2
Monroe County, GA	13207	31.6	126.9	310.8	73.2	52.7				52.5	32.6	44.8		88.9
Montgomery County, GA	13209		169.7	167.6	314.7	74.5								110.4
Morgan County, GA	13211		113.4	252.9	44.3	37.4	29.7			41.2		37.4		50
Murray County, GA	13213	17.6	228.3	253.7	84	91.2	16.2	13.1		57.5	51.2	26.3	714.6	128.3
Muscogee County, GA	13215	24	146.8	310.6	96.6	59	17.4	7.4	11.9	20	27.1	36	803.1	97.1
Newton County, GA	13217	24.1	146.3	236.6	95.8	69.7	25.4	11		38.9	37.2	29.9	499.9	75.7
Oconee County, GA	13219	25.5	97.2	201.9	80.6	42.2				21.5	19.6	22.3		67.7
Oglethorpe County, GA	13221		131.5	224.1	119.2	52.2				54.5	48.3			71.6
Paulding County, GA	13223	26.8	150.9	185.4	124.9	60.4	25.2	7.2	7.3	28.4	35	24.6	450.6	85.6
Peach County, GA	13225		133.5	271.9	128.3	72.5				45.7	44	52.1		85.3
Pickens County, GA	13227	17.9	117	148.2	207.6	45.5	16.3			39.6	35.8	26.5	1122.4	77
Pierce County, GA	13229	45.2	161.2	283.3	182	68.2	31.6			73.6	30.6	33.5		135.5
Pike County, GA	13231		123.9	233.8	145.4	57				47.1	30.7	39		80.7
Polk County, GA	13233	14.8	176.5	322.5	169.3	56.6	31.9		12.7	41.6	53.4	43.3	622.4	105
Pulaski County, GA	13235		134.1	367.7	78.1	98.6						73.3		80.5
Putnam County, GA	13237	29.6	132	188.4	71.3	37.8				42.7	37.5	41.8		62.2
Quitman County, GA	13239		142.4		144.4
Rabun County, GA	13241	21.1	85.8	203.1	121.5	39.9	27			45.9	61	30		72.5
Randolph County, GA	13243		128.8	230.2	147.4	128.6								104.6
Richmond County, GA	13245	20.6	150.1	254.3	101.5	58.4	27.2	7.7	8.6	29.5	39.8	37.5	678.2	98.8
Rockdale County, GA	13247	19.5	124.1	234.1	87.3	57.2	16.8	8.2		30.9	41.2	26.2	559.1	78.8
Schley County, GA	13249			333.7
Screven County, GA	13251		100.8	261.5	82.1	82.6				44.8				79.6
Seminole County, GA	13253		183.5	263.5	155.9	125.9				72.2	94.2			89.8
Spalding County, GA	13255	26	131.5	221.8	149.6	80.6	27.8			32.9	43.7	42.4	908.1	90.4
Stephens County, GA	13257	33.3	156.1	235.4	173.3	84.1	27.2	15.8		49	37.2	43.1		83.7
Stewart County, GA	13259
Sumter County, GA	13261		121.3	275.2	88.3	79.1				35.8	34.4	22		75.1
Talbot County, GA	13263		229		199
Tattnall County, GA	13267	35.5	168.1	300.8	99.1	87.4				42.1	44.3	40.7		106.5
Taylor County, GA	13269		146	200.7	83.1	100.1				75.4	76.9			117.7
Telfair County, GA	13271		143.2	326.1	206.4	106.5				58.2	68.9	44.2		90.2
Terrell County, GA	13273		206	205	131.3	70.8								115.7
Thomas County, GA	13275	25.5	146.9	208.4	119	91.4	20.4			55.9	22.9	40.9		78.2
Tift County, GA	13277	14	116.4	260.1	79.5	73.2				41.6	26.7	35.4		96.5
Toombs County, GA	13279	30	191.3	185.1	261.6	80	28.6			51.1	39.2	35.4		104.9
Towns County, GA	13281		112.2	127.2	55	67.5				32.2	49.2	52.4		52.3
Treutlen County, GA	13283		133.2	146.2	410.2									88.5
Troup County, GA	13285	34	125.1	297	160.9	71.7	16.1	11.1		39.3	36.5	33.6	818.5	89.4
Turner County, GA	13287		117.2	338.7	76.9	73.1								120.5
Twiggs County, GA	13289		213.9	332.4	150.2	67.8				76.1	74.3	59.1		93.8
Union County, GA	13291	18.7	104.8	153.9	123.5	53.4	19			32.6	39.8	34.1		54.8
Upson County, GA	13293	30.5	145	297.1	130.7	128.2	27			43.6	31.1	39.2		116.5
Walker County, GA	13295	24.4	194	338.1	130.7	80	23.1	10.8	9.8	36.2	37.2	27.5	888.1	107.7
Walton County, GA	13297	24.2	103.7	256.9	72.1	62.1	15.9	7.8		38.5	31.2	22.3	539.7	83.4
Ware County, GA	13299	23.7	136.5	295.8	103.1	80.3	29.8			42.6	51.4	43	845.6	101.1
Warren County, GA	13301		161.4		156.5									94
Washington County, GA	13303		159.4	250.6	132.4	48.9				61.4		47.1		111.2
Wayne County, GA	13305	28.5	136.6	308.7	112.6	106.4				52	48	32.2	839.3	83.2
Wheeler County, GA	13309		149.9	190.1	211.7									101.6
White County, GA	13311	27.5	123.5	214.6	93.2	47.1	22			56.6	46.4	50.6	907.9	89
Whitfield County, GA	13313	22.9	163.9	270.6	93.4	67.3	11.9	10.2		38.7	32.7	33.8	836.3	93.4
Wilcox County, GA	13315		138	274.1	134.6									101.4
Wilkes County, GA	13317		175.3	222.2	71.1	48.4								62.2
Wilkinson County, GA	13319		177.6	317.4	83.3	63.9				76.2				66.8
Worth County, GA	13321		122.6	316.1	121.3	48.5				39.6	30.7	31.2		84
Hawaii County, HI	15001	15.1	72.7	162.6	61	58	5.6	9.2		47.7	47.2	27.2	502.5	46.5
Honolulu County, HI	15003	18	72.4	156.5	74.1	43.5	9.7	11.4	2.2	12.9	41.6	20.6	444.1	39.9
Kauai County, HI	15007	22.3	87.1	155.4	64.2	51.5		14.8		17.4	41	27.4		36.8
Maui County, HI	15009	15.8	63.2	160.6	60.7	37.6	12.2	10.3		26.5	22	36.7		35.3
Ada County, ID	16001	17.7	81.7	175	36.8	44.5	7.2	11.3	2.8	20.5	26.2	29.9	610.7	68.8
Adams County, ID	16003			197.3
Bannock County, ID	16005	16.4	66.5	246.7	54.3	72.3	6.4	15.4		32.4	23.7	35.5	667.8	80.9
Bear Lake County, ID	16007			203.1	72.7	53.6						89.5		82.3
Benewah County, ID	16009		110.8	215.2	57.3	81.6				48.5				88.3
Bingham County, ID	16011	25.3	58.9	221.9	46.8	41.7	12.1			37.5	36.4	45.4	547.5	83.4
Blaine County, ID	16013		44.5	77.4	29.2	24.7				40.8	23	35.9		41.6
Boise County, ID	16015		74.5	162.2						55.6
Bonner County, ID	16017	24	83	153.8	47.4	62.9		17.6		33.9	31	42.9	880.7	58.8
Bonneville County, ID	16019	21.2	62.6	182.5	62.2	41.5	12.7	11.5		36	37.4	35.3	524.7	74.7
Boundary County, ID	16021		84	227.8	56.6	52.9				64.1	48.4	72.9		69.9
Butte County, ID	16023
Canyon County, ID	16027	19.5	94.4	218.4	40.5	62.7	11.8	12	3.3	31	23	35.4	693.9	74.6
Caribou County, ID	16029		61.6	134.1										80.9
Cassia County, ID	16031		61.3	236.8	47.2	44.8				58.7	39.6	41.6		72.8
Clearwater County, ID	16035		88.5	183.9	36.2	59.1					48.4			69.6
Custer County, ID	16037		84.6	151.1		81.5				87.3				85.6
Elmore County, ID	16039	19.8	105.4	243.1	48.2	65.9				40.5	26.4	30.4	885.5	81
Franklin County, ID	16041		39.9	223.7	58.5	51.8				44.1	36.4			36.3
Fremont County, ID	16043		59.3	241.9	46.7	33.7				65.5				61.1
Gem County, ID	16045	23.7	91.4	169.6	65.1	43.8				42.8	28.3	37.7		101
Gooding County, ID	16047		73	275.2	32.1	66.1				47.8	37.9			87.9
Idaho County, ID	16049	20.2	56.8	221.5	42.3	58.9				52.3	37.5	35.6		52.3
Jefferson County, ID	16051		54.9	235.6	42.9	54.1				50.4	27.9	50		59.6
Jerome County, ID	16053		69.8	254.7	42.4	65.7				37.1	26	46.1		83.1
Kootenai County, ID	16055	17.2	76.3	198	34.6	50.7	6.5	14		22.3	29.8	35.9	610.9	65.3
Latah County, ID	16057	27.3	59.8	140.2	34.3	44.8		12.6		31	40	25.5		55.8
Lemhi County, ID	16059		84.1	206.1	57	33.7				65.9		51.6		77
Lewis County, ID	16061		103.8	216.6										76.1
Lincoln County, ID	16063			201.9
Madison County, ID	16065		33.8	141.2	69.9	46.1					23.2		476.6	43
Minidoka County, ID	16067	24	75.9	200.6	69.1	42.6				46.3	46.6	50.5		67.6
Nez Perce County, ID	16069	19	99.5	164.3	61.4	50.5		14.3		32.8	46.9	51.2	1068.2	72.2
Oneida County, ID	16071			155.7	80.5
Owyhee County, ID	16073		103.8	189.8	53.2	38.5				51.8		51.7		63.7
Payette County, ID	16075	20.9	98.5	287.4	40.3	56.3		28.1		35.7	27.8	43.9	963.4	87.6
Power County, ID	16077		65.2	179.4	75.3									100.2
Shoshone County, ID	16079	26.1	159.3	315.6	40.5	73.4		23.6		33.1	76.7	42		90.2
Teton County, ID	16081										78.1
Twin Falls County, ID	16083	18	87.1	212.6	33.7	51.3	8.1	13.4		38.7	38	36.3	723.9	96.6
Valley County, ID	16085		92	104.3	42.3	57.1					43.1	44.3		41.8
Washington County, ID	16087		112.5	261.9		33.4								73.8
Adams County, IL	17001	24.3	108.2	251.3	48.2	54	23.1			21.2	28.8	22.5	624.2	83.3
Alexander County, IL	17003		176.9	362.1	98.3	79.7								116.9
Bond County, IL	17005	26.2	156.5	245.1	37.8	63.1	20.5			34.9	20.3			65.2
Boone County, IL	17007	33.2	94.5	214	75.9	40.2	16.5			32.6	31.9	12.6		70.3
Brown County, IL	17009		96.9	201.8
Bureau County, IL	17011	34.3	112.9	248.1	65.4	45.8	27.8			23.6	34.3	23.2		58
Calhoun County, IL	17013		117.3	316.3										101.1
Carroll County, IL	17015	29.1	115.2	235.3	73.8	53.6				25.6	23.1	32.8		54.9
Cass County, IL	17017	43.8	121.3	322.6	73.6	46.3					27.5	29.4		71.5
Champaign County, IL	17019	18.9	98	178.6	55.1	43.7	19	10.9	3.4	22.4	27.4	20.5	697.5	57
Christian County, IL	17021	34.2	147.3	232.9	76.7	63.2	18			29.7	31.4	33.7	825.3	63.4
Clark County, IL	17023	42.5	119	318.9	57.3	62				30.5	40.5	26.6		72.9
Clay County, IL	17025	27.9	119.5	261.7	61.3	76.2				26.8	27.9			91
Clinton County, IL	17027	27.1	98.2	268.4	61	58.8	26.9			39.9	24.5	20.5		65.7
Coles County, IL	17029	25.8	129.1	238	70.6	62.9	17	8.7		24.1	30	24.7	667	98.6
Cook County, IL	17031	27.2	96.2	262	53.4	48.4	20.4	8	4.3	14.8	33.9	20.2	548.1	45.3
Crawford County, IL	17033	24.3	120.5	295.6	55.1	72.3	30.8			20.1	30.1	19.3		67.9
Cumberland County, IL	17035		123.3	211.2	61.5	64.5					36.4	38.5		79.2
DeKalb County, IL	17037	22.8	92	193.7	39.3	54.4	18			32.1	19.5	18.8	625.7	53.7
De Witt County, IL	17039	28.8	164.2	276.4	67.3	45				26	30.3	26.1		91.7
Douglas County, IL	17041	28.3	111.2	269	96	46.1	26.8			32.2	20.8			69.1
DuPage County, IL	17043	25.4	85	186.8	43.6	46.3	17.3	5	1.1	11.7	23.4	16.4	583.2	42.8
Edgar County, IL	17045	30.9	146.2	250.1	100.3	71.3	27.4			37.2	18.1	42		130.4
Edwards County, IL	17047		169.5	264.1		50.2				50				70.8
Effingham County, IL	17049	29.6	117.7	214.3	59.3	74.1	21.6			37.6	22.8	26.6	882.3	63.9
Fayette County, IL	17051	19	116	261.5	75	47.5	35.6			33.4	43.4	34.4		82.2
Ford County, IL	17053	38.3	96.1	276.5	59.6	64.5					34.3			88.3
Franklin County, IL	17055	43.7	172.1	259.9	76.3	47	40.8			40.5	43.8	33.9	810.6	118.8
Fulton County, IL	17057	29.8	126.4	242.5	55.9	61.6	23.3			30.8	37	25.4	601.7	88
Gallatin County, IL	17059		100.3	318.3	72.9	75.9					71.8			82.5
Greene County, IL	17061	30.5	136.3	296.9	64.3	51.3	25.5			51.8		25.7		85.7
Grundy County, IL	17063	24.6	120.1	221.6	51.3	42	14	12		30.1	37.1	20	803	62.4
Hamilton County, IL	17065	41	142.7	292.4	104.1	69.7				46.3				63.1
Hancock County, IL	17067	34.6	111.7	269	22.5	57.4				42.7	26.7	25.2		84.3
Hardin County, IL	17069		162.8	222.6	160.2					112.8	72.4			76.2
Henderson County, IL	17071		133.9	351.2	41.3	48				58				77.3
Henry County, IL	17073	29	109.5	205.2	54.5	66.1	13.2			24.9	33.5	24.4	543.8	82.2
Iroquois County, IL	17075	27.8	117.1	279.2	51.5	58.8	14.5			39.7	34.1	32.6		68.1
Jackson County, IL	17077	33.6	104.7	237.1	97.1	60.1	25.8			21.1	45.9	29.2	623.1	71.3
Jasper County, IL	17079		112.3	252.2	34.7	57.6								34.7
Jefferson County, IL	17081	30.5	123.4	269.9	44.8	46.6	15.3			22.8	47.9	25.5	557.4	89.7
Jersey County, IL	17083	23.3	110.6	336.1	39.3	34.7	17.1			56.3	32.6	22.6		69.6
Jo Daviess County, IL	17085	19.2	87.1	212.8	51.5	42.8	14			22.7	23.2	27.3		50.7
Johnson County, IL	17087		141.8	191.8	140.9	45.3				30.5	46.6			82.1
Kane County, IL	17089	24.2	94.4	184	45.9	48.2	20	8.7	2.3	15.9	22.8	18.8	505.6	59.3
Kankakee County, IL	17091	21.5	125.8	290.2	80.6	77.4	32.7	7.5		33.4	33	20.9	621	75.7
Kendall County, IL	17093	25.2	97.7	186.3	47.1	36.8	25.1			22.8	21.8	17.8	636.2	52.1
Knox County, IL	17095	21.1	127	255.2	56.5	69.1	12.1	8		19.6	29.8	26.4	732.1	92.1
Lake County, IL	17097	20.7	80.9	190.1	45.8	52.2	15.5	6.5	1.9	16.2	25.2	18.2	479.7	50.5
La Salle County, IL	17099	37.4	119.9	272.7	58.8	52.3	16.5	12.5		34	42	21.8	615.6	71.9
Lawrence County, IL	17101	32.2	125.5	282.7	70.2	68.9	27.7			54.7	30.4	25.8		88.3
Lee County, IL	17103	21.4	119.7	251.1	82	63	14			28.6	29.2	28.9		88.6
Livingston County, IL	17105	28.2	116.9	228.8	74.6	64.4	27.4	12.4		36.9	30.8	21.8	817.2	75.8
Logan County, IL	17107	35.8	111.6	210.3	65.6	56.9	20.1			30.6	32.4	21.3		74.9
McDonough County, IL	17109	20.9	108.5	229.8	45.8	55.2				26.9	25.2	23.2		85.6
McHenry County, IL	17111	26.1	95.1	207.6	51.2	51.5	17.9	4.7	1.9	21	25.3	17.5	411.4	48.2
McLean County, IL	17113	23.4	98.5	204.1	52.7	47.4	13.3	7.1		23.2	29.6	21.5	842.8	72.3
Macon County, IL	17115	22	131	161.1	135.3	57.4	23.3	4.6		23.6	27.3	26.1	752.6	63.2
Macoupin County, IL	17117	32.3	115.1	260.8	83.1	64.8	23.3			32.2	31	28.4	592.9	78.2
Madison County, IL	17119	29.1	119.7	270.6	77.2	58.8	18.8	6.3	4.9	27	40.9	29.9	593.1	77
Marion County, IL	17121	32.5	117.2	295	74.5	45.4	31.8			44.5	32.5	38		107.5
Marshall County, IL	17123	41.7	129.9	213.5	84.5	39.6	26.6				41.8	28.7		51.2
Mason County, IL	17125	26.4	143.8	264.3	59.1	36.7	21.5			32.2	34.7	28.2		82
Massac County, IL	17127		137.4	277	77.7	68.2				34.5	48.9			136.2
Menard County, IL	17129		121.4	244.2	73.5	62.5				36.6	32.7	31.6		65.5
Mercer County, IL	17131		83.3	195.8	70.3	26.5				43.9	25.9	20.5		82.2
Monroe County, IL	17133	35.7	87.2	194.9	49.5	48.9				29.7	39.1	14		71.1
Montgomery County, IL	17135	45.2	140.1	226.4	77.8	74.2	15.2			35.1	35.4	45.6		57.5
Morgan County, IL	17137	26.5	145.7	251.4	38	49.5				29.7	35.6	17.3		92.3
Moultrie County, IL	17139	23.2	114.3	237.6	94.9	48.2				29.4		26.5		57.6
Ogle County, IL	17141	23.4	113.5	174.7	73.2	65.4	19.5			31.1	24.7	21.2	674.2	62
Peoria County, IL	17143	25.9	116.8	238.1	54.6	68.4	17.6	9.3	2.7	21.1	27.1	24.3	597.4	74.6
Perry County, IL	17145	31.3	126.7	266.3	96.8	42.7	34.7			35.6	31.8	37.7		91.3
Piatt County, IL	17147	29.9	107.2	206.6	62.8	70.7				41.4	28.7			27.3
Pike County, IL	17149	18.8	98.8	192.3	58.6	51.4				41.7	32.8	20.9		96.5
Pope County, IL	17151		168.7	278.9	74	76.8								74.1
Pulaski County, IL	17153		176.5	265.9	78.5	67.3								124.5
Putnam County, IL	17155		114.2	224.6	53.7									66
Randolph County, IL	17157	28.4	118.4	268.2	74.3	58.3	32.9			47.6	31.8	25.2	1019.7	73.7
Richland County, IL	17159	25.4	127.7	290.7	39.3	64	26.2			42.9	33.4			43.9
Rock Island County, IL	17161	21.8	111	225.3	79.6	52.6	20	7.1		17.3	31.3	31.2	608.5	75.3
St. Clair County, IL	17163	27.4	128.1	244.7	75.3	50.4	21.7	4.8	4.4	24.6	32	29.9	573	91.3
Saline County, IL	17165	30.8	171.6	339.9	93.4	74.4	42.5			31.3	55.2	23	1140.4	81
Sangamon County, IL	17167	24.9	125.5	199.2	83.3	53	17	5	5.4	20.8	30.7	24	718.8	67.9
Schuyler County, IL	17169		129.3	281.2	71.6	42.6					45.1			65.8
Scott County, IL	17171		108.7	248.8										62.3
Shelby County, IL	17173	27.1	112.5	167.4	54.8	53.9	19.2			35.1		16.7		51
Stark County, IL	17175	57.1	132.8	203.1	97.5	79.9								74.2
Stephenson County, IL	17177	23	100.4	197.5	69.3	47.1	17.5	11.2		24.4	31.5	18.7	693.4	95.5
Tazewell County, IL	17179	20.9	113.2	208.6	64	53.1	17.2	7.4		17.9	23.7	26.7	726.5	59.6
Union County, IL	17181	28.8	153.3	289.1	99.3	78.4	81.5			31.7	45.9	34.6		75.9
Vermilion County, IL	17183	25.6	147.4	292.7	72.5	53	18.9	8.4		28.8	33.2	27.4	734.3	88.5
Wabash County, IL	17185	28.5	151.6	211.8	82.3	45.4	29.3			27.7	35.5			53.1
Warren County, IL	17187	39.9	137.6	213.7	50.5	83.4				24.7				85.5
Washington County, IL	17189		90	335.9	29.4	61.5	20.9			66.6	41.4	33.8		53.6
Wayne County, IL	17191	23	144	259.1	78.1	45	25.7			25.2	24.5	29.9		70.3
White County, IL	17193	56.2	155	333	56.3	30.6	19.5			23.6	39.5	24.6		105.1
Whiteside County, IL	17195	21	114.9	255.9	62.4	57.8	15.6	10		21.2	26.8	27.6	588.3	72.8
Will County, IL	17197	24.9	105.4	230	58.4	46.3	16.1	6.6	1.8	18.7	26.1	22.4	524.1	53.8
Williamson County, IL	17199	31.6	140.7	235.6	93.6	48.9	39			33	34.4	28.2	735.1	103.2
Winnebago County, IL	17201	19	112.8	226.1	65.9	59.3	19.4	15.8	5.2	21.2	37.1	24.5	711.3	61.8
Woodford County, IL	17203	20.4	80.9	184.4	48.2	47.8	14.7			22	15.4	20.8	710.3	62
Adams County, IN	18001	21.7	87.7	228.3	74.1	67.5	21.3			32.1	15.7	21.1	941.4	51.2
Allen County, IN	18003	24.9	99.2	210.4	70.6	48.2	28.4	6.3	3.8	19.2	32.3	24.4	628.1	74.6
Bartholomew County, IN	18005	26.2	120	229.8	73.9	56.7	23.8	5.1		26.3	37.9	26	773.2	74.7
Benton County, IN	18007		149.8	258.6	103.2	61				63.4				90.7
Blackford County, IN	18009	25.8	110.8	238.7	82.7	56.5	27.8			31.6	26.1	33.9		89.1
Boone County, IN	18011	32.7	101.1	192.2	63.9	41.1	15			34.6	19.9	21.3	636.5	68.8
Brown County, IN	18013		125.4	218.5	45.8	52.7				53	28.7	25		54.8
Carroll County, IN	18015	29.7	125.3	176.3	83.8	59	25.4			30.9	26.6			85.2
Cass County, IN	18017	38.6	120.2	303.2	72.9	43.6	24.4			28.2	27.8	25.9	938	67
Clark County, IN	18019	30	164.1	297.8	99.6	64.9	30.3	8.2		24.6	38.9	31.8	715.1	69.3
Clay County, IN	18021	30.9	136.4	306.5	72.2	63.7	24.6			35.9	36	37.3	833.9	85.3
Clinton County, IN	18023	27.2	108.1	243.7	82.7	64.8	25.6			27.8	34.2	41.2	884.2	89.3
Crawford County, IN	18025		150.7	266.3	80.9	47.6				44.5	54.4	44.2		95.7
Daviess County, IN	18027	24.3	111.6	240.4	99.5	83	28.4			46.1	38.6	25	799.2	69
Dearborn County, IN	18029	28.7	133.2	220.2	65.3	71.9	15.9	10.7		27.2	32.3	22.5	757.1	81.9
Decatur County, IN	18031	24.2	150	264.7	64.3	49.4	30.6			40.2	31.7	26.7	835.9	70.9
De Kalb County, IN	18033	29.2	113.1	258	51.9	64.4	20.2			23.6	32.6	28.6	696.6	70.9
Delaware County, IN	18035	23.5	123.3	266.9	76.1	50.9	22.5	7.4	4.2	24.9	30.9	37.2	836.1	90.3
Dubois County, IN	18037	29.8	96.1	256.3	109.2	59.3	25.1			29.2	34.1	29.6	595.8	45
Elkhart County, IN	18039	22.6	107.5	227	59.4	55.7	15.6	7	3.5	23.7	27.8	19.6	717.7	76.5
Fayette County, IN	18041	26.7	132.1	286.7	57	67.5	14.9			27.8	48.8	23.1		126.6
Floyd County, IN	18043	28.3	120.3	259.5	62	60.3	22.6	8.3		17.3	32.5	29.1	468.6	76.6
Fountain County, IN	18045		119.1	253.8	103	63.3	19.7			39.8		29.9		110.5
Franklin County, IN	18047	35.6	102.1	219.7	49.9	33.8				48.8	33.9	30.9		71.8
Fulton County, IN	18049	36.4	157.7	291.3	76.1	68.5	19.6			41	30.6	24.7	986.8	97.4
Gibson County, IN	18051	29.3	118.4	288.2	66.1	54.6	25.8			39	24.7	31.8		61.1
Grant County, IN	18053	26.8	135.9	302.3	76.9	52.3	39.1	9		37.4	47.1	32	937.7	91.2
Greene County, IN	18055	27.7	131.7	297.7	75.4	46.5	13.5			38.2	36.3	25.7	873.9	99.8
Hamilton County, IN	18057	20.9	80.9	156	58.8	47.2	22	3.1		10.9	19.1	17.3	577	53.9
Hancock County, IN	18059	22.1	118.6	200.5	56.5	44.6	23.4			25	24.5	28.2	473.8	72.1
Harrison County, IN	18061	24.4	154.8	247.6	85.4	60.7				34.5	35	21.6	524.7	95.6
Hendricks County, IN	18063	24.8	101.9	214.1	52.6	42.9	22.8			17.3	16.7	24.3	523	65.6
Henry County, IN	18065	20.5	132.7	238	82.2	76.8	19.3			25.6	56.7	25.1	684.9	93.7
Howard County, IN	18067	30.8	131.6	238.7	85.5	67	28	5.4		15.2	35.1	28	634.6	102.7
Huntington County, IN	18069	31.8	114.8	214.7	75.6	61.5	21.7			29.3	28.4	19.2		99.8
Jackson County, IN	18071	26.3	149.4	271	75.3	86.3	21			23.5	31.8	24.3	651.5	67.6
Jasper County, IN	18073	23.2	144	208.2	89.3	55.4	20.7			36.2	30.5	28.3		47.2
Jay County, IN	18075	32.8	134.2	260.3	101.5	64.8	28.4			37.7	35	39.4	1056.3	82.7
Jefferson County, IN	18077	30.1	153.8	323.7	58.2	79.3	18.7			32.6	32.6	39.9	690.6	87.6
Jennings County, IN	18079	34.7	159.2	298.3	76	65	33.4			22.8	33	42	738.6	110.1
Johnson County, IN	18081	17.9	119.4	226.3	65	49.2	17.3	5.7		20.8	20	25.3	581.8	85
Knox County, IN	18083	33.4	115.3	267.3	107.1	93.7	32.4			37.1	35.6	34.6	822.2	96.5
Kosciusko County, IN	18085	31.5	109.2	228.2	73.7	48.4	21.3	5.8		33.7	29.1	25.4	616.8	68.9
Lagrange County, IN	18087	34	94.3	194.3	61.8	68.2	13.8			44.7	19.1	18	601.6	51.2
Lake County, IN	18089	31.5	124.3	275.9	95.5	57.9	27	6.7	9.4	24.9	24.7	29	767.3	63.3
La Porte County, IN	18091	28.5	126.9	247.5	110	53.2	19.3	5.4	5.7	32	29.3	29.1	770.9	68.4
Lawrence County, IN	18093	28.5	139.7	277.7	86	61.9	22.3			35.1	23.9	24.3	846.2	76.4
Madison County, IN	18095	23	124.2	234.2	73.5	59.7	17.8	8.5		31.5	44.3	38.4	724.7	77.6
Marion County, IN	18097	23.9	142	250.7	70.5	55.6	22.7	9.6	7.6	20.4	26.4	31.1	768.3	99.1
Marshall County, IN	18099	34.6	115.2	243.7	57.8	57.6	16.8			31	29.6	27.9	475.4	86
Martin County, IN	18101	45.9	139.7	231.7	88.5	75				53.6	46.8	36.3		65.8
Miami County, IN	18103	39.9	125.7	274.3	57.3	53.9	21.6			36.4	23.5	18.9	819.5	61.7
Monroe County, IN	18105	16.3	105.1	180.5	57.9	54.8	11.5	4.6	4.4	18.5	26	26.5	714.8	53.9
Montgomery County, IN	18107	27.9	125.1	239	101.8	44.6	21.4			44.6	28.9	36.1	703.5	80.2
Morgan County, IN	18109	23.5	141.5	295.6	59.7	58.8	21.9			26.8	27.1	29.9	686.1	79.9
Newton County, IN	18111	41.8	156.5	252.4	123	57				39.4	41.6	28.4		73.8
Noble County, IN	18113	31.7	125.9	260.7	64.3	59.6	31			29.6	29.9	29	679.6	79.8
Ohio County, IN	18115		125.1	227.6		108.7								67.9
Orange County, IN	18117	23.4	161.7	271.8	102.7	63.1	22.8			26.3	27.5	34.7		86.2
Owen County, IN	18119	18	155.2	255	93.9	56.4				36.7	22.4	27.9		92.4
Parke County, IN	18121	20.8	139.6	320.3	50.3	48.1				53.4	30.8	40.3		82.7
Perry County, IN	18123	44.1	139.2	248.6	60.3	66.8	20.9			46	40.3	34.8		55.1
Pike County, IN	18125		129	279.4	91.5	53.3				28.5	28.5	38.6		69.4
Porter County, IN	18127	26.4	100	198.4	90.1	50	17.9	3.8	2.7	24	24	30.4	715.2	57.6
Posey County, IN	18129	17.3	117.5	234.5	96	64.7				27.6	51.9	30.1	976.2	69.8
Pulaski County, IN	18131	43.6	99.9	284.8	86.2	62.6	27			32.4	41.8			43.7
Putnam County, IN	18133	36.8	144.5	241.4	88.3	39.4	22.7			23.7	18	34.9	597.4	52.4
Randolph County, IN	18135	26.1	121.2	264	70.6	56.5	17.3			27.8	26.6	28.2	887.6	75.2
Ripley County, IN	18137	35.1	130.1	269.9	51.7	64.3				28.8	31.9	23.5		59.9
Rush County, IN	18139	21.5	162.7	255.5	76.9	60.2	24.4			44	24.3			64.2
St. Joseph County, IN	18141	25.8	115.3	233	76.1	56.9	13	10.1	5.8	21.1	24.4	29.3	662	74.9
Scott County, IN	18143	43	188.7	332.7	119.4	64.5	28.2			43	52.1	41.6		80.6
Shelby County, IN	18145	26.5	120.5	228.1	65.5	53.8	17.9			23.9	32.3	24.1	814.6	106.3
Spencer County, IN	18147	18.2	112.3	253.5	68.4	64.5	24.1			45.8	31.9			63.1
Starke County, IN	18149	27.5	176.4	268.5	181.5	87.1	22.3			63	58	28.7	785.9	93
Steuben County, IN	18151	24.2	108.3	256.7	81.5	43.3	18.2	10.2		24.5	26.8	23.3	682.4	82.7
Sullivan County, IN	18153	36.4	155.9	373.5	74.2	90.5	22.4			44.6	35.7	50.5	1005.7	112.9
Switzerland County, IN	18155	48.6	173.5	228.2	52.9	86.1	42.3				70.4			75.7
Tippecanoe County, IN	18157	20.3	129.6	222.8	70.3	63.9	16.5	7.1	3.6	22.1	34.9	25.7	877.5	83.1
Tipton County, IN	18159	28.5	121.5	249.8	58.9	36.2					30.2			59.5
Union County, IN	18161	61.2	95	285.9	79.5									63.6
Vanderburgh County, IN	18163	25.8	130.5	242	82.6	59.6	20.3	8.7	3.9	18.8	46.5	37.3	791.6	89
Vermillion County, IN	18165	30.6	123.1	342.3	72.4	79.8	41.2			49.5	21.4	28.5		90.9
Vigo County, IN	18167	41.3	148.8	316.8	87.6	59.3	27.5	9.1	4.4	29.2	26.8	34.4	721	99.5
Wabash County, IN	18169	28.4	107.8	214.5	50.6	41.3	20.6			29.6	48.4	28	856	83.7
Warren County, IN	18171	51.5	116.5	277	77.4	63.1				54.8				102.2
Warrick County, IN	18173	27	120.9	209.9	59.1	54.3	20.3			25.4	21.4	24.2	445.1	73.3
Washington County, IN	18175	30.4	137.3	284	85.8	58.9	23.8			27.6	35.5	33.9		65.5
Wayne County, IN	18177	28.7	154.1	262.2	67.7	60	21.7	8.6		23.7	30.6	30.2	878.5	83.5
Wells County, IN	18179	18.9	103.6	211.3	46.2	68.8	17			27.8	38.6	20.7		89.2
White County, IN	18181	26	132.4	241.4	65.2	61	16.6			37.1	27.2	17.2		79.8
Whitley County, IN	18183	29.2	112.7	217.8	97.3	50.5	22.8			20.3	20.1	16.5	673	78.3
Adair County, IA	19001	45.9	96.7	267.9	38.3	70.8								41
Adams County, IA	19003		104.9	227.2
Allamakee County, IA	19005	33.8	104.3	189.2	27.6	60.2				26	28.2			54.1
Appanoose County, IA	19007	30.8	92.6	359.6	37.3	41.8				30.1	34.6	35.2		54.9
Audubon County, IA	19009		98.5	165.2	54.2	55.1								68
Benton County, IA	19011	35.5	80.5	273.6	21.8	50				23.7	34.3	15.8		50.5
Black Hawk County, IA	19013	19.8	95.4	221.5	44.3	57.5	8.2	7.6		20.1	29.6	20	435.2	71.1
Boone County, IA	19015	16.8	110.3	281.4	30.9	50.3				35.2	21	25.1		63.4
Bremer County, IA	19017		72.1	205.6	37.8	59.4				32.3	23.4	27		36.2
Buchanan County, IA	19019	29.1	106.2	221.1	33.6	46.7				29	23.7	21.1		63.9
Buena Vista County, IA	19021	35	67.4	215.5		47.4					33.6			66.7
Butler County, IA	19023		94	213.2	31.5	62.2				38.6	19.8	24.2		72.5
Calhoun County, IA	19025	26.2	117.2	211.3	34	55.9								67
Carroll County, IA	19027	35.2	96.4	205.5	42.8	50.7				22.2	25.4	26.8		70.3
Cass County, IA	19029		96	233	45.6	67.6				53.8	30.2	26.9		81.5
Cedar County, IA	19031	23.5	85	235.2	29.7	63.1				33.6	21.5	29.4		65.5
Cerro Gordo County, IA	19033	17	116.5	274.7	28.6	67.7		14.8		29.2	28	21.1	589.7	73.6
Cherokee County, IA	19035	30.1	62.2	269.8	50.3	54.3				33.1	24.2			67
Chickasaw County, IA	19037	26.8	96.4	277.3	26.8	46.8				32.8	36.1			50.9
Clarke County, IA	19039		71.3	291.4	43.5	56.6						58.9		81.6
Clay County, IA	19041	21	94.2	189	21.2	44.8				25.7	28.1	27.7		73.4
Clayton County, IA	19043	26.5	78.6	210.5	48.7	63.8				41.5	35.1	31.4		54.8
Clinton County, IA	19045	25	109.6	325.5	33.3	44.6	7.6	12.2		27.4	25.6	27.9	745.1	38.5
Crawford County, IA	19047	25.6	107.4	259.2	37.9	48.9				43.1				67.3
Dallas County, IA	19049	38.6	115.8	230.8	32.1	58.3				29.9	21.2	16.8	478.7	72
Davis County, IA	19051		88.2	211.7		89.1								53.4
Decatur County, IA	19053	55.9	103.3	291.5	44.4	51.7								93.2
Delaware County, IA	19055	26.9	99.1	199.2	27.8	27.8				22.9	24.7			65.6
Des Moines County, IA	19057	27.8	133.7	289.3	34.4	55.6	8.9	8		24.8	26.4	35.2	601.1	55.1
Dickinson County, IA	19059	24.1	104.5	214.4	28.7	37.9				25.6	28.5	25.5		49.9
Dubuque County, IA	19061	18.3	109.7	259.8	39.3	60.5	4.7	9.1		17.2	18.7	22.5	503.8	56.9
Emmet County, IA	19063	35.3	115.1	253.5	44.8	35.7				40.4	34.3			50.3
Fayette County, IA	19065	20.4	88.8	238.8	41	53.4				42.2	29.6	25		59
Floyd County, IA	19067	23.5	90.1	248.6	46.5	48					16.7	25.6		73.8
Franklin County, IA	19069		92.4	243.7		65.9								46.7
Fremont County, IA	19071		124.1	197.7	41.8	59.4					39.5			70.6
Greene County, IA	19073	27.7	107.6	294.2	43.5	44.2					33.8			53.1
Grundy County, IA	19075	26.3	83.2	172.3	32.3	37.4					25.6			51.8
Guthrie County, IA	19077	32	107.5	215.7	53.3	54.3				47.4				75.4
Hamilton County, IA	19079		104.2	243.5	51.1	24.7				37.9	23.4			50.9
Hancock County, IA	19081	37.5	77.5	201.5	29.5	57.1								54.5
Hardin County, IA	19083	28.3	129.3	257	37.2	51.6				34.2	36.4	35.6		68.1
Harrison County, IA	19085	43.4	110.8	299.7	32.5	82.7				69.2	42.4	22.4		97.2
Henry County, IA	19087	20.1	91.1	286.5	25.2	48.7				40.3	31.7			66.3
Howard County, IA	19089		98.2	243.8	57.7	51.9								48.7
Humboldt County, IA	19091		66.3	256.4		32.3				38.1		38.6		88.6
Ida County, IA	19093		83.1	261.7	58.8	56.6				53.2				86.4
Iowa County, IA	19095		103	205.8	34.7	59.1				37.3	25.7			44.6
Jackson County, IA	19097	28.8	95.4	231.3	35.2	31.8				33.6	25.7	24.5		73.6
Jasper County, IA	19099	27.4	119.4	235.2	40.8	47.8				23.7	26.7	14.5	542.8	61.7
Jefferson County, IA	19101		70.3	176.2	37.8	58.2				28.8	23.2	21.9		49.3
Johnson County, IA	19103	19.8	90.4	173.3	23.4	53.5	7	4.3		8.3	25.1	17	423.6	54.4
Jones County, IA	19105	35.7	119.9	205.6	28	46				28.7	34.4	18.7		59
Keokuk County, IA	19107		109.2	192.9	52.3	49.7				50.4		31.5		78.2
Kossuth County, IA	19109	18.8	84.4	181.3	19	51.4				31.1	20.7			42.6
Lee County, IA	19111	26	128.8	307.1	45.7	57.6		11.4		32.3	41.7	37.6	702	63.1
Linn County, IA	19113	22.1	102.5	171.4	27	40.2	4.1	8		13.7	26.4	24.1	534.3	85.9
Louisa County, IA	19115	33.1	138.8	218.8	33.7	53.5				32.1	40.6			69.3
Lucas County, IA	19117		119.8	234.4		84.4					37.9			60.6
Lyon County, IA	19119	26.3	63.3	231.6	42.8	59.8					26.4			44.6
Madison County, IA	19121		96.8	185.1	28.1	58.4					24.3	29.9		80.8
Mahaska County, IA	19123	32.2	110.7	259.3	30.5	53.6				18.6	30.4	24.5	978.8	46.6
Marion County, IA	19125	29.4	121.5	238	47.8	53.4		13.8		24.6	31.6	20.5		73.5
Marshall County, IA	19127	28.7	114.4	265.6	44.1	59.1	10.5	10.4		20	32.9	20.9		136.4
Mills County, IA	19129		80.5	295.1	40.8	53.6				29.9	29.5			114.5
Mitchell County, IA	19131		88.4	282		34.7					33.9			38.5
Monona County, IA	19133	39.8	87.8	295.8	35.9	58.2				51	44.8			96.7
Monroe County, IA	19135		129.2	246.9		75.4								78.9
Montgomery County, IA	19137	28.7	91.5	177.5	39.8	48.3						29.7		103.3
Muscatine County, IA	19139	36.3	110.6	253.4	46.2	60.7	9.9			29.6	26.5	23.6		70.3
O'Brien County, IA	19141	20.1	89.1	201.7	49.4	48.9					28.6	25.6		68.8
Osceola County, IA	19143		117.9	340.6
Page County, IA	19145	32.6	98.1	203.2	56.4	53.9				31.8	19.8	23.4		80.6
Palo Alto County, IA	19147	34.9	117.3	176.9	37.1	38.6				52	51.5			92.7
Plymouth County, IA	19149	22.6	78.7	243	27.3	46.4				29.6	30.5	25.7	880.6	62.7
Pocahontas County, IA	19151		93.1	319.4	48.3	75						38.7		48.8
Polk County, IA	19153	24.9	110.1	240.9	29.6	48.1	9.3	12.4	3.4	16.6	22.9	26.7	529.3	72.2
Pottawattamie County, IA	19155	38.5	141.3	300.9	44.9	66.7	13	8.4	5.3	21.7	26.1	28.2	751.5	103.1
Poweshiek County, IA	19157	26.1	78.4	226.2	24.1	69.3				30.3	18.6	19.8		87.2
Ringgold County, IA	19159		105.4	224.8										86.3
Sac County, IA	19161	38	73.1	245.3	36.2	54.6				39.4	40.4			89.2
Scott County, IA	19163	22.2	107.5	227.6	40.5	55.1	7.7	7.5	4.5	17	28.9	24.5	502.5	79.2
Shelby County, IA	19165	50.6	75.7	183.9	28.2	37.4					32.6			60.2
Sioux County, IA	19167	29.4	67.6	148.7	43.1	40				29.4	15		583.7	39.3
Story County, IA	19169	18.3	82.8	186.7	43.4	49.9				17.9	18.1	19.3	439	43.9
Tama County, IA	19171	25.2	87.4	200.4	44.1	38.3				38.6	21.5	25		82.4
Taylor County, IA	19173		66	206.6										63
Union County, IA	19175	44	106.5	201.4		74.3				32.8				65.6
Van Buren County, IA	19177	36.3	144.4	280.2		66.3				70.6	43.1	41.7		77.9
Wapello County, IA	19179	25.9	130.4	298.4	35.4	44.1				20.9	31.8	32.6		75.2
Warren County, IA	19181	26.9	96	203.5	23.4	62.1				12.1	27.7	30.6	521.3	72.9
Washington County, IA	19183	19.3	73	240.8	29.2	54.7				20.3	31.5	22.1		57.6
Wayne County, IA	19185	41.1	101	342.7		61.4					45.9			85
Webster County, IA	19187	19.7	127.4	318.3	32.3	53.3	13.4	13.9		27.3	36.3	27.5	604.3	98.3
Winnebago County, IA	19189		77.1	218.2	42.7	37.6				47.5	34.6			39
Winneshiek County, IA	19191	18.8	69.9	194.9	33.4	37.5				21.8	25.7	19.8		54.7
Woodbury County, IA	19193	23.6	110.1	249.7	43.6	53.7	10.9	11.9		21.5	28.2	27.6	589.3	98.1
Worth County, IA	19195		103.7	307.6	37.3	74.4								51.6
Wright County, IA	19197	22.3	100.2	221.9	34	54.8				41.8				71
Allen County, KS	20001	40.8	113.6	261.9	85.8	34.9	23.1			51.3	31.6	25		105.5
Anderson County, KS	20003		96.3	231.6	52.1	51.2								66.7
Atchison County, KS	20005	28.6	123	195.9	58	74.1	22.7			40.2	37.5	31.6		81.2
Barber County, KS	20007		107.3	223.2	82.1									103.1
Barton County, KS	20009	30	108.3	240.6	71.6	36.5	20.4			32.1	39.1	27.7	938.8	58.3
Bourbon County, KS	20011	51.2	98.2	239.8	113.2	53.8	34.6			39.6	44.6			79.7
Brown County, KS	20013	33.4	121.4	267.5	117.7	51.8				68.4				81.8
Butler County, KS	20015	18.1	114.2	182.9	72.4	65.6	13.8	9.3		35.5	32.5	27.9	615.1	76.2
Chase County, KS	20017		202.6	199.6	168.3
Chautauqua County, KS	20019		107.7	254.3	52.5	107.1								66.2
Cherokee County, KS	20021	36	168.6	308.9	45.6	57.4				59	42.2	33.8		105.1
Cheyenne County, KS	20023			216.4										105.7
Clark County, KS	20025
Clay County, KS	20027	33.3	89.6	107.1	91.2	38.8					47.1	50.8		67.7
Cloud County, KS	20029		87.3	201.3	61.6	57.1	30.4							72.5
Coffey County, KS	20031		147.7	209.7	58.8	59.2								82.2
Comanche County, KS	20033		113.7
Cowley County, KS	20035	27.1	131.9	253.7	84.3	64.2	20	11.3		40.1	42.2	38.1	1002.1	92
Crawford County, KS	20037	50.4	130.7	359.4	60.7	63.7	20.3			43.8	25.9	39	816	90.1
Decatur County, KS	20039		92.1	222.2										72.6
Dickinson County, KS	20041	20.7	107	206.6	77	41.6				24.1	35.6			78.3
Doniphan County, KS	20043		142.5	240.2	53.5	43.4				56.2				70.2
Douglas County, KS	20045	12.7	75.7	145.8	57.9	40.6	13.1			20.1	23.4	25	571.2	55.1
Edwards County, KS	20047		98	181.5										112
Elk County, KS	20049		148.5	278.5
Ellis County, KS	20051	15.3	89.4	143.9	59.6	52	16.5			25	23.3	36		74.4
Ellsworth County, KS	20053		61.6	177.2	64.1									59.3
Finney County, KS	20055	32.4	80.7	196	73.2	53.9				29.3	20.1	29.1		81.6
Ford County, KS	20057	33.1	103.8	249.6	78	54	20.4			39.3		22.6	1434.6	94.4
Franklin County, KS	20059	15.8	116.3	194.6	67	57.3	20.3			28.6	35.3	35.8		82.3
Geary County, KS	20061		151.3	171	73.6	74.1					27.2	32.7	1186.2	77.2
Gove County, KS	20063			192.1	101.3
Graham County, KS	20065			204.9										78.7
Grant County, KS	20067		85.3	236.9										134
Gray County, KS	20069		79.1	274	87.9
Greenwood County, KS	20073	38.8	135.6	291.1	66.4	74.4					85.2			93.5
Hamilton County, KS	20075			286										127.2
Harper County, KS	20077	48.3	138.4	271	67.8	68.2				63.5				74.2
Harvey County, KS	20079	19.7	85.3	191.3	58.7	46.1	22.6			39.6	25.2	30.3		55.7
Haskell County, KS	20081			259.7
Jackson County, KS	20085		115	193.1	97	56				40.8				87
Jefferson County, KS	20087	28.2	120.3	193.8	84.9	38.9				29	42.8	27.8		79.2
Jewell County, KS	20089		67.6	247.4	71									107.9
Johnson County, KS	20091	15.8	83.1	137.7	44.5	40.7	13.9	4.3	2.4	13.4	17.6	23.1	519	41.5
Kearny County, KS	20093			244.7
Kingman County, KS	20095		114.3	234.1	36.2	49.2								53.4
Kiowa County, KS	20097			167.3										94.4
Labette County, KS	20099	32.1	129.7	247.1	86.5	64.4	26.6			55.7	39.2	34.1		80.9
Lane County, KS	20101
Leavenworth County, KS	20103	22.7	119.7	251	61	50.1	33.5			20.5	28.4	28.9	588.5	84.1
Lincoln County, KS	20105		111.1	325.3										66.2
Linn County, KS	20107		113.9	276	69.1	55.7				55.6				58.9
Logan County, KS	20109			225.6										80.3
Lyon County, KS	20111	22.1	109.1	193.1	82.1	56	25			36.8	26.8	29.7		64.5
McPherson County, KS	20113	22.8	80.1	179.9	54.7	63	12.8			26.1	19.6	19.8		51.9
Marion County, KS	20115	31.1	80.8	162	67.6	62.1				43.9	29.5	28.8		49
Marshall County, KS	20117	33.2	95.6	176.5	63.9	49.8				53				59.5
Meade County, KS	20119			239.1						92.4
Miami County, KS	20121	15.9	74.7	242.6	53.8	40.4				48.2	19.2	32.7	610.3	74.8
Mitchell County, KS	20123		73.6	175.9		76.5								88.5
Montgomery County, KS	20125	34.6	135.3	265.2	65.7	61.5	18.9			50.5	53	46.5	1102.9	82.6
Morris County, KS	20127		89.6	164.6	40.5	48				73.8	45.5			43.3
Morton County, KS	20129			233.7
Nemaha County, KS	20131		79.8	186.3	44.8	39.7						42		64.5
Neosho County, KS	20133	25.3	163.2	237	66.3	49	27.6			45.4	26.5	39		83.4
Ness County, KS	20135		74.3	170.3
Norton County, KS	20137		123	154.2	136.8	57.4								84.9
Osage County, KS	20139		122.3	206.6	61.9	75.1	29.9			72.2	35.8			83.9
Osborne County, KS	20141		93.4	212.4
Ottawa County, KS	20143		136.5	231.4		59.6								95.1
Pawnee County, KS	20145		96.2	206.3	56.4	44.8					72.8			71.8
Phillips County, KS	20147		77.3	194	86.4	70.2								63
Pottawatomie County, KS	20149	26.9	103.1	242.5	49.1	60.1				49.2	33.4	40.2		57.4
Pratt County, KS	20151		125.7	163.7	65.8	49.4						62.5		98.3
Rawlins County, KS	20153		90.8	221
Reno County, KS	20155	23.5	93.4	170.6	63.3	47.9	22.8	9.9		33.6	27.8	29.7	668.5	76.4
Republic County, KS	20157		41.6	188.7	95.1									56.3
Rice County, KS	20159		129.1	200.4	68.3	47.1				59.4	42.2			89.2
Riley County, KS	20161	17.9	80.8	143.4	35.7	37.2	13.2	16.2		14.7	18.6	21.1	573.2	60.9
Rooks County, KS	20163		86.6	193.7		77.2								78.9
Rush County, KS	20165		140.7	246.7										83.8
Russell County, KS	20167		102.1	276.8		50.3					40.5	69.9		81.1
Saline County, KS	20169	21.3	106.9	224.9	60.2	58.9	24.8	10		18.7	27.4	25.9	942.7	96
Scott County, KS	20171		82.8	198.4	102.3									109.9
Sedgwick County, KS	20173	24.5	107.5	213.5	72.5	50.7	17.5	8.5	3.8	24.2	38.6	29.4	734.9	84.7
Seward County, KS	20175		108.9	226.3	60.3	47.9				49.3				142
Shawnee County, KS	20177	25.7	107.5	228	59.9	54	18.1	10.6	6.1	20.9	35.7	39.6	852.2	99.7
Sheridan County, KS	20179			190.4										100.7
Sherman County, KS	20181		110.3	295.8	56.8									97.1
Smith County, KS	20183		82.1	185.8		62.1								45
Stafford County, KS	20185		112.1	246.6		77.8
Stanton County, KS	20187
Stevens County, KS	20189		90.5	289.2						87.2				108
Sumner County, KS	20191	26.1	104.1	231	31.3	68.5	25.4			40.7	44.3	30.2		70.3
Thomas County, KS	20193		92.8	167.9	78.8					47.4		62.6		79.8
Trego County, KS	20195				85.9
Wabaunsee County, KS	20197		128.7	160.1	55.6							60.5		109.1
Washington County, KS	20201		88.1	188.4	39.3	74				64.7				59.5
Wichita County, KS	20203
Wilson County, KS	20205		127.9	338.6	65.6	52.6				77.5	53.6	36.5		94.2
Woodson County, KS	20207		89.9	232.7	86.8					95				102.8
Wyandotte County, KS	20209	25.8	161.5	235.3	111	63.1	32.3	11.8	14.8	26.6	42.2	41.5	664.3	93.9
Adair County, KY	21001	23.4	159.6	295.7	97.2	61.7	20.7			29.3	40.9	35.6		58.1
Allen County, KY	21003	27.1	195.5	320	109.8	66.3	32.9			53.3	45.6	32.5		81.2
Anderson County, KY	21005	32.9	167.7	254.7	55.7	52				30.5	41.8	29.3		106.1
Ballard County, KY	21007		129.2	271.8	150.8	85.5				53.3	55			69.2
Barren County, KY	21009	20.2	166.4	234.8	88.9	52	26.6		9.9	35.4	37.5	27.2	604.4	96.8
Bath County, KY	21011	30.2	173.2	327.8	99.3	68.2	37.1			38.2	61.9	55.2		114
Bell County, KY	21013	29.5	186.7	375.4	91	66.5	19.7		16.2	66.5	91.9	28.5	805.9	108.5
Boone County, KY	21015	26	129	226.8	60.6	50.6	18.6	7.1		16.7	31	22.8	605	59.6
Bourbon County, KY	21017	33.3	176.5	271.9	57.2	67.1				39.3	48.2	31.2		99.5
Boyd County, KY	21019	31.7	155	331.7	77.4	83.9	29.9	10.6		30.4	44.5	26.6	776.8	84.1
Boyle County, KY	21021	24.4	168	262.9	80.7	61.4	24.3			30.1	36.2	21.8		97.4
Bracken County, KY	21023		173	279.8	59.8					66.9				126
Breathitt County, KY	21025	36.4	183.6	441	130.3	60.4	33.3			80.4	93.5	34.3		147.6
Breckinridge County, KY	21027	20.6	146.7	326.7	47.4	46.6	30.4			52.1	48.2	45		77.1
Bullitt County, KY	21029	24.3	125.5	218.6	73.9	55.8	20.9		6.2	28.7	32.8	22.7	619.3	87.3
Butler County, KY	21031		226.2	250.8	79.4	60.3				56.8	37.9	29.7		68.7
Caldwell County, KY	21033	24.4	150	337.4	60.3	74	37.5			50.1	40.1			99.2
Calloway County, KY	21035	36.1	117.8	241.3	61.1	68.8	18.1			36.2	39.3	39.9		80
Campbell County, KY	21037	34.8	149.2	238.1	73.6	60.7	26.1	12.1		14.9	44.7	26.4	832.6	78.4
Carlisle County, KY	21039		191.9	249.1	105.9	89								57.4
Carroll County, KY	21041	38.9	134.6	308.9	138.3	68.9				62.5		35.6		137.3
Carter County, KY	21043	39.7	191.7	346	65	73.7	24		19.5	60.5	70.8	33.2	775.2	101.3
Casey County, KY	21045	20.9	188.3	303.4	107.7	55.9	26			52.4	57.6	41.7		115.2
Christian County, KY	21047	19.3	132.5	271.4	77.9	54.8	15.6	12.7		35.5	29.3	29	624.7	96.5
Clark County, KY	21049	15.1	139.1	266.7	51.5	75.1	27.6			27.5	48.8	33.9	779.2	83.9
Clay County, KY	21051	21.8	202.6	336.2	97.2	57.6	33.3		24.5	84.4	69.9	30.1	941.9	104.3
Clinton County, KY	21053	40	182.1	407.5	102.8	67.2	70.2			64.7	78.9			94.3
Crittenden County, KY	21055		142.6	402.2	127	83.1				46.2	67			67.9
Cumberland County, KY	21057		102.1	405.8	113.6	82.3				88.7	52.8	89.5		58.8
Daviess County, KY	21059	26.7	157.3	201.6	77.7	54.2	19.9	9.2		21.2	39.8	38	645.5	78.9
Edmonson County, KY	21061		176.9	230.3	65.5	44.6				38.4	48.9			72.4
Elliott County, KY	21063		178.6	213.6	85					63.4	103.2			142.3
Estill County, KY	21065	52	221.6	392.4	100.8	67.2	53.3			44.4	46.8	44		87
Fayette County, KY	21067	22.4	123.9	178.6	60.7	47.1	20.3	9.7	4.8	18.9	40.6	25.5	666	62.5
Fleming County, KY	21069	36.1	150.8	299.9	103.9	70.9	59.4			60.8	32.7	35.6		112.8
Floyd County, KY	21071	23.5	196.2	349.4	95.3	66.7	18.9	11.6		47	102.2	37.6	825.6	136.2
Franklin County, KY	21073	32.8	169.8	243.3	80.5	63.7	23.9	14.1		20.3	31	33.2	702.6	72.3
Fulton County, KY	21075		155.8	372.2	131.5					83.7	110.7	100.9		83.3
Gallatin County, KY	21077		253.2	339.7	76.1					55.6				94.9
Garrard County, KY	21079	27.2	115.3	207.1	94.1	45.4	27.4				45.7	24.4		55.6
Grant County, KY	21081	30	170.6	284.4	88.2	58.4				35.7	49.7	25.3	636	119.2
Graves County, KY	21083	23.8	156.2	293.7	55.1	65.1	17.4			42.1	39	43.6	582.4	100.3
Grayson County, KY	21085	29	136.3	337.7	62.5	60.2	20.4			43.9	55.2	42.1		86.8
Green County, KY	21087	31	153.4	241.6	111.7	66				38.7				82.5
Greenup County, KY	21089	21.4	172.1	263.1	82.9	63.8	16.6			26.6	49.7	20.7	817.4	101
Hancock County, KY	21091		205.2	236.8	84.2									80.8
Hardin County, KY	21093	26.8	148.7	202.6	124.5	64.4	30	5.6		32.4	33.7	29.8	653.3	78.6
Harlan County, KY	21095	38.6	206.4	395.2	50.2	64	35.1	18.3		68.7	108.9	39.8	891.5	160.7
Harrison County, KY	21097	37.8	102	237.8	158.9	79.8		20.4		36.6	44.5	33.7		94.3
Hart County, KY	21099	46.6	161.9	252.5	121.9	55	34.1			68.2	57.4	45.9		77.7
Henderson County, KY	21101	26.2	141.5	277.4	96.2	47.2	24.9			27.9	45.1	34.7	777	85.4
Henry County, KY	21103	48.2	159.3	251	104.7	86.5	40.6			37.8	57.8	46.5		73.1
Hickman County, KY	21105		137.8	309.8	96.9									66.8
Hopkins County, KY	21107	26.2	169.5	292.4	77.1	58.7	22.1			44.8	43.5	35.8	604.6	122.8
Jackson County, KY	21109		178.7	346.7	120.2	62.4	49.1			69.8	44.8	42		102.2
Jefferson County, KY	21111	28.7	141.4	232.9	95.6	53.1	22.6	8	5.5	20.5	37	31.5	526	83.1
Jessamine County, KY	21113	26.4	132.1	200.7	73.2	71	22.4			32	50.9	14.5	553.5	82.3
Johnson County, KY	21115	32.5	172.9	351.3	68.6	40.7	35.4		15.5	61.1	69.2	32.9	935.6	118.9
Kenton County, KY	21117	32.2	158.8	226.5	75.9	61.2	20.2	11.4	5.6	18.1	37.8	34.3	855.1	76.4
Knott County, KY	21119	29.7	229.7	380.3	49.5	54.3	40.8			85.1	112.6			101.4
Knox County, KY	21121	26.9	215	395.5	105.5	62.7	29			51.3	71.5	25.5	796.7	108.4
Larue County, KY	21123	35.9	127.8	228.4	86.7	63.3				46.2	47	27.1		83.4
Laurel County, KY	21125	28.7	160.8	295.7	94.7	53.2	29.8	6.7	13.1	44.2	51.6	32.5	689.1	97.6
Lawrence County, KY	21127		187.4	306.1	54.8	74.2				70	79.3	21.1		139
Lee County, KY	21129		215.1	320.4	142.3					76.6	63.2	72.1		159.9
Leslie County, KY	21131		212.2	315.7	130.9	64.5				64	84	28.8		159.5
Letcher County, KY	21133	37.2	194.4	359.9	102.4	46.5	33	16.2	16.2	64.5	78.5	38	845.5	124.1
Lewis County, KY	21135	36.8	195.1	296.1	95.1	63.1	32.3			56.1	45.8	41.6		146.5
Lincoln County, KY	21137	38.1	213.6	220.7	145	50.9	40.3			45.2	47.2	19.8		128.5
Livingston County, KY	21139	33.7	124.4	278.3	122.4	40.4				65.1	62.3	31.8		65.7
Logan County, KY	21141	30.1	175.8	265.5	115.2	53	14.8			36.3	45.4	30.3		86.8
Lyon County, KY	21143		135.8	234.5	63.9						35.7			84.5
McCracken County, KY	21145	24.1	147.3	319.6	99.9	56.2	17.2	6.3		30.2	41.8	38.1	551.9	68.8
McCreary County, KY	21147		281.3	304.8	137.4	40.5			21.3	37.3	91.1	37.8		102.5
McLean County, KY	21149	34.9	185.7	251.8	116.9	69.8				54.8	36.8			92.3
Madison County, KY	21151	29.7	137.5	123.9	221.1	64	25.6	7		32.9	41.9	23.8	457.1	78.3
Magoffin County, KY	21153	30.8	146.8	221.8	135.1	47.3				54.6	84.2	26		154.7
Marion County, KY	21155	26.9	132.8	219.6	116.7	64.8				45.7	36	49.6		101.3
Marshall County, KY	21157	20.3	140.8	248	91.5	72.9	12.6			41.3	48.1	41.3		90.5
Martin County, KY	21159	36.7	186.7	482.7	172.8	58.1	49.2			50.6	116.7			81.6
Mason County, KY	21161	30.5	135.3	279.1	144.7	65.8	23.9			60.7	38.4			110.3
Meade County, KY	21163	16.8	150.9	228.6	88.3	45.5				55.6	26.6	41.9		72.2
Menifee County, KY	21165		172.8	231.4	96.8	76.7								100.6
Mercer County, KY	21167	22.7	172.5	244.3	82	44.2				48.7	44.4	51.7		83.5
Metcalfe County, KY	21169	37.6	233.9	330.4	103.4	54.1				66.1	46.9			107.3
Monroe County, KY	21171		138.3	366.9	102.8	56.8				75.8	39.4	51		70
Montgomery County, KY	21173	31.6	171.9	308.5	73.1	48.2	23.6			53.2	57.8	34.7	941.1	57.1
Morgan County, KY	21175	27.4	150.1	292.4	47.9	37.4				63.7	41.9			119
Muhlenberg County, KY	21177	23.5	179.3	332.3	65.4	86.7	22			51.3	58.5	26.6	745.1	102.2
Nelson County, KY	21179	36.9	154.5	234.4	87	65.2	21			44.5	39.6	39		79.5
Nicholas County, KY	21181		166.6	247.1	158.6	69.2				70.6				130.1
Ohio County, KY	21183	30.2	180	334.2	87.4	43.2	15.2			37.3	48.1	38.7		67.6
Oldham County, KY	21185	33.2	100.1	235.3	48.1	59.6	26.3			16.2	21.4	23.1	469	75.4
Owen County, KY	21187		162.4	273.4	113.8	35.2				39.4	41.8			95
Owsley County, KY	21189		217.5	430.7	118.5	92.3				126.2	100.5			129.4
Pendleton County, KY	21191	46.2	139.4	222.7	206.2	34.8				58.6	34.7	33.3		73
Perry County, KY	21193	41.7	250.4	589.3	87.8	38.6	36.4	11.1		66.9	100.9	30	774.3	124.8
Pike County, KY	21195	36.7	184.2	379	127.1	71.7	25.5	13.9	14	63.5	84.3	33.3	847.8	137.4
Powell County, KY	21197		207.7	268.3	77.9	36				45.7	74.3	30.3		125.9
Pulaski County, KY	21199	27.9	158.7	272.2	94.4	47.7	23.7			57.5	59	26.9	550	97.7
Robertson County, KY	21201		143	316.9	135.6
Rockcastle County, KY	21203	22.4	160.5	308.9	87.2	51.9	23.4			56.4	61.6	30.6		94.6
Rowan County, KY	21205	25.4	163.8	227.7	93.9	71.2	29.8	24.9		42	53.5	29.9		107.8
Russell County, KY	21207	18.7	206.3	285.7	94	56.7	31.2			35.5	44.6	35.1		98.4
Scott County, KY	21209	24.5	137.1	257.5	65	76.3	36.7			29.6	32.6	24.8	530.6	64.5
Shelby County, KY	21211	27.5	157.7	308.3	62.6	54.8	17.2			41.8	26	20.8		67.2
Simpson County, KY	21213	25.7	154.4	396.6	114.3	71.4				56.6	40.9	33.7		47
Spencer County, KY	21215		94.4	234.2	87.9	59.6				39.1		46		48.4
Taylor County, KY	21217	23.8	139.4	302.3	56.2	70.6	21.7			41.3	48.3	45.1		81
Todd County, KY	21219	39.2	147.1	304.5	130.5	79.8				48.7				90.8
Trigg County, KY	21221	39.2	140.1	312.4	94	73.6					37.2			63.5
Trimble County, KY	21223		152	260.3	60.6	62.8					50.8	62.3		119.5
Union County, KY	21225		187.6	288.2	135.1	68.6	31.2			55.8	62.3	37.2		75.2
Warren County, KY	21227	22	150.9	281.2	77.3	68.9	16.8	8		28.6	41	33.5	677.6	95
Washington County, KY	21229		93.2	255.2	102.3	72.5				60.1	68.1			63.9
Wayne County, KY	21231	28	180.7	313.6	66.9	60.3	18			51.1	53.9	23.5		120.3
Webster County, KY	21233		160.4	242.9	95.1	51.1				48.9	28.1	42.2		122.4
Whitley County, KY	21235	25.1	204.1	376.5	80.3	53.6	22	14.6	16.4	47.6	64.7	45	967.1	87.3
Wolfe County, KY	21237		236.2	451.3	93	68.2				89.5	119.8	88		214.4
Woodford County, KY	21239	29.9	137.9	215.9	58.4	56.9	22.8	17.9		30.4	47.1	36.2		69.1
Acadia Parish, LA	22001	35.7	145.8	255.4	129	73.6	31.1			63.6	56.8	34.5	823.6	61.2
Allen Parish, LA	22003	23.3	117.6	217.2	65.7	48.2				48.4	47.1	21.9		57.5
Ascension Parish, LA	22005	27.7	137.1	285.4	61.1	53.7	19.3			37.3	41.1	25.4	699.8	72.5
Assumption Parish, LA	22007	25.2	130.1	261.5	52.7	58.7				36.5	26.3			42.4
Avoyelles Parish, LA	22009	37.7	138.1	396	64.4	71.4	23.1			63.7	28.2	43.8		81.7
Beauregard Parish, LA	22011	27.5	135.2	290.4	103.2	55.8	39.7			66.7	46.4	24.8	792.7	75.8
Bienville Parish, LA	22013		128.1	134.3	229.9	43.5				65.1	51.9			65.7
Bossier Parish, LA	22015	32.1	139.5	225.3	55.2	44.5	26.3	15	6.1	32.3	37.2	28.1	582	93.3
Caddo Parish, LA	22017	30.8	126.4	218.1	44.1	46.3	12.6	18.4	9.1	33	46.3	33.1	655.7	82
Calcasieu Parish, LA	22019	21.8	133.5	278.4	76.9	56.6	20.1	7.6	7.6	45.3	32.9	34.9	711.3	53.1
Caldwell Parish, LA	22021		195.7	197.3	293.9	46.2				71.6	54.4			84.5
Cameron Parish, LA	22023		168.2	249.6	105.3					47.6				55.5
Catahoula Parish, LA	22025		141.9	249	257.9	45.1				75.4	56.4			52.5
Claiborne Parish, LA	22027		130.4	234.1	66.8	59					40.7			75.8
Concordia Parish, LA	22029	34.7	132.1	324	48.9	44.7	24.1			68	75.7	36.4		81.9
De Soto Parish, LA	22031	31.9	131.2	346.3	57.8	64				59	43.6			90.2
East Baton Rouge Parish, LA	22033	19.4	92.5	233	70.8	42.2	24.8	5	6.8	27.3	30.5	27.1	509.6	46.5
East Carroll Parish, LA	22035		137.4	246.9	90.8									120.5
East Feliciana Parish, LA	22037		113.4	223.5	310.2	57.8	28.9			60.3	42.7			101.7
Evangeline Parish, LA	22039	38.4	139.1	294.6	61.9	82.7	32			61.8	63	59.4		65.5
Franklin Parish, LA	22041	25.7	139.4	458.9	109.5	43.1	29.6			78.1	25.7			87
Grant Parish, LA	22043		161	305.5	77.9	56	29.7			55.5	31.4	28.9	1178.3	65.1
Iberia Parish, LA	22045	25.8	132.3	247.8	67.7	51.3	16.3			52.6	37.2	33.3	677	50.1
Iberville Parish, LA	22047	27.4	116	254.9	75.9	70.7	31.5			44.6	25.2			120.9
Jackson Parish, LA	22049	29.6	140.7	293.9	108.5	90.3	40.9			40.6				61
Jefferson Parish, LA	22051	29.1	126.5	253.5	82.7	51.3	26.4	4.8	8.4	22.2	63.3	35.4	621.4	55.4
Jefferson Davis Parish, LA	22053	22.5	146.5	230.3	122	66.4	39.5			59.2	35.1	24	791.9	52.7
Lafayette Parish, LA	22055	29.9	105	182.3	69.5	52.2	23.7	5.2	5.3	32.6	38.9	25.8	692.5	54.7
Lafourche Parish, LA	22057	25.2	113.8	265.5	83.4	59.4	18.2		6.7	40.7	41.2	24.4	712	44.8
La Salle Parish, LA	22059		178.9	383	148	70.7				45.5	30.2	35.5		90.4
Lincoln Parish, LA	22061	42.4	90.9	135.4	102.2	50.9	25			37.7	45.1	26.3	987.7	45.4
Livingston Parish, LA	22063	32	141.3	211.3	138.9	61	41	4.3	5.2	50.3	49.9	33.3	648.8	75.5
Madison Parish, LA	22065		136.5	434.5	74.1									80.7
Morehouse Parish, LA	22067	23.8	160.7	246.2	128.9	67.3	37.3			63.5	39.1	23.5		43.3
Natchitoches Parish, LA	22069	32.4	134.6	330.8	86.2	39.4	36.5			48.8	45.6	34.3		78.2
Orleans Parish, LA	22071	23.9	85.8	212.4	63.6	57.1	17.9	15.2	14.7	16.5	48.7	31.3	533	58.4
Ouachita Parish, LA	22073	23.3	124.9	146.2	137.1	51.8	25.3	8		41.3	42.3	25.4	882.7	91.3
Plaquemines Parish, LA	22075	33.1	110.2	225.9	114.9	37.2	23.4			49.5	76.3	31.9		49.6
Pointe Coupee Parish, LA	22077	28.4	110.6	308.1	51.3	41.3				50.4		36.5		41.1
Rapides Parish, LA	22079	29.9	126.1	297.9	84	58.4	30.5	3.8	7.5	37.7	34.1	22.8	720.4	78.1
Red River Parish, LA	22081		105.2	213.8	148.2	81.9								131.8
Richland Parish, LA	22083	25.2	171.4	355.7	85.1	44.1	44.4			51.7	43.6			99.5
Sabine Parish, LA	22085	30.1	142.7	311	61.1	33.9	38.9			83.8	27.3	23.2		69.5
St. Bernard Parish, LA	22087	32.3	150.9	275.2	100.3	46.4	28.2		10.4	32.3	72.4	37.6	825.7	72.3
St. Charles Parish, LA	22089	24.8	116.6	215.1	76.9	41.2	28.9			26.5	58.5	36.2	651.6	56.9
St. Helena Parish, LA	22091		131.7	248.9	124.7					101.3				79.4
St. James Parish, LA	22093		104	288.6	69.5	44.5				38.4	43.1			45.9
St. John the Baptist Parish, LA	22095		135.4	253.3	96.2	47.2				31.6	44.2	21.4		50.2
St. Landry Parish, LA	22097	31.9	132.5	255.8	87.9	67.1	25.7	9.6	7	50.7	63.2	37.6	733.6	59.1
St. Martin Parish, LA	22099	34.3	151.7	281.8	64.7	43.1	21.4			48.6	28.6	32.2	803.9	51.4
St. Mary Parish, LA	22101	26.3	147.8	289.5	64.2	65.3	29.8			56.8	64.9	30	624.2	84.1
St. Tammany Parish, LA	22103	27.7	107.2	226.5	67.4	45	30.7	6.9	3.6	33.4	63.7	34	533.3	55.5
Tangipahoa Parish, LA	22105	40.3	129	333.1	65.5	66.5	33.2	6.6	9	61.2	57.9	33.6	574.4	51.3
Tensas Parish, LA	22107		101.4	275.2										104.2
Terrebonne Parish, LA	22109	35	142.9	284.5	61.7	55.9	14.6	5.2	5	37.3	45.2	26.9	672.5	53.1
Union Parish, LA	22111		153	302.4	58.8	40.7	31.2			60.6	37.5	21.9		97.1
Vermilion Parish, LA	22113	34.2	109.7	305.4	72.5	59	23.5			44.9	52.9	35.8	596.6	35
Vernon Parish, LA	22115	33.1	156.2	257.7	99.4	57.3	27.9			49.2	33.1	32.3	450.8	80.2
Washington Parish, LA	22117	28.5	174.6	417	78.2	70.2	30.1	13.1		75.5	64.4	36.6	642.9	71.2
Webster Parish, LA	22119	31.6	167.6	357.4	69.3	40.1	22.1	15.3		33.6	43.7	42.1	1115.1	89.5
West Baton Rouge Parish, LA	22121		154.7	261.5	100.7	28.7				33.8	63.3	28.5		57.7
West Carroll Parish, LA	22123		150	229.5	164.4	60.9	54.3			48.3	37			97.8
West Feliciana Parish, LA	22125		121.2	198.4	76.7									66
Winn Parish, LA	22127	33.2	155.9	310	100.6	45.2	30.7			42	80.2			109.3
Androscoggin County, ME	23001	20.4	123.6	217.6	76	50.5	14.7	12.2		18.5	27.2	20.7	646	87.6
Aroostook County, ME	23003	29.7	120.7	274.9	52.6	61.2	16.5	7.2		31.8	31.3	29.5	543.5	73.4
Cumberland County, ME	23005	23.3	100.8	157.7	58.7	45.6	19.4	5.9	1.7	17.4	36.7	24.3	530.9	62.7
Franklin County, ME	23007	25.5	89.7	158.5	57.7	45.5	24.3			29.9	34.9	25		65.3
Hancock County, ME	23009	18.9	95.9	203.5	47.1	51.5	12.7	13.1		21.9	39.1	24.1		51.2
Kennebec County, ME	23011	20.6	103.6	191.9	53.1	55.7	13.8	11.9		27.7	33.3	24.5	530.3	78.8
Knox County, ME	23013	20.9	100.2	186.5	54.2	43.3	12			31.8	37.5	38.3		65.2
Lincoln County, ME	23015	22.5	100.2	180.5	47.7	36.8	14.1	10.1		37.3	22	24		49.9
Oxford County, ME	23017	24.2	117.2	202.3	65.9	50.5	16.5	14		30.3	36.3	26.7	670.4	97.2
Penobscot County, ME	23019	23.8	118.3	218.3	77.4	62.1	23.8	11.6		21.4	34.1	30	698.9	73.2
Piscataquis County, ME	23021	18.7	139.2	250.7	68.3	51.4				36.2	42.9	35.5		91.4
Sagadahoc County, ME	23023	19.5	106.7	180.1	69	58.2	14.6			16.3	25.2	21.7		87
Somerset County, ME	23025	22	135	234.6	63.2	54.1	12.5	9.2		32.9	35.8	32.9	492.7	98.6
Waldo County, ME	23027	25.3	91.1	241.1	65.8	49.9	17.9			29.8	29.9	26	706.8	79.7
Washington County, ME	23029	27.3	140.2	253.2	81.3	46.2	18.3	16.5		44.3	38.6	35.8		90.8
York County, ME	23031	22.5	97.1	188.1	48.1	41.3	14.1	7.9		19.8	30	27	559.4	55.3
Allegany County, MD	24001	29.5	128	306.8	63.2	64.8	15.4	10.7		24.1	17.9	25.4	805.1	82.8
Anne Arundel County, MD	24003	23.4	108.9	208.3	53.4	51.1	15.3	7.6	3.3	20.1	16	24.7	600.1	55.5
Baltimore County, MD	24005	25.5	109.3	230.2	44.4	52.2	13.9	7.8	3.8	19.1	18	26.6	600.2	47.3
Calvert County, MD	24009	25.9	113.2	261.3	37.1	45.8	13.2	9.3		32.5	19.6	18.7	462.5	61.5
Caroline County, MD	24011	42.9	141.5	256.1	55.4	62.4	25.6			40	25.3	34		78.8
Carroll County, MD	24013	25.7	104.6	232.8	46.7	57.4	12.1	4.2	2.6	22.5	18.5	24.7	382.5	63
Cecil County, MD	24015	31.9	118.4	267.1	47	43.4	17.1	9		34	25	33.8	664.5	84.7
Charles County, MD	24017	41.9	116.9	234.2	62.6	46.4	15.6	6.1	4.2	32.2	22.4	28.8	643.8	59.4
Dorchester County, MD	24019	41	130.3	306.2	53.9	62.5	13	19.2		37.3	14.3	44.8		62.6
Frederick County, MD	24021	26.7	98.5	226.6	41.5	59.7	8.1	6.7		21.2	18.2	22.7	430.1	54
Garrett County, MD	24023	29.1	100.4	317.3	42	40.5	16.9	14		46.6	18.7	37.4	734.3	61.6
Harford County, MD	24025	19.8	109.5	250.7	42.4	47.8	14.5	6	2.3	24.3	16.5	24.2	439.6	55.5
Howard County, MD	24027	20.4	64.2	166.4	39	36.5	9.2	5		7.9	12	15.9	440.6	33.1
Kent County, MD	24029	18.1	83.1	209	31.1	72				26.2	17.3	37.7		61.7
Montgomery County, MD	24031	15.3	52.5	146.4	34.6	32.8	7.9	3.4	1.8	9.9	12.5	14.2	441.9	28.1
Prince George's County, MD	24033	25.6	106.1	264.6	54.2	51.8	13.3	10	10.6	27.4	21.6	29.4	1004.8	52.1
Queen Anne's County, MD	24035	18	103.2	180.3	36.7	47.8	13.4			26.9	10.3	23.4		53.2
St. Mary's County, MD	24037	34.2	106.7	255.7	38.1	47.8	9.8	8.5		28.8	19.2	29.7	568.2	68
Somerset County, MD	24039	26.7	171.4	335.3	52.9	40				28.1	21.1			58.3
Talbot County, MD	24041	17.2	85.3	166.4	31.8	44	11.7	9.3		24.3	19.1	29.8		43.5
Washington County, MD	24043	22.8	115.3	257.1	42.2	48.6	19.2	8.6		22.4	15.1	26.7	555.7	77.2
Wicomico County, MD	24045	28.6	142.2	302.1	55	43.5	23.7			35.5	24.7	34.3	629.6	58.8
Worcester County, MD	24047	25.5	99.7	229.7	45.7	37.7	13.2	14.2		23.1	17	28.6		45.8
Baltimore city, MD	24510	31.4	142.4	357.8	57.1	66.2	18.6	17.1	11.9	18.5	30.1	28.2	612.2	75.7
Barnstable County, MA	25001	17.8	81.8	143.2	50.7	37.6	16.7	8.1		17.4	28.8	20.5	459	37.6
Berkshire County, MA	25003	23	102.8	185.8	69.9	40.9	22.3	7.2		21.1	29	21.1	286.2	61.9
Bristol County, MA	25005	23	109.3	233.1	64.1	47.2	22.4	6.4	1.9	17.2	27.9	14.1	474.9	60.7
Dukes County, MA	25007		73.4	163.3	84.2	42.8								43.6
Essex County, MA	25009	27	96.6	189.3	62.5	43.6	22.9	7.9	1.5	11.5	26.3	15.7	398.1	47
Franklin County, MA	25011	19.4	81.6	177.2	66.4	60	21.5	10.3		13.5	25.9	20.3		68.6
Hampden County, MA	25013	25.2	103.2	200.5	88.8	48	26	8.5	2.1	17.7	24.1	18.1	463.6	57
Hampshire County, MA	25015	20.4	95.5	188.1	76.5	41.7	18.3	7.4		15.4	20.6	15.6	364.2	53.4
Middlesex County, MA	25017	24	91.5	176.4	57.9	41.9	19.4	4.7	1	9.7	20.1	13.1	395.6	43.8
Nantucket County, MA	25019		88.5	195.5										56.4
Norfolk County, MA	25021	23.5	89.6	173.3	61.8	40.3	22.5	4.1	1.5	11.5	21.3	13.6	348.6	42.4
Plymouth County, MA	25023	28.7	108.2	208.2	81	43.4	24.7	5.1	1.9	15.7	23.6	17.4	446	56
Suffolk County, MA	25025	28	115.3	223.9	62.7	42.5	24.9	6.9	3	8.6	36.2	14.7	398.6	58.1
Worcester County, MA	25027	22.9	98.5	210.1	68.3	49.1	20.4	7.1	1	15.5	23.3	17.5	467.5	55.8
Alcona County, MI	26001	21.1	110.8	253	49.1	44.2				36.7		27.6		53.9
Alger County, MI	26003	28.2	102.8	225.9	59.5	54				50.5	45.1			38.7
Allegan County, MI	26005	22.7	102.1	219.8	46.6	49.3	15.3	5.1		21.2	28.2	22.9	670	81.4
Alpena County, MI	26007	25.5	102	307.2	56.1	39.2	10	10.4		30.9	38.8	34.4		61.1
Antrim County, MI	26009	16.6	102.6	216.5	40.9	52.9	12			31.5	32.3	18.6		60.1
Arenac County, MI	26011	25.1	123.8	289.1	62	57.1	25.4			20.2	22.8	40		70.1
Baraga County, MI	26013		89.2	353.4		76								60.6
Barry County, MI	26015	21.1	101.2	193.6	64.8	57.5	14.5	7.5		33.2	39.6	28.3	591.8	75.9
Bay County, MI	26017	26.8	114.7	294.4	61.3	45.6	16.4	13.6		25.3	21.4	32.3	565	68.5
Benzie County, MI	26019	16	103	191.1	52.7	40.9				32.8	31	37.6		66.9
Berrien County, MI	26021	21.7	108.9	213.6	58.7	59.8	11.9	11.3		25.3	28.7	28.2	601.6	61.3
Branch County, MI	26023	23.6	109.7	260.1	54.7	44.8	10			24	29.5	19.8	751.6	79.2
Calhoun County, MI	26025	26.3	111.5	253.1	66.6	57.5	16.8	15.6	5.5	21.6	47.6	31.9	887.7	96
Cass County, MI	26027	22.5	104.7	251.8	49.4	55.7	13.5	6.7		36.2	24.6	33.4	651.1	76.1
Charlevoix County, MI	26029	21.1	79	198.2	65.7	34.7	15			21.4	30.8	30.6		50.6
Cheboygan County, MI	26031	30.5	102.7	262.9	52.7	47.7	13.1			23.5	33.4	24		62.2
Chippewa County, MI	26033	25.5	92.8	229.5	52	32				21.3	30.7	28.5		55.9
Clare County, MI	26035	20.1	159	361.4	71.2	62.2	15.9			38.2	39.4	42.7	853	98.7
Clinton County, MI	26037	25.5	82.3	189.2	50.8	70.6	18.7	8		18.1	19.6	18.2	471	50.3
Crawford County, MI	26039	29.9	118.7	285.6	77.6	46.4				23.4	41	45.9		96.9
Delta County, MI	26041	22.7	99.6	240.3	38.7	44.8	11.9	9.6		17	32.3	26	719.4	45
Dickinson County, MI	26043	22.1	90.8	245.4	62.6	47.2	15.2			24.9	39.2	34.7		70.8
Eaton County, MI	26045	18.1	88.5	197.9	61.5	44.9	16.1	4.8		22.9	21.2	29.2	385.9	60.3
Emmet County, MI	26047	20.8	107	181.4	37	31.7		12.6		21.7	35.4	24.4		66.5
Genesee County, MI	26049	23.9	117.9	287.6	67.4	67	22.6	8.7	6.1	27.7	22.2	26.4	697.3	72.5
Gladwin County, MI	26051	28.4	118.7	291	58.9	58.9	16.7			27.9	51.9	33.2	985.4	61.7
Gogebic County, MI	26053	27.2	109	311.8	37.6	49				28.6	40.1	24.1		43.6
Grand Traverse County, MI	26055	19.6	84.1	182.2	40.2	44.8	9.9	9.1		13.4	23.8	22.7	622.3	60.4
Gratiot County, MI	26057	29.9	101.5	321.9	41.3	64.1	18.6			24.6	26.7	21.6	627.8	76.9
Hillsdale County, MI	26059	23	103.8	256.5	58.2	53.1	14.5	11.2		25.6	33	26	706.2	71
Houghton County, MI	26061	20.6	93.1	293	59.4	72.6	13.7	31.3		21.2	26.7	26.5		34.2
Huron County, MI	26063	24.7	89.7	248	61.3	52.7	17.6			30	34.5	35.4		66.1
Ingham County, MI	26065	19.6	81.4	202.8	68.2	56.2	17.3	10.4	2.7	17	28.6	23.3	456.7	54.8
Ionia County, MI	26067	26.5	106.8	251.5	55.5	60.5	25.3			24.1	31.5	33.2	598.8	88.7
Iosco County, MI	26069	18.5	118.9	247.7	103.5	56.8	19.1	11.4		21.4	23.3	28.2		84.7
Iron County, MI	26071	26.1	135.3	293.7	53.8	57				45.3	46.5	36.8		61.9
Isabella County, MI	26073	27.6	109.9	264.9	48.8	76.4	10.2			24.4	36.7	25.8	824.4	61.7
Jackson County, MI	26075	19.6	118.6	256.8	55.2	49.6	18.4	11	2.9	20.1	23.3	28.1	767.6	71.6
Kalamazoo County, MI	26077	19.3	101.8	193.9	60.3	51.4	11.2	6.6	2.2	23	25.5	25.6	632.3	68.8
Kalkaska County, MI	26079	36	114.2	230.6	43	62.4				29	22.3	21.4		71.3
Kent County, MI	26081	18.7	89.4	214.6	38.4	45.6	13	7.3	1.9	21.1	30.4	19.2	612.2	64
Keweenaw County, MI	26083			311.4
Lake County, MI	26085	24.3	140.2	315.7	68.1	75.3				55.4	43.6	39.9		93.8
Lapeer County, MI	26087	27.4	99.6	250.4	59.7	50	19.4	3.7		25.4	15.9	19.8	496.2	61.3
Leelanau County, MI	26089		65.5	107.6	38	31.9								35.2
Lenawee County, MI	26091	19.7	101.2	217.7	51.1	53.9	12.5	4.1		26.7	15.7	21.7	558.1	83.2
Livingston County, MI	26093	22.7	92.6	207.2	44.6	36	16.2	4.6		19.8	22.3	20.8	491.4	52.5
Luce County, MI	26095		106.4	207.4	49.6									81.5
Mackinac County, MI	26097	25.3	102.9	217	48.3	38.5					38	34.8		61.1
Macomb County, MI	26099	24.7	108	280.5	53.1	52.7	19	9.3	3.7	16.1	26	24.2	514.5	53.1
Manistee County, MI	26101	22.8	118.9	223.8	45.1	41				28.2	38.8	42.1		62.8
Marquette County, MI	26103	20.2	105.1	283.9	44	50.2	14.6	12.1		25.7	44	33.3	431.1	81
Mason County, MI	26105	22.5	116.6	263	60.2	49.1	11.4			29.5	27.3	28.2		70.2
Mecosta County, MI	26107	25.4	108.3	241.3	45.7	51.8	11.6	13.2		40	24.4	23.6	708.4	56.5
Menominee County, MI	26109	13.9	93.5	198.7	83.7	33.3	20.5			23.6	28.1	23.9		48.8
Midland County, MI	26111	25.4	94.9	240	40.6	51	7.4	7.3		19.2	19.2	25.3	716.8	47.5
Missaukee County, MI	26113	23.5	127	226.8	50.3	53.4					41.1	33.9		67.5
Monroe County, MI	26115	26.5	111.5	271.6	44.6	52.2	17.4	8.9		24.1	29.3	30.8	594.7	70.2
Montcalm County, MI	26117	23.9	125.3	285.2	59.5	60	22.3	8.4		37.9	37.6	28.1	595.9	90.3
Montmorency County, MI	26119	19.3	128.4	294.9	57.4	57.6					47.4	43		79.8
Muskegon County, MI	26121	19.4	116.1	240.7	46.9	54.5	15	10.6		23.7	32.9	25	696.9	78
Newaygo County, MI	26123	23.4	133.7	238.6	43.9	47.5	8.9	7.7		31.1	25.2	31.5	633.3	76.7
Oakland County, MI	26125	19	85.4	214.3	51	44.6	15	10.1	3	14.3	18.9	22.4	444.2	51.4
Oceana County, MI	26127	13.8	86.9	258.8	63.8	42.2	17.1			21.1	44.4	27.2		52.9
Ogemaw County, MI	26129	21.8	136.9	294.4	57	48.2	15.5	14		31.6	44	36.4		130.3
Ontonagon County, MI	26131		92	331.2	39.9	55				44.5				54.9
Osceola County, MI	26133	33.5	123.7	301.3	50.2	58.4				20.4	45.6	25	876.5	68.5
Oscoda County, MI	26135		126.8	241.2	92.7	44.9				41.1	43.9	49.2		59.1
Otsego County, MI	26137	26.3	97.2	207.2	56	41.1				19.6	41.9	23.8		61.6
Ottawa County, MI	26139	15.4	73	169.7	42.6	41	9.4	4.5		19.1	20.5	15.9	611.7	42.8
Presque Isle County, MI	26141		99.9	222.6	63.7	40				19.2	36.7			44.1
Roscommon County, MI	26143	26.8	117.3	306.3	56.3	50.6	15.7	19.6		23.9	48.3	44.8		74.9
Saginaw County, MI	26145	22.5	103.5	248.4	56.9	52.3	16.8	13.6	3.6	21.6	19.2	25.6	509.6	73.9
St. Clair County, MI	26147	30.9	114.5	263.1	62.6	46.5	16.3	12.6		24.3	23.3	28.3	669.7	74.8
St. Joseph County, MI	26149	31.3	119.2	282.9	81.2	56.4	14.4	11.2		43.3	29.1	27.6	703.1	72.9
Sanilac County, MI	26151	31.1	111.7	250.6	67.9	55.5	14.6	8.9		34.9	29.3	19.6	620.2	59
Schoolcraft County, MI	26153		98.2	259.1	40.7	49.8					47	47.3		54.5
Shiawassee County, MI	26155	23.5	109.5	243.9	62.6	36.5	20	8.9		28.4	29.4	22.3	776.3	67.7
Tuscola County, MI	26157	32.6	99.4	253	58.3	55.4	27.5	8.3		32	22.6	35.4	700.7	84.9
Van Buren County, MI	26159	21.5	113.3	249	67.8	48	14.4	12		28.9	40.1	29.9	512.6	79.1
Washtenaw County, MI	26161	17.2	71.3	174.4	45.8	43	12.4	9	2.5	16	18.6	20.6	532.3	46
Wayne County, MI	26163	23.9	110.5	310.8	65.5	49.5	19.3	10.1	7	17.4	34.6	27	562.3	60.5
Wexford County, MI	26165	22.1	92	266.4	40	50.6	11.5	15.7		20.5	36.5	31.1	792.5	90.5
Aitkin County, MN	27001	16.7	90.4	172.5	40.6	47.4				31.1	41.4	33.1		42.2
Anoka County, MN	27003	19.7	90.4	136.6	47.5	40.7	14.2	6.4		18.4	31	19.9	399.9	56.1
Becker County, MN	27005	25.5	85.3	203.9	55.7	58.6	18.1	12.1		37	28.1	24.5	742	58.2
Beltrami County, MN	27007	21.3	89.3	135.3	40.6	40.9	14.9	11.7		30.9	28.3	31.1		65.6
Benton County, MN	27009	25.8	103.5	238.5	57.7	80.6	14.9			21.9	28.8	16.9	688.9	64.7
Big Stone County, MN	27011	48.4	119.7	292.2	37.2	44.6								51.4
Blue Earth County, MN	27013	16.3	68.4	160.8	45.3	48.2	11.6	10.6		25.8	19.7	28.1		53.5
Brown County, MN	27015	19.5	51.3	144.6	54.4	40.1	14.4			21	12.4			60.2
Carlton County, MN	27017	15.6	96.8	197.9	71.2	50.7	14.3			30	26.3	31.4		65.9
Carver County, MN	27019	25.7	59.7	116.6	55.5	40	16.5			16	21.2	14.7	296.9	36
Cass County, MN	27021	17.7	101.5	189.1	48.4	41.6	17.9			31.6	35.2	29.7		53.3
Chippewa County, MN	27023	23.1	87.8	134.4	57.8	45				32.8	32.1			60.1
Chisago County, MN	27025	27.6	107.5	157	50.9	38.5	18.3	7.8		38.7	18.4	24.5	416.6	67.1
Clay County, MN	27027	20.1	82.8	186.5	50.9	42.4	9.1	12.1		26.9	26	28.5	856.4	49
Clearwater County, MN	27029		98.6	207.2	49.8	58								64.4
Cook County, MN	27031		61.4	123.6
Cottonwood County, MN	27033	35.4	71.5	209.9	36	50.7				42.8	26.8			45.8
Crow Wing County, MN	27035	14.5	88.3	158.9	48.7	37.6	15.5	7.7		30.8	27.6	29	496	41.3
Dakota County, MN	27037	18.6	77.3	136.9	40.4	50.1	13.3	4.1		14.1	18.4	17.7	402.9	48.4
Dodge County, MN	27039		77.2	140	49.9	36.1				42.3	34.6	24.3		68.9
Douglas County, MN	27041	16.3	82.5	175.2	56.1	41.5	15.3			24	22	19.2		46.1
Faribault County, MN	27043	16.6	86.5	236.7	68.6	41.9				43.3	32.4			46.8
Fillmore County, MN	27045	24.6	90.2	162.1	47.9	43.5				39.1	24	19.8		55.9
Freeborn County, MN	27047	23.6	84.1	198.4	65	47				24.4	24.1	28		55
Goodhue County, MN	27049	17.8	77.8	138.2	48.3	48.5	12.7	11.1		34	32.1	25.6		59.8
Grant County, MN	27051		84.6	184	59.5	51.7				83.1				39.6
Hennepin County, MN	27053	17.9	78.6	123.8	43.3	45.1	16.2	7.8	2.5	11.2	31.7	19.9	398.6	49.1
Houston County, MN	27055	29.4	56.8	127.7	45.9	55.3	16.4			27.8	31.1			40.6
Hubbard County, MN	27057	22.4	74.7	174.7	27.6	40				32	34.4	36.1		37.2
Isanti County, MN	27059	15	82	158.1	49.5	44.2	14.4	12.9		33.4	27.1	30.1		69.8
Itasca County, MN	27061	22.8	98.5	170	57.8	34.7	14.5	10.8		34.4	35.8	19.8	582.8	46.3
Jackson County, MN	27063	31.6	57.2	168.4	32.9	39.3								37.1
Kanabec County, MN	27065		118.4	144.8	62.5	41.3	23.8			39.9	37			60.3
Kandiyohi County, MN	27067	17.4	83.4	158	56	60.7				33	39.3	19.8		46.6
Kittson County, MN	27069		85.1	262.1	66	83.3
Koochiching County, MN	27071	23.6	101	192.3	101.3	58.1				30.1	30.6	23.7		70.2
Lac qui Parle County, MN	27073	30.1	68.1	208.2	35.8	51.2				55.8
Lake County, MN	27075	23.3	91.3	180.5	48.9	55.5				34.1	23	37.3		57.1
Lake of the Woods County, MN	27077		83.8	160.4						75.8
Le Sueur County, MN	27079	15.5	106.9	179.9	44.1	35.7	14.8			36.3	35	26.7		34.7
Lincoln County, MN	27081		111.8	206.1		80.7				53.5	53.6			47.3
Lyon County, MN	27083	15.1	91.9	188.5	37.3	51.8				26	27	28.1		40.8
McLeod County, MN	27085	25.3	61.3	133.5	60.8	61				28.2	25.1	12.5		45.6
Mahnomen County, MN	27087		89.5	195.3	104									79.9
Marshall County, MN	27089	26.3	63.4	193.3	61.7	52.9								38.9
Martin County, MN	27091	14.2	85.2	215.8	40.3	20.5				19.4	32.6			48.1
Meeker County, MN	27093	25.5	84.4	150.2	52.2	71.9				45.6	18.5	30.9		66.7
Mille Lacs County, MN	27095	22.3	106.5	179.5	61.1	55.7		14.2		33.9	33.7	19.7		50.3
Morrison County, MN	27097	31.2	95.3	196.3	58.4	49.1	15.6			29.7	26.6	31.2	689.5	70
Mower County, MN	27099	18	96.5	136.9	35.1	36.9	8			22.9	22.1	33.4		57.6
Murray County, MN	27101		102	182.7	51.4	30.2					30.9			56.8
Nicollet County, MN	27103	17.4	75.1	126.2	68.2	50.8				15.7		22.7		58.5
Nobles County, MN	27105	22.8	70.4	159.3	63.2	57.8	15.2			38.2				64.5
Norman County, MN	27107		96.5	139.6	69.8	49.3								55.2
Olmsted County, MN	27109	14.3	70	169.9	29.1	36.1	9.5	8.9		16.6	24.2	21.7	511.3	47.3
Otter Tail County, MN	27111	24.6	83.3	202.7	48.9	42.9	7.3	9.6		32.5	26.4	31.2		60.9
Pennington County, MN	27113		79.3	211.6	97.6	53.5				31.2	25.3	44.5		57.4
Pine County, MN	27115	22.3	122.4	208	77.6	58.8	12.4			32.7	23.9	27.9		66.4
Pipestone County, MN	27117		58.9	140	63.3	37.3	39.1			55.8	38.8			63
Polk County, MN	27119	30.5	80.2	201	32.9	63.1	17.7			22.5	29.3	29.8		64.8
Pope County, MN	27121		70.4	181.6	58.9	39.3								45.6
Ramsey County, MN	27123	18.1	94.5	138.8	50.3	50.5	18.1	9.5	2	13.1	32	21	546.7	52.2
Red Lake County, MN	27125		74.8	199.3		68.3
Redwood County, MN	27127	28.2	68.6	210.4	74.6	61.4	19.1			27	35	25.7		65.3
Renville County, MN	27129	26.4	54.1	192	54	50.5	24			33.7	31.5	26.6		44.8
Rice County, MN	27131	22.3	90.9	160.8	59	47.4	15.5			20.2	21.2	22.3	417.8	46.2
Rock County, MN	27133		66.8	246	47.5	91.8								88.4
Roseau County, MN	27135	33.3	75.3	229.4	30.6	47.6				29.1	31.9			50.9
St. Louis County, MN	27137	21.8	92.5	184.7	63	51.9	16.6	13.4	2.8	25.7	39.9	29.2	545.5	61.1
Scott County, MN	27139	19.5	77.9	159.2	39.1	58.1	15.4			18.6	23.4	22	313	43.4
Sherburne County, MN	27141	21.2	75.5	155.1	49.7	44.1	14.3	6.3		26.8	22.9	25.1	432.6	60.7
Sibley County, MN	27143	27.9	51.7	158.8	49.8	65.2								47.7
Stearns County, MN	27145	15.3	70.6	151.6	54.4	40.5	9.9	5.8		23.5	26.2	18.5	491.4	44.3
Steele County, MN	27147	13.7	82.7	177.5	59.2	43.7				32.2	15.6	10.9		52.8
Stevens County, MN	27149		71.5	92.4	30.4	37.8
Swift County, MN	27151		104.3	196.9	42.6	43.7					28.9			66
Todd County, MN	27153	28.8	102.1	145.5	62.3	27.2	14.2			31.4	28.3	25.6		51.1
Traverse County, MN	27155		60.3	201
Wabasha County, MN	27157	27.8	99	183.8	35.5	29.8				33.4	31.4	19.3		46.5
Wadena County, MN	27159		85.3	322.4	47.9	75.7	22			27.4	24.9			55.6
Waseca County, MN	27161		80.4	185	30.4	24				24.1	27.8			48
Washington County, MN	27163	16.6	79.6	140.1	41.5	46.2	16.5	4.7		14	17.8	19.8	461.8	55.1
Watonwan County, MN	27165	26.9	71.8	214.9	53.9	33.5								54
Wilkin County, MN	27167		87.4	203.6	53.2									87
Winona County, MN	27169	21.8	87.4	201.1	61	35.7	9.1	8.2		31.5	30.3	19.1	684.2	49.7
Wright County, MN	27171	21	82.5	132.4	40.2	48	22.1	6.1		20.4	25.4	18.1	423.6	53.8
Yellow Medicine County, MN	27173	26.6	75.5	195.6	61.4	46.6	28			42.2	32.7			41
Adams County, MS	28001	26.8	81.7	226.7	125.2	48.4	28.6			43	60.2	49.8		72.4
Alcorn County, MS	28003	30.2	163	236.3	138.1	88.8	24.9			46.3	41	25.7	654.8	118.5
Amite County, MS	28005		135.2	227.2	82	38.8				43.9				57.9
Attala County, MS	28007	32.4	155.7	296.3	154.7	115.1	30.9			46.3	49.2			160.9
Benton County, MS	28009		228.6	147.1	195.7	78.4								81.1
Bolivar County, MS	28011	51.9	118.9	322.9	121.8	69.3				57.1		36.9		103.3
Calhoun County, MS	28013	47.2	173.6	307	88.4	99.1				92.1	35.9	38.8		86.2
Carroll County, MS	28015		123.6	253.4	95.4					62.4				76.3
Chickasaw County, MS	28017		141.2	342.3	98.4	36.1	39.6			47.7	69.6			73.8
Choctaw County, MS	28019	49.3	86	213.2	96.4	45.5								103.5
Claiborne County, MS	28021		127.1	420
Clarke County, MS	28023		101.5	238	163.3	52.6				65.2		32.7		79.8
Clay County, MS	28025		129.7	267	107.7	60.9				74.4		42.8		91.1
Coahoma County, MS	28027		136.8	253	161.4	34.2				44.4	62.5			72.9
Copiah County, MS	28029	34.4	117.4	264.3	78.1	54.6				53.8	45.4	30.9		85.5
Covington County, MS	28031	30.4	141.1	403.1	164.3	125	32.6			69.2	42.3			255.3
DeSoto County, MS	28033	29	148.5	286.7	47.4	54.2	16.2	4	4.1	44	30.5	32.1	630.4	71
Forrest County, MS	28035	24.3	143.6	291.9	83.1	63.1	26.6	9.2	9	45.2	41.3	28.8	702.9	92.2
Franklin County, MS	28037		90.8	226.2	309.6							82.1
George County, MS	28039	43.4	183	305.1	46.6	83.9				85.1	50.6	39.8	939.5	152.4
Greene County, MS	28041		179.9	370.7	47.7	112.4				58.1				111.6
Grenada County, MS	28043	24.1	121.3	240	214.8	123.8	31.9			41.1	59.1			99.5
Hancock County, MS	28045	26.9	128.9	245.2	106.1	42.1	23.6	10	14.3	59.8	96.8	40.8	735.7	90.5
Harrison County, MS	28047	25.3	162.6	384.7	78.4	51.3	32.7	8.6	9.4	40.1	71	46	833.3	73.5
Hinds County, MS	28049	19.9	108.8	236.6	101.1	50.6	15.9	8.9	8.9	41.8	34.2	37.1	692.3	69.2
Holmes County, MS	28051		203.5	210.6	218.5	110.9								91.7
Humphreys County, MS	28053		152.1	247.8		109.2
Issaquena County, MS	28055
Itawamba County, MS	28057	23.4	182.6	313	111.1	76.5	30.6			51	49.2	38.1	877.2	145
Jackson County, MS	28059	22.7	145.2	245.1	100.1	54.4	25.1	5.4	10.2	47.6	68.3	38.7	706.2	92.1
Jasper County, MS	28061		120.3	308.7	124.2	72.8				87.1	43.8	50.1		72.1
Jefferson County, MS	28063				230.9
Jefferson Davis County, MS	28065		177.9	195.5	184.7					66.8				64.6
Jones County, MS	28067	19.5	141.3	277.4	106.4	57.5	18.3		14	51.4	40.5	26.4	705.4	82
Kemper County, MS	28069		104.7	232	83.6	81.1				81.6
Lafayette County, MS	28071	15.5	134.1	255.5	128.8	66.5	46.7			37.5	42.4	29.4		90
Lamar County, MS	28073	15.2	163.1	261	115.8	68.1	26.5			42.9	39.6	29.2	712.1	75
Lauderdale County, MS	28075	31.9	156.5	204	85.4	64.4	27	6.8	10.7	40.8	40.8	31.6	827.6	100.6
Lawrence County, MS	28077		163.1	166.4	149.3	78.6				120	39.5			83.7
Leake County, MS	28079	37.7	141.5	230.6	229.6	58.6				64.9	44.7	31.5		88.7
Lee County, MS	28081	25.9	166.5	204.8	169.7	63.3	18	9.9	7	49.7	44.8	32.1	746.5	97.7
Leflore County, MS	28083	37.3	129.2	283.4	119.1	74.8				68				128.8
Lincoln County, MS	28085	35.4	138.4	207.6	73.9	65.8	27.6			65	31.2	31.9		127.2
Lowndes County, MS	28087	22.3	127.7	157.7	167.3	55.6	20.5			30.5	33.9	39.1	566.6	99.3
Madison County, MS	28089	49.9	236.8	176.5	97.2	82	33.9	8		19.7	30.6	25.8	416.4	113.8
Marion County, MS	28091	22.4	183.4	246.6	211	96.6	24			78	54	23.6		105.2
Marshall County, MS	28093	34.5	164.1	308.3	95.2	62	23.9			81.5	37.6	26.7		137.5
Monroe County, MS	28095	28.9	134.8	222.8	168.4	67.1	17.7			51.6	33.8	27.3	744.7	116.2
Montgomery County, MS	28097		155	219.6	70.6					97.8				69.6
Neshoba County, MS	28099		127.2	320.9	110.7	71.1	23.9			34.2	48.9	21.6		73.4
Newton County, MS	28101		130.8	240.3	127.9	68.6	27.7			68.9		36.2		112.4
Noxubee County, MS	28103		74.3	231.1	92.8
Oktibbeha County, MS	28105		84.2	179.8	102.9	60.2				27.7	28.3			35.9
Panola County, MS	28107	50.5	157.5	285.4	86.4	66.2		22		78.2	58.4	37.7		86.5
Pearl River County, MS	28109	27	149.4	285.4	94.8	54	23.3			70	69.6	30.1	504.8	74.7
Perry County, MS	28111	47.7	161.2	272.9	112.3	70.6				67.2	51.3			79
Pike County, MS	28113	25.9	118.1	348.8	74.8	60.5	24.5			50.2	45.2	25.6		82.8
Pontotoc County, MS	28115	21.1	153.6	214.1	114.9	66.4	23.6			41.5	50.5	26.8		124.7
Prentiss County, MS	28117	17.2	154.2	262.2	107.6	66	24.8			71.9	33.4	46.2	1025.6	131.8
Quitman County, MS	28119		170.7	370.8	137.1					105.5				160.3
Rankin County, MS	28121	19.3	109.1	316.4	56.5	41.1	17	4.1	5.4	35.3	28.1	27	680.2	71.5
Scott County, MS	28123	22	144.4	334.7	68.9	58.6	28.4			65.2	40.4	39.1	1199.2	97.5
Sharkey County, MS	28125		176.4
Simpson County, MS	28127	23.9	166.1	312.4	93.3	81.3	25.4			73.3	52	59		118.4
Smith County, MS	28129		203.6	306.7	81.1	84.3	30			57.9	29.4	50.2		105.2
Stone County, MS	28131		158.5	456.5	103	48.6	29.3			55.9	58.3	44.3		83
Sunflower County, MS	28133	46.9	159.5	324.9	126.3	89.1				66.1	55.4	45.8		66
Tallahatchie County, MS	28135		117.2	211.8	130.4	49.1				77.3	71.4	60.4		114.6
Tate County, MS	28137	28.7	148.9	297.9	48.1	58.6				80.7	57.9	34		92.4
Tippah County, MS	28139	33.4	144.6	360.6	113.4	114.6	22.7			75.3	30.6	28		126.9
Tishomingo County, MS	28141	29.4	173.4	370.3	108.8	58.6	26			83.8	80.9	54.1		93
Tunica County, MS	28143		146.3	486.8										123.1
Union County, MS	28145	26.8	117	307.3	128.9	91.8	41.9			54.4	18.5	36	771	79.6
Walthall County, MS	28147		138.8	290.8	106.1	65.5				84.6		45.7		60.6
Warren County, MS	28149	25.6	132.6	369.6	77.2	63.8	15.1	12.5		40.6	33.1	36.7		81.6
Washington County, MS	28151	25.5	130.7	331.6	111.2	54.3	24.6		18.3	59.1	39.3	31.8		90.7
Wayne County, MS	28153		146	216.9	79.6	64.8	37.7			65	40.3	35.8		87.2
Webster County, MS	28155		156.3	327.7	94.9	50.8					45.6	56.1		76.7
Wilkinson County, MS	28157		103.2	329.5	106.7	95.1
Winston County, MS	28159	36.6	129.6	181.3	148.7	36.7				69.9	47.3	43.1		37.5
Yalobusha County, MS	28161		177	218.7	144.3	46.2				82.4	51.9			106.9
Yazoo County, MS	28163	25.2	129.3	290.5	80.2	90.1				66.8	32.2	41.2		74
Adair County, MO	29001	31.4	129.4	208	129.7	58.3	34.4			22.3	44.4	32.5		83
Andrew County, MO	29003	27.2	114.1	155.3	160.7	57.9				38.3	22	22.2		88.5
Atchison County, MO	29005		134.2	264.7	98.6	103.7								85
Audrain County, MO	29007	19	136.8	216.6	77.5	41.7	17.4			21.9	34.9	44.2		99.8
Barry County, MO	29009	17.6	131.6	361.3	52.7	69.4	21.5	10	12.6	61.4	45.5	35.7	706.4	70.9
Barton County, MO	29011		106.7	229.7	42	57.5				37.5	31.1	44.3		66.3
Bates County, MO	29013	22.4	153.5	254.3	119.4	76.6	24.8			54.8	28.3	21.9		85.1
Benton County, MO	29015	31.1	182.6	233.3	85.3	60.5		20.5		46.5	35.2	24.1		99.1
Bollinger County, MO	29017		151.6	274.3	94.6	47.6	30.4			48.9	43.7	33.4		72
Boone County, MO	29019	15.2	103.1	191.2	58.1	51.3	10.2	7		26.1	35.8	31.3	610.5	52.2
Buchanan County, MO	29021	25.3	142.3	281.1	75.2	52.9	27.1	5.8		25.3	30.8	27.3	777.3	108
Butler County, MO	29023	33.5	181	280	104.2	69.5	28.4	9.5		56.2	55.1	43.4	1087.7	115.4
Caldwell County, MO	29025	52	91.8	183	130.8	51.1				68.6	41.6	38		79.4
Callaway County, MO	29027	35.6	128.2	283.5	99.9	61	17.2			40.7	40.3	44.9	638.5	89.8
Camden County, MO	29029	28.8	114.9	195.8	111.2	48	19	8.9		52.4	48.5	33.8	710.9	53.3
Cape Girardeau County, MO	29031	31.1	112.1	285.3	72.4	53.5	21.9			24.2	24.5	21.2	651.9	59
Carroll County, MO	29033		96.3	190.5	208	38.8				36.1	49.5	41.1		55.3
Carter County, MO	29035		195	306.7	112.3	67.8				131.9				161.9
Cass County, MO	29037	16.9	108.3	214.7	79.5	64.9	15.9	6.3	5.8	27.6	40.3	29.8	615.3	75.9
Cedar County, MO	29039	22.3	149.9	329.6	93.7	64.2	23.5			39.3	53.5	33.9		91.7
Chariton County, MO	29041		91.6	187.5	154.4	52.9					65.8			51.9
Christian County, MO	29043	31.2	109.2	233.8	71.1	62.1	12.7	6.8		29	27.7	27.4	496.6	74.9
Clark County, MO	29045		111.5	301.8	88.6	54.4				51.6				82.2
Clay County, MO	29047	25.6	119.2	203.4	59.3	44.8	17.3	7	4.9	21.2	29.1	31.9	544.6	90.7
Clinton County, MO	29049	27.7	150.3	229.3	79.2	80.6	25.1			36.9	29.5	33.4		106.3
Cole County, MO	29051	21.8	104.6	216.8	86	47.4	14	7.3		30.2	27.7	27	539.8	76
Cooper County, MO	29053		106.7	122.5	167	57.8				37.9	30.8	31.3		79.2
Crawford County, MO	29055	26.4	146	315.2	39.4	39.3	18.8			45.1	55	37.1		62.4
Dade County, MO	29057		102.6	168.8	93.3	67.8				97.1				86.6
Dallas County, MO	29059		162.3	256.4	102.9	65				67.4	26.1	42.7		82
Daviess County, MO	29061		110.8	323		90.3				64				83.8
DeKalb County, MO	29063		138.9	322.3	60.5	64.4				34.5		28		97.6
Dent County, MO	29065	28.6	149.4	313.8	67.9	66.2				48.2	28.8	23.9		97.9
Douglas County, MO	29067	23.3	138.4	209.9	113.1	54.1	25.9			41.5	37.5	39.1		81
Dunklin County, MO	29069	40.6	182.5	331.7	120.1	106.7	37.6			35.8	31.6	42.2	915.4	138.4
Franklin County, MO	29071	28.8	133.7	299.9	65.5	54.2	16.2	10.3	4.2	35	43	30	566	73.5
Gasconade County, MO	29073	20.5	115	250.7	61.6	73.1	24.4			34.9	52.4	29.7		66.3
Gentry County, MO	29075		111.8	252.5	115.6	67.6				71.1				61.8
Greene County, MO	29077	19.4	126.7	264.2	63.7	59.5	17	11.1	5	25.2	44.5	33.1	709.1	77.9
Grundy County, MO	29079		137.7	264.6	80	54.5				52.9	42.7			86.7
Harrison County, MO	29081	29.7	112.3	237.6	66.5	42.4				50.2				74.6
Henry County, MO	29083	23.9	151.2	310.1	57.9	63.6	16.1			28.5	32	35.8		70.6
Hickory County, MO	29085	20.2	167.2	252.5	96.3	51.4				53.3	38.3	49		84.5
Holt County, MO	29087		75.6	218.3	55.6	64.8								91.3
Howard County, MO	29089		97.2	212.7	138.9	61.7				63.2				58.1
Howell County, MO	29091	31.5	137.7	276.2	58.3	68.8	22	10.6		47.8	55.5	34.3	529.3	94.8
Iron County, MO	29093		162.4	402	97	94.4	37.9			61.7	80.5			157
Jackson County, MO	29095	19.5	112.7	227.2	62.1	49.3	22.8	7.5	7.8	20.2	41.2	31.5	633.9	73.1
Jasper County, MO	29097	24.8	134.2	348.5	56.4	60.5	18.5	7.3	6	34.2	25.1	33.6	598	102.2
Jefferson County, MO	29099	30	139.7	299.3	59.7	65.8	19.7	5.8	2.9	34.2	35	29.5	588.8	79.7
Johnson County, MO	29101	31.5	92.8	280.1	31.6	54.6	16.6			38.3	27.4	28.9	608.4	85.2
Knox County, MO	29103		149.8	217.2	109.2									154.6
Laclede County, MO	29105	21.8	120.9	306.7	78.1	66.1	20.1			36.1	17.4	28.5	953.1	82.5
Lafayette County, MO	29107	24.7	125	271.6	140.7	43	26.1			47.3	32.2	16.3	685.1	77
Lawrence County, MO	29109	28.6	132.4	223.2	92.2	92.5	18.5			43.3	41	36.9	902.5	85.9
Lewis County, MO	29111	68.1	114.8	224.9	63.2	80.1								91.5
Lincoln County, MO	29113	26.9	141.1	326.5	56.7	70.3	16.5			39.6	27	32.2	604.7	61.7
Linn County, MO	29115	31.7	109.4	289.5	119.3	59	26.7			54.5	34.1	34.9		74.7
Livingston County, MO	29117	26.2	113.6	311.3	48.4	64.3				34.4	54.4			84.3
McDonald County, MO	29119	35.9	167.7	322.9	34.1	62.9				62.4	45.5	38.8	1240.6	84.2
Macon County, MO	29121	33.8	129.3	283.8	79.4	51	18.5			41.7	51.3	30.2		80.9
Madison County, MO	29123	31.5	156.1	315.7	65.8	45.7	28.8			50.1	53.7	33.2		96.4
Maries County, MO	29125		108.7	226.2	174.7	45.8				63.7	60.3			81.1
Marion County, MO	29127	35.4	126	171.2	161.3	60.4	19.6			29.7	39.4	22.7	637.6	86.9
Mercer County, MO	29129		114.2	159	91.9									92.4
Miller County, MO	29131		139.1	206.5	194.9	61.7	15.7	18.9		54.5	34.6	33.7		85.2
Mississippi County, MO	29133	35.2	156.6	416.7	112	88.6				53.9	41.8	37		97.4
Moniteau County, MO	29135		111.1	244.8	91.3	51.3				50.6	34.1			109.5
Monroe County, MO	29137		129.6	249.1	64.7	43				59.8				74
Montgomery County, MO	29139		118.6	267.4	72.1	41.6				55.1	41.3	42.4		81.5
Morgan County, MO	29141	25.8	146.1	296	82.9	54.5	17.5			67.8	27.4	34.2	941.6	82.4
New Madrid County, MO	29143	21.6	174.2	427.5	57.5	67.3	31.3			55.2	47.1	31.6		99.7
Newton County, MO	29145	27.2	129.6	304.3	71.7	57.6	13.2	9.1		42.5	35.3	22.7	851.1	85.7
Nodaway County, MO	29147	25.5	96	224.5	74.8	44.4	26.4			21.1	30.5	31.3		77.9
Oregon County, MO	29149		103.4	148.5	306.8	62.9				79.1	46.4	36.2		52.3
Osage County, MO	29151	27.4	98.9	217.6	82.8	46.1				38.8	48.8	32.5		60.8
Ozark County, MO	29153	37.4	146.4	252.5	73	57	33.6			92.1	47.2	35.6		90.7
Pemiscot County, MO	29155	44.8	224.9	513	116.8	64.7	42.5		27.7	70.3	51.1	47.9		83.5
Perry County, MO	29157	37.2	101	276.3	67.8	38				27.3	33.4	27.2		54.3
Pettis County, MO	29159	15.9	130.3	235.8	103.1	49	25.8			37.2	35	35.6	847.5	56
Phelps County, MO	29161	18	109.1	273.5	78.5	65.8	26.6			41.2	42.2	29.1	710.7	84.6
Pike County, MO	29163	27	90.3	242.1	79.4	48.6				41	42.6	29.9		100
Platte County, MO	29165	16.1	101.1	192	56.1	42.8	15.2	4.5		16	28.8	18.7	631.9	69.1
Polk County, MO	29167	31.3	113.5	254.4	57.2	75.6	20		15.3	58.1	46.2	31.7		76.3
Pulaski County, MO	29169	25.5	142.6	310.5	95.5	57.4	38.7			32.5	37.9	30.6	868.8	92
Putnam County, MO	29171		169.3	327.2	77.8	67.5				83.3				92.2
Ralls County, MO	29173		145.7	141.1	127.7	55.6				36.2	35.9	33.1		37
Randolph County, MO	29175	16.2	89.2	192.3	135.1	50.2	22			29.8	33.8	34.4	996.3	93.1
Ray County, MO	29177	37.1	128.2	223.9	139	57.6	20.5			37.8	31.2	34.4		84.4
Reynolds County, MO	29179		137.2	276.4	66.9	65.4				83.1				85
Ripley County, MO	29181	29.5	146.3	360.6	86.7	72.1				72	47.2	38.1		82.6
St. Charles County, MO	29183	24.9	108.2	211.4	39.9	44.5	14.4	6.7	2.1	14.7	31.8	23	565.9	54.5
St. Clair County, MO	29185	37.9	181	319.2	47.1	57.3				52	56			91.7
Ste. Genevieve County, MO	29186		93.2	255.5	80.3	42.9				48.5	42.1	33.8		46.2
St. Francois County, MO	29187	36	158.3	345	75.1	46.4	22.2	8.3	6.1	36.9	59.1	36	805.9	89.7
St. Louis County, MO	29189	23.5	94.4	244.1	42.5	48.2	13.6	5.6	3.7	14.1	27.1	24.3	477.1	45.8
Saline County, MO	29195	28.5	130.5	285.1	50.7	63.5				56	23.6	25.9		82.3
Schuyler County, MO	29197		159.6	155.9	69.7	72.2								105.7
Scotland County, MO	29199		143	207		88.1								72.3
Scott County, MO	29201	28.4	164	293	67.6	60.3	18.9	11.2		24.2	47.6	26.8	735.7	104.7
Shannon County, MO	29203		180.5	429.4	74.2	80				71.9	53.1			81.9
Shelby County, MO	29205		106.6	217.1	96.8	85.3								97.6
Stoddard County, MO	29207	36.2	156.4	219.9	124.2	76.9	20.7			47.1	39.6	30.4	733.1	121.5
Stone County, MO	29209	15.4	119.2	261.2	42.1	42.2	8.4	12.9		59	30.9	25.3	975.8	50.6
Sullivan County, MO	29211		110.8	226	83.9	81.8				85.3		58.9		117.6
Taney County, MO	29213	17.3	115.8	283.4	54.2	48.3	18.8		10.6	54.4	51.4	25.4	599.1	59.7
Texas County, MO	29215	29.6	141.8	275.5	79.6	49.7	26.2			62.3	39.8	27.5	1147.5	87.5
Vernon County, MO	29217		133.5	266.1	92.4	64.7	25.5			40.1	44.8	37.7	1082.9	80.4
Warren County, MO	29219	24.9	116.4	240.9	63.9	35.1				18.8	34.2	43.2		62.2
Washington County, MO	29221	25.6	199.3	473.1	76.8	57.8	24.9			68	43.2	29.1	774.1	83.8
Wayne County, MO	29223	37.6	178.5	222.1	131.2	83.9	26.6			87.7	43.9	51.3		118.8
Webster County, MO	29225	14.6	128.6	300.4	79.9	54.6	13.2			21.9	34.2	31.7	775.4	100.8
Worth County, MO	29227													110.1
Wright County, MO	29229	27.5	158.4	291.1	67.5	79	19.1	21		67.7	32.2	31.5	870.7	119.9
St. Louis city, MO	29510	27.4	131.2	346.6	63.8	69.3	18.8	10.4	12.1	21.9	55.5	39.9	515	71.4
Beaverhead County, MT	30001		95.3	112.6	92.4	37.6				49.4		53		62.3
Big Horn County, MT	30003		68.6	159.8	130.1					88.7				91.8
Blaine County, MT	30005		84.1	152.4
Broadwater County, MT	30007		119.3	151.4	59.2									75.3
Carbon County, MT	30009		77.2	153.4	52.8	47.2				55.8	41.1			68
Carter County, MT	30011
Cascade County, MT	30013	14.5	100.1	168.2	83.8	50.5	9.9	14.9		33	38.4	39.4	586.2	93.7
Chouteau County, MT	30015		60.7	172.4	54.3									92.3
Custer County, MT	30017	30.3	130.6	224.9	91	47.6				76.3		52.6		111.7
Daniels County, MT	30019													108.6
Dawson County, MT	30021		97.3	231	37.2	72.9						44.9		68.6
Deer Lodge County, MT	30023		103.3	176.6	77.3	44.5	32.3			61.9	69.4	81.4		109.8
Fallon County, MT	30025		106	217.4
Fergus County, MT	30027	25.4	68.8	202.1	77	50.6	25.3			41.3	25.6	39.2		85.4
Flathead County, MT	30029	21.9	80	204	68.3	53.9	11.9	12.5		43.1	35.7	43.5	567.3	76.8
Gallatin County, MT	30031	17.9	54.3	112.8	72.3	48.2	7.6			30.1	26.7	39.3	614.9	44.8
Glacier County, MT	30035		68.2	156.7	68.1
Granite County, MT	30039		118.2
Hill County, MT	30041	42.4	83	195.3	77.9	49.5				35.7	29.5	32		75.4
Jefferson County, MT	30043		116.1	181	49.7	50.9				60.3	32.1	32.5		94.2
Judith Basin County, MT	30045		113.8	226.2
Lake County, MT	30047	18.5	79.3	180.1	46.4	45.7				51.9	38	36		61.3
Lewis and Clark County, MT	30049	12.4	90.4	160	63	48	11.2	9.1		30.4	35	39	698.2	77.4
Liberty County, MT	30051
Lincoln County, MT	30053	25.9	97	240.8	43.4	40.2				52	52.7	40.1		62.6
McCone County, MT	30055
Madison County, MT	30057		56.1	183.6	36.8					74.6		50.9		61.5
Meagher County, MT	30059
Mineral County, MT	30061		134.4	227.4							99.9			105.4
Missoula County, MT	30063	13.8	91.3	152.8	58	39.2	9.3	8.9	4.8	27.8	37.2	40.3	381.6	78
Musselshell County, MT	30065		122.4	290.8	74.4									130.8
Park County, MT	30067		62.8	140.7	55	40.8				42.3	38.1	69.2		54.5
Phillips County, MT	30071		76.6	151		63.1								97.9
Pondera County, MT	30073		76	148.3										63.8
Powder River County, MT	30075
Powell County, MT	30077		127	181.2	83.8	49					56.8			83.7
Prairie County, MT	30079
Ravalli County, MT	30081	20.2	78.5	134	45.1	49	9.6	9.3		48.8	25	40.2	679.3	70.7
Richland County, MT	30083	39.5	97.7	292.6	47.2	49.9				54.2				55.6
Roosevelt County, MT	30085		125.5	235.5		63.2								126.7
Rosebud County, MT	30087		74.7	196
Sanders County, MT	30089		96.7	196.3	50.1	64.3				75.9	30.2	77.1		69.1
Sheridan County, MT	30091		118.9	209.7	94.5									63.2
Silver Bow County, MT	30093	37.2	115.3	302.6	64.8	48	10.7	23.6		29.7	53.2	53		127.3
Stillwater County, MT	30095		58.4	162.9	53.2	54.1				48.2				82.5
Teton County, MT	30099		58.1	146.7	51.4	79.4				65				85.8
Toole County, MT	30101		68.5	202.2	96.5	69.7								96.9
Valley County, MT	30105		66.6	236.1	39.1									61.5
Wheatland County, MT	30107
Yellowstone County, MT	30111	21.1	98.8	176.4	71.3	52.7	10.3	12.7	3.3	34.8	21.3	37.5	561.4	92.1
Adams County, NE	31001	22.4	111.7	153.4	146.2	55.2	21.7			20.5	22.9	17.8	725.6	48.4
Antelope County, NE	31003		97	175.7	45.8	43.5					42.3			39.5
Boone County, NE	31011		42	138.7	103.9	68.5
Box Butte County, NE	31013	43.8	118.2	194.8	51.7	49.5				48.8				54.6
Boyd County, NE	31015		113.5
Brown County, NE	31017		81.5	199.8										88.6
Buffalo County, NE	31019	21	93.7	158.3	111.8	59.2	19.9	11.5		36.2	22.3	21.9	649.6	66
Burt County, NE	31021		131.7	166.9	146.9	54.4								58.9
Butler County, NE	31023	32	72.1	190.4	88.9	37.6				47.6				60.3
Cass County, NE	31025	25.6	113.8	200.7	69.3	49.1				26.6	28.3	31		88
Cedar County, NE	31027		63.9	182.1	76.6	63				48.1				52.5
Chase County, NE	31029		119.4		83.5	83.7
Cherry County, NE	31031		63.8		99.4	50.9								89.6
Cheyenne County, NE	31033	42.8	82.8	200.4	56.2	36.5				43	39	39.9		82.7
Clay County, NE	31035		89.3	136.7	127.4	51.7				65.9				58.3
Colfax County, NE	31037	34.9	91.4	156.4	92.9	37.4								64.5
Cuming County, NE	31039		63	147.7	88.4	40				42.6				61.3
Custer County, NE	31041	36	94.7	172.3	84.2	57.3				37	35.7			78.5
Dakota County, NE	31043	35.6	119.9	216.8	133	68.8	30			25.5	33	40.3		88.6
Dawes County, NE	31045		71.1	210.1	75.5	61.6						49.5		95.7
Dawson County, NE	31047	19	80.7	164	113.2	64.1				50.6	31.9	21.8		95.7
Deuel County, NE	31049
Dixon County, NE	31051		87.8	180.3	47.2	51.7				70.3
Dodge County, NE	31053	36	96.9	135	44.8	75.1	26.5			22.2	28.8	22.4	683	74.9
Douglas County, NE	31055	25.3	107.7	176.7	75.4	54	17.3	10.5	3.8	14.9	24	26	581.1	78.6
Dundy County, NE	31057													137.1
Fillmore County, NE	31059		118.5	262.2	54	69.7								67.1
Franklin County, NE	31061		106.5	247.1	80.6									94.4
Frontier County, NE	31063
Furnas County, NE	31065		63.7	200.4	119.9	86.1				90.7				99.2
Gage County, NE	31067	19.8	81	122.5	95.2	45.9	12.3			18.8	30.1	33.2		64.4
Garden County, NE	31069		107.8		122.1									142
Garfield County, NE	31071
Greeley County, NE	31077				110.9
Hall County, NE	31079	25.6	94.9	145.1	111.5	63	24.2	11.1		22.3	33.9	27.8	813.8	88.6
Hamilton County, NE	31081		84.1	154.6	94.9	41.3				59.3	36.3			48.5
Harlan County, NE	31083		72.5	171.7		69.8
Hitchcock County, NE	31087		113.6		112.6	99.7								116.2
Holt County, NE	31089	31.6	89.4	172.6	60	64.7	23.4			45.4				46.4
Howard County, NE	31093		104	106.4	120.8	51.3				67.2				48.4
Jefferson County, NE	31095		71	153.6	136.4	45.1				44.4	59.7			64.6
Johnson County, NE	31097			161.7		58.8
Kearney County, NE	31099		106.9	178.7		59.5								48.6
Keith County, NE	31101		85.8	206.5	70.6	59.5								81.6
Kimball County, NE	31105		91	269.2	80.4	85.1								88.5
Knox County, NE	31107	34.5	87	257.6	47.7	65.5				56.1	34.1			43
Lancaster County, NE	31109	22	96.7	145	50.7	43.4	9.8	6.8		15.4	25.6	28.4	578.4	69.3
Lincoln County, NE	31111	18.1	110.8	198.3	65.2	52.4				34.2	20.2	30.2	574.6	81.1
Madison County, NE	31119	23.9	110.8	228.5	73.1	52	20.9			25	23.9	27.9	634.4	60.4
Merrick County, NE	31121		90.5	101.1	163.7	61.4								43.7
Morrill County, NE	31123		135.6	212.7	84									103.2
Nance County, NE	31125			204.8	70.5									112.3
Nemaha County, NE	31127	42.4	64.9	168.4	72.7	47.6				62.7				106
Nuckolls County, NE	31129		95	191.9	61.6									62.4
Otoe County, NE	31131	32.8	95.3	143.9	38.7	35.2					35.2			66.3
Pawnee County, NE	31133		73.1	164.3	88.4									89.9
Perkins County, NE	31135													95.4
Phelps County, NE	31137		60.7	179.5	58.9	48.1								86.3
Pierce County, NE	31139	49.8	120	174.3	139.2	61.6								47.6
Platte County, NE	31141	29.9	103.8	108	67.8	59.8	17.4			35.3	22		749.5	51.5
Polk County, NE	31143		89	173	66.1
Red Willow County, NE	31145	27.9	103.1	169.9	94.1	51.8					29.1	49.6		81.6
Richardson County, NE	31147	35.8	115.6	127.1	79	72.3				75.1	42.1			91.5
Saline County, NE	31151	40.3	90.2	224.5	80.4	60.1								81.3
Sarpy County, NE	31153	21	84.4	168.7	71.8	50.3	18.9	5.1		17.3	20.1	24.7	452.9	73.1
Saunders County, NE	31155	19.6	83	107.5	49.5	54				27.7	42.4	29.7		70.6
Scotts Bluff County, NE	31157	21.6	90.2	215.4	71.5	46.7	18.6	12.8		43.6	32.5	31	795.8	107
Seward County, NE	31159	20.7	108.3	216.2	56.6	46.2								38
Sheridan County, NE	31161		95.5	199.1	53.5	40.1				51.4				74
Sherman County, NE	31163		126.7		149.2
Stanton County, NE	31167		88.3	173.2	99.7									79.9
Thayer County, NE	31169		66.1	156.4	79.1	66.1
Thurston County, NE	31173		99	201.6	70.8
Valley County, NE	31175		70.4	144	64.7									101.7
Washington County, NE	31177	27.1	81.4	121.2	60.3	48.2				21.7	27			54.9
Wayne County, NE	31179		60.4	134.7	80.3	39.6								39.8
Webster County, NE	31181		62.7	139.1	167.1									90.1
York County, NE	31185		60.5	156.3	71.5	39.4				26.6				72.6
Churchill County, NV	32001	31.7	105	199	63.4	66.2				55.6	21.2	58.2		90
Clark County, NV	32003	28.1	106.7	234.4	119.4	53.8	34.1	13.2	8.3	27.1	47.8	50.1	596.3	75.6
Douglas County, NV	32005	16.3	71.5	138.4	35.1	31.4	12.8	13.2		33	28.8	39.7		33
Elko County, NV	32007	32.4	95	131.1	171.4	40.6	22.3			34.2	31.8	54.4	707.5	104.7
Esmeralda County, NV	32009
Eureka County, NV	32011
Humboldt County, NV	32013		119.1	232.2	57.1					63.4	42.3	70.5		119.8
Lander County, NV	32015		142.9	239.3								99.9		113.8
Lincoln County, NV	32017		100.9	212.7	132.8					109.1				86.7
Lyon County, NV	32019	24.8	126.6	222.2	77	46.9	18.3	25.7		55.9	30.6	56.1	584.1	90.8
Mineral County, NV	32021		119.6	354	58.8					69.7				116.8
Nye County, NV	32023	23.7	118.4	245.4	129.7	55	24.2	26.1		81.8	47.4	64.4		98.2
Pershing County, NV	32027		97.4	193.3		83.7								87.3
Storey County, NV	32029
Washoe County, NV	32031	26.3	101.6	236.8	48.5	47.7	12.8	23.9	7.1	26.8	38.6	49.2	595	96.2
White Pine County, NV	32033		83.6	227.8	114.3					51.5		56.3		109.5
Carson City, NV	32510	19.3	111	269.3	74.1	68.7	24	26.2		28.3	39.6	64.4		93.1
Belknap County, NH	33001	25.2	99.2	236.3	48.1	39.4	9.2	10.7		24.8	37.8	35.7	440.3	75.4
Carroll County, NH	33003	21.9	87.5	168.4	46.9	46.7	10.5	8.6		26.9	44.2	34.4	688.9	48
Cheshire County, NH	33005	16.9	100.9	227.2	34.7	37.1	10.1	9.7		17.6	26.1	23.6	458.7	66.3
Coos County, NH	33007	26.6	108.5	294.7	31.1	40.2	11.2	12.3		30.1	52.2	32.5		74.2
Grafton County, NH	33009	21.8	65.6	220.5	41.6	29.7	8.4	9.9		16.7	27.6	26.1	558.8	54.3
Hillsborough County, NH	33011	23	90	199	45.1	40	13.8	9.8	2.1	17.9	25.3	22.5	471.1	62.3
Merrimack County, NH	33013	22.7	89.1	195.3	46.7	49.5	12.9	7.5	2.7	14.6	34.7	24.9	604.2	63.7
Rockingham County, NH	33015	19.3	99.5	199.4	44.1	41.4	14.2	5.6	1.5	13.5	23.2	19.7	423.6	61.5
Strafford County, NH	33017	23.4	103.5	214	34.9	54.7	12.3	9.3		19.4	30.8	22.9	557.1	67.3
Sullivan County, NH	33019	21.5	115.4	233.5	34.1	44	7.8	10		24.5	34.2	29.5	670.8	59.9
Atlantic County, NJ	34001	25.8	114.7	296.3	70.4	48.2	23.4	8.8	3.4	28.7	46	26	652.1	54.8
Bergen County, NJ	34003	24.3	81.3	208.1	51.2	35.7	16.5	5.2	1.7	11.3	25.6	14.8	349.8	33.2
Burlington County, NJ	34005	27.8	98.7	239.1	56.9	48	22.1	6	2.2	18.1	29.5	18.7	455.5	52.2
Camden County, NJ	34007	28.9	105.3	244.3	55.9	49.5	25.1	6.5	3.6	17.1	49.4	23.7	566.4	55.1
Cape May County, NJ	34009	32.1	107.2	249.3	57.5	47.5	20.7	9.4		19.9	37.9	20.8	520.9	52.5
Cumberland County, NJ	34011	30.5	132	304.4	67.2	58.6	26.8	7.6	4.9	28.2	39.5	22.1	827.1	70.4
Essex County, NJ	34013	24.6	81.3	227.7	49.9	39.9	21	6.8	4.5	14.6	33.4	15.5	415.3	42
Gloucester County, NJ	34015	34	115.3	251.8	61.6	48.3	25.3	7.1	2.7	19.1	39.8	23.7	460.4	61.2
Hudson County, NJ	34017	30.8	117.7	339.9	69.1	48.5	29.5	14.4	4.3	11.4	42.9	16.2	588.5	57.4
Hunterdon County, NJ	34019	24.5	68.5	140.9	42	43.1	10.1	5.7		12	19.4	18.4	302.9	29
Mercer County, NJ	34021	21.5	83.8	219.1	48.4	43.4	14.5	8.4	2.3	14.2	28.7	13.5	447.1	48
Middlesex County, NJ	34023	27.2	94.1	250	62.5	39.6	20.6	10.7	2.6	15.1	33.6	15.4	517.2	45
Monmouth County, NJ	34025	29.7	95.4	232.6	58.3	40.9	22.3	6.7	1.1	12.6	25	16.7	348	42.3
Morris County, NJ	34027	22.1	81.4	188.1	54	39.4	15.9	4.4		9.8	24.6	14.9	292	35.4
Ocean County, NJ	34029	30.4	111.4	259.2	62.8	43.2	24.5	8.1	1.4	16.7	29.9	20.5	395.2	41.8
Passaic County, NJ	34031	25.9	91.4	255.9	61.9	45.2	21.6	9.3	3	13.4	34.9	16.1	489.9	44
Salem County, NJ	34033	31.3	112	250.6	70.3	53.1	19.6	7.9		36.7	40.6	19.9	578.9	63.5
Somerset County, NJ	34035	18.9	81.8	176.8	48.2	36.8	15.3	5.3		10.6	23.2	12.8	277.2	41.3
Sussex County, NJ	34037	27	91.7	237.8	57.3	34.8	16.5	6		17.4	26.8	17.6	360.3	59.9
Union County, NJ	34039	25.4	91	229.5	56.4	43.8	20.4	7.1	3.1	14	29.6	15	474.8	39.9
Warren County, NJ	34041	17.2	95.9	240.1	62.1	40.9	17.7	3.6	4.1	21.6	26.4	18.1	368.6	62.8
Bernalillo County, NM	35001	16.2	70	175.3	43.2	42.2	13	9.5	7.5	21.6	60.8	42.3	506.5	71.6
Catron County, NM	35003		84.2
Chaves County, NM	35005	16.4	107.8	237.9	51.7	32.6	15.2	18.5		39.1	67.8	53.2	802.9	107.4
Cibola County, NM	35006		119.6	202.7	42.2	41.8				67.8	52.9			95.7
Colfax County, NM	35007		49.6	173.7	31.3	32.8				58.8	51.3	55.9		84.4
Curry County, NM	35009	19.7	95.5	319.3	48.8	45.8	13.1	13.5		24.2	36.1	40.8		115.1
DeBaca County, NM	35011
Dona Ana County, NM	35013	25.4	65.4	204.4	40.9	49	7	11.7		24.9	45.8	52.5	457.7	77.9
Eddy County, NM	35015	26.6	110.2	271.7	53.6	43.1	14.7			34	58	44.5		107.2
Grant County, NM	35017	31.1	71.5	174.2	64.7	38.5				47.6	67.4	69.5		74.4
Hidalgo County, NM	35023			256.8										103.1
Lea County, NM	35025	32.6	122.6	299.3	64.9	48.7	15.4	13.5	13.4	56.3	40.2	37.2	867.5	106.8
Lincoln County, NM	35027	22.3	50.3	178.4	20.3	30.1				39.2	42.8	48.8		44.2
Los Alamos County, NM	35028		38.9	126.3	21.1						35.1	30.4		24.2
Luna County, NM	35029	17.1	84.7	313	51.2	30	15.4			58.2	42	65.3		75.3
McKinley County, NM	35031		69.8	174.4	60.7						89.2	36		132.2
Otero County, NM	35035	22.8	95.2	245	41.4	31.1	12.3		10.2	30.8	51.3	46.2	531.5	79.1
Quay County, NM	35037		110.6	300.9	94.8	52.2					49.7			142.2
Rio Arriba County, NM	35039		76	152.3							57.6	81.8
Roosevelt County, NM	35041	35	120	242.5	72.8	34.1					45.9			137.8
Sandoval County, NM	35043	18.6	70	151.9	31.1	35.7		8.1	6.4	17.7	26.2	34.4	524.4	64
San Juan County, NM	35045	20.1	97.2	183	35	43.8	8.2	10.9		40.2	44.5	42.5	683.4	104.4
San Miguel County, NM	35047		48.1	201.4						54.8	65.4	71.9		50.4
Santa Fe County, NM	35049	16.5	45.9	112.9	30.9	26.4	5.3	9.6		19.7	44.4	44	489	35.1
Sierra County, NM	35051		126.5	286	48	49.2	20.8			58.8	77.6	98.4		161
Socorro County, NM	35053		90.2	240.9	61.7						51	57.7		78.4
Taos County, NM	35055		42	96.4	45.1					42.9	64.1	72.9		41.9
Torrance County, NM	35057		77.2	215.9	45.8					45	52.6	51.7		65
Union County, NM	35059			280.5
Valencia County, NM	35061	21.3	112.4	233.2	63.5	45.4	29.6	12	14.4	33	65.9	33.6		102.9
Albany County, NY	36001	22.8	103.2	263.7	68.5	46.4	18.1	6.2	2.3	12.1	20.8	16.8	580.6	56.1
Allegany County, NY	36003	35.8	117	243.3	60.8	45.9	17.7	8.8		28.2	28.8	35.3	612.7	81.2
Bronx County, NY	36005	33.3	96.9	399.3	32.7	30.4	12.8	15	16.1	13.1	58	23	1266.8	48
Broome County, NY	36007	20.2	95.7	268.2	65.3	52.2	15.5	11.5	2	17	19.1	21.1	733.9	65.5
Cattaraugus County, NY	36009	27.8	93.7	314.4	61.9	43.9	13.4	5.4		24.6	25.9	26.5	725.9	90.8
Cayuga County, NY	36011	23.1	105.7	230.1	42	46.3	14.2	6.8		13.8	15.3	13.7	649	77.4
Chautauqua County, NY	36013	23.8	96.4	267.6	58.8	45.1	21.3	8.5		20.1	19.4	20.4	585.1	78.5
Chemung County, NY	36015	21.1	113.1	217.3	69.3	55.6	19	8.5		14.3	19.9	25.3	668.5	89.7
Chenango County, NY	36017	21.7	93.9	333.5	58.4	40.5	16.8			28.1	25.1	15.9	902.3	67.8
Clinton County, NY	36019	20.4	113.2	270.4	38.3	43.8	14.1	8.3		25.7	21.5	24.2	680.6	67.6
Columbia County, NY	36021	16	102.4	246.4	62.2	41.9	15.6	7.6		22.3	20.8	20.3	775	67.8
Cortland County, NY	36023	30.3	102.9	276.8	65.3	59.4	17.1	8.3		17.9	23.1	13.6	680.6	86.5
Delaware County, NY	36025	28.9	98	265.9	42.2	42.7	18.9	7		27.7	32.7	23.9	641	62.4
Dutchess County, NY	36027	23.1	95	218	57.5	39.9	14.7	4.5		17.3	20.1	15.6	426.2	51.8
Erie County, NY	36029	24.9	104.6	257.4	64.3	53	15.4	7.3	2.2	13.2	17	17.5	606.7	54.5
Essex County, NY	36031	31.7	90.2	231.5	51.2	59.6	23.6	10.9		22.4	27.7	33		74.3
Franklin County, NY	36033	23	133.1	289.6	56.7	40	21.8	8.1		32.5	29.5	27.7	574.4	85.4
Fulton County, NY	36035	29.7	104.8	274.2	59.3	42	23	5.9		24.1	18.7	17.1	497.1	92.3
Genesee County, NY	36037	27	114.8	233.9	61.4	48.7	12.6	6.8		26	22.3	16	407.3	58
Greene County, NY	36039	27.1	107.6	316.9	62.2	45.5	22.6	10.3		30.1	29.4	21.8		67.3
Hamilton County, NY	36041		79.1	283.5	72.4	49.1								48.4
Herkimer County, NY	36043	24.7	98.5	267.1	66.2	46.7	13.4	7.6		21.3	24.4	29	635.6	66.2
Jefferson County, NY	36045	26.1	121.2	255.7	46.6	47.2	21.1	5.6		24.8	28.2	23	611.9	83.3
Kings County, NY	36047	26.8	74	376.8	21.5	20.5	11.2	6.5	5	9.9	30.1	12.8	474.4	24.9
Lewis County, NY	36049	30.4	87.9	219	43.9	28.2				38.6	26.7	24.7	924.9	83.6
Livingston County, NY	36051	22.5	123.3	207.3	34.9	41.8	25.3			21.9	20.4	21.6	551.4	71.1
Madison County, NY	36053	27.2	113.6	202.4	57	42.3	12.2	5.1		25.1	17	23.9	634	75.1
Monroe County, NY	36055	22.4	88	200.5	45.4	41.6	15.3	3.8	2.8	12.6	18	15.7	462.1	43.4
Montgomery County, NY	36057	18.1	100.6	357.4	83.5	50.3	25.5			20	14.5	19.3	546.2	73.2
Nassau County, NY	36059	23	73.3	249.6	34.1	28.2	12.8	3.3	1.5	12.5	19.7	10.8	337.2	32.1
New York County, NY	36061	18.2	58	198.2	20.2	21.3	6.4	5.7	2	5.7	23.8	16.6	374.8	23.3
Niagara County, NY	36063	23.7	113.3	307.7	60.1	57.1	18.2	8.6	3	16.3	19.4	16.5	492.3	69.9
Oneida County, NY	36065	25.4	104.8	247	66.9	52.7	13.4	8.1	2.4	16.9	21.6	20.1	674.8	73.8
Onondaga County, NY	36067	20.3	104.7	201.5	47.3	43.2	16.3	5.9	1.7	16.7	24	17.8	703.8	64
Ontario County, NY	36069	18.8	107.4	214.8	48.9	39.8	17.4	5.9		18.6	24.1	17.8	519.1	79.1
Orange County, NY	36071	25.8	100.9	252	60.2	39.7	16.9	6.6	1.6	21.4	21.5	18.3	503.6	71.4
Orleans County, NY	36073	27.5	114.1	273.2	56	67.3	17.5			24	20.6	21.8		75.8
Oswego County, NY	36075	27.7	129.4	275.4	63.7	49	17.7	6.2		32.3	24	24.3	673.3	89.2
Otsego County, NY	36077	22.4	103.8	228.4	69.1	34.3	11.7	8.6		25.2	31.4	25.9	524.7	85.4
Putnam County, NY	36079	21.5	92.3	219.2	45.9	28.8	18	4.1		14.5	24.5	13	360.8	36.9
Queens County, NY	36081	27.1	80.5	364	22.7	23.8	8.6	8	3.4	10.3	33.8	15.4	587.7	30.3
Rensselaer County, NY	36083	24	118.6	251.9	67.1	48	14.3	6.5	3.4	19.7	19.7	19.5	583.6	81.1
Richmond County, NY	36085	30.3	103.4	418.1	26.7	23.8	11.2	7.6	3	11.5	29.1	13.4	456.3	42
Rockland County, NY	36087	24.7	68.8	235.9	38	34.3	11.8	3.3		13.1	16	11.2	419.3	39.5
St. Lawrence County, NY	36089	33.8	117.4	248.8	82.3	51.1	19.9	10.5		23.8	22.7	22.8	782.6	94.8
Saratoga County, NY	36091	21.1	97.1	204.2	56.3	38.2	18.2	5.5		17.2	16	16.3	405.4	61.3
Schenectady County, NY	36093	22.1	90.2	231.8	71.7	37.8	19.5	8.2	4.3	14.3	23.4	19.1	695.1	48.8
Schoharie County, NY	36095	25	129.2	235.3	65.7	46.6				31.1	31.1	26.9		89.9
Schuyler County, NY	36097	26.5	116.6	216.3	67.9	44.8				25.9	27.6			71.5
Seneca County, NY	36099	18.9	125.3	223.4	59.3	37.5	12.8			21.4	24.8	19.1		79.7
Steuben County, NY	36101	22.5	118.6	254.8	64.1	50.9	21.7	7.5		27.5	27.5	24.4	629.7	93.3
Suffolk County, NY	36103	25.7	88.7	247.1	50.2	32.5	19.2	4.7	1.6	17.8	24	14.3	421.9	46.3
Sullivan County, NY	36105	26	109.2	261.7	57.9	33	14.3	13.5		35.1	26.8	25.7	546.3	74.9
Tioga County, NY	36107	28.8	100	201.5	86.3	39.8	10.6	12.4		17.4	18.1	19.8	667.3	65.6
Tompkins County, NY	36109	23.8	79.2	176.4	64	40.3	10.8	6.3		12.8	19.6	21.9	578.4	60.1
Ulster County, NY	36111	27.6	94.8	247.5	58.6	42.4	15.3	7.3		24.6	21.5	19.5	505.2	66.7
Warren County, NY	36113	17.9	100.1	202.6	55.8	42	12.1	11.7		17.9	24.1	23.5	613.6	66.9
Washington County, NY	36115	20.8	126	227.2	62.2	45.9	13.5			22	28.1	34	644.6	85.8
Wayne County, NY	36117	19.1	93.9	226.3	45.6	58.3	14.4	4.2		27.4	16.4	19.4	502.7	101.3
Westchester County, NY	36119	21.4	70.4	204.2	43.3	32	13.4	4.5	1.6	11.7	19	11.1	321	36.9
Wyoming County, NY	36121	33.3	100.7	239.7	53.3	47.9	16.6			26.5	18.2	26.7	638.4	61.2
Yates County, NY	36123	19.4	83.9	232.2	43.6	51				37.2	32.3	19.2	876.1	79.1
Alamance County, NC	37001	20.7	130.7	236.1	63	62.8	23.3	9.4	6.7	28.1	35.5	22.5	793.1	71.9
Alexander County, NC	37003	18.8	141	267.8	46.9	51	17.6	10.3		37.7	41.4	33.3	708.8	72.7
Alleghany County, NC	37005		97.1	289.6	63.3	78.7					39.1	38.1		95.8
Anson County, NC	37007	24.3	135.7	258.4	61.7	39.5				58	48.4	30.5		66.1
Ashe County, NC	37009	22.3	118.9	193.9	65.7	68.7		20.8		40.6	54.5	50.8	919.5	101.4
Avery County, NC	37011		112.8	197.4	68.1	59.9	20.5			35.6	50.1	45		96.7
Beaufort County, NC	37013	20.6	145.9	259.2	86.7	58.1	15.6			48.7	40.3	41.3	771.7	77.1
Bertie County, NC	37015		134.7	316.7	68.7	35.9				61.9				73.5
Bladen County, NC	37017	19	146.3	396.1	49.7	85.1				56	63.5	40.1		136
Brunswick County, NC	37019	20.6	118.6	231.5	45.4	45	16.7	10.8	8.8	48.4	46.7	32	729.4	67.2
Buncombe County, NC	37021	15.7	111.4	215.9	58	49.9	17.7	10.3	6.3	22	47.6	33.5	742.3	79.6
Burke County, NC	37023	24.8	133	259.8	66.6	60.1	16.7	8.2	10.4	33.1	58.3	44.3	784.7	77.5
Cabarrus County, NC	37025	21.2	124.3	207.9	84.2	51.3	22.4	5.9	3.9	30.4	39.7	25.4	656	70.3
Caldwell County, NC	37027	25.1	150.8	265.3	68.7	70.7	22	13.3	7.6	32.9	46.7	37.5	775.3	103.2
Camden County, NC	37029		162.1	275.9	100.7					50.1
Carteret County, NC	37031	26	117.5	249.7	64.9	58.4	19	9.6		27.4	50.8	37.9	597.5	62.1
Caswell County, NC	37033		179.9	304.7	55.4	73.1				38.5	34.8	25.9		83.5
Catawba County, NC	37035	27.3	119.7	231.3	61	68	18.4	12.8	6	27.7	42.9	34.9	713.3	88.9
Chatham County, NC	37037	21.2	115.4	195.3	46.1	53.4	16.2			30.9	30.4	24.8	777.6	43.3
Cherokee County, NC	37039	28.4	124.8	279.9	73.9	52	17.8	18.7		41.9	89.6	43	921.7	61.6
Chowan County, NC	37041	35	115.2	206.6	107.8	87.4				46				46.5
Clay County, NC	37043	29.7	115	143.9	47.2	51.3	28.1			35.3	71	57.7		66.1
Cleveland County, NC	37045	34.3	147.5	300.9	58.6	61.6	27.1	13.6	7.7	37.6	49.3	35.8	814.4	71.6
Columbus County, NC	37047	22.5	162.6	414.6	55.6	64.8	33.5		9.9	67.3	57.9	39.6	956	103.2
Craven County, NC	37049	28.3	104.6	221.5	54.7	51.1	16.4	10.8	6.9	32.3	36.9	26.6	648.8	67.3
Cumberland County, NC	37051	22.7	140.4	293.5	57.5	57	23.8	10.7	8.5	33.8	34.1	33.1	734.9	95.8
Currituck County, NC	37053	32.7	128.9	257.3	47.3	52.9				31.5	29.8	33.7		83.2
Dare County, NC	37055	22.7	121.1	174	59	46.5				33.5	63.8	27.9	808.4	49.7
Davidson County, NC	37057	20.4	132.9	272.8	47.7	65.1	17.9	9.6	4.8	33.6	44.8	28.9	767.2	83.3
Davie County, NC	37059	27.9	120.5	241.7	45.7	68.8	14.8	9.5		33.3	30.4	32.5	1048	68.5
Duplin County, NC	37061	23.6	143.8	282.2	65.1	80.6	23.3	14.7		46.2	45.7	41.6	718.9	115.7
Durham County, NC	37063	21.8	110	173	64.2	48.4	15.5	9	5.4	16.7	28.3	24.7	426.8	53.7
Edgecombe County, NC	37065	25.4	184.7	337.5	63.3	97.4	21.4	25.9		41.4	40.9	32.6		100.8
Forsyth County, NC	37067	18.3	119.4	185.1	52.5	60.7	19.3	8.6	3.9	22.6	34.3	27.4	686.8	75.9
Franklin County, NC	37069	18.3	150.9	280.1	54.5	53.4	17.9	10.9		55.8	43	33.5		89.3
Gaston County, NC	37071	27.6	154.7	313.1	63.3	63.7	20.9	12.4	9	31.2	57.1	38.3	905.4	102
Gates County, NC	37073		149.6	255.3	60.5	84.1								69.1
Graham County, NC	37075		128.7	303.6	65.5	58					51			107
Granville County, NC	37077	25.7	164.2	241.8	73.4	69.1	15.8	10.3		26.1	28.8	23.1		97.7
Greene County, NC	37079		175	296.5	64.9	52.1	31.4			52	33.1			92.9
Guilford County, NC	37081	19.3	101.3	209.4	48.6	57.4	13.6	9.1	6.4	24.1	41.5	26.4	587.5	67.8
Halifax County, NC	37083	22.8	137.1	319.7	58.8	87.9	24.4	15.4		38.2	33.2	36.3		72.1
Harnett County, NC	37085	20.1	145.4	280.6	57.5	52.4	18.7	10.5		39.6	37.4	30.3	664.7	113.6
Haywood County, NC	37087	20.3	112.6	212.5	73.5	55.5	18.3	15.6		31.7	49.3	45	708	84
Henderson County, NC	37089	20.2	91.7	183.6	71.8	47.1	12.3	9.5	7.3	30.3	46.8	25.9	677.4	69
Hertford County, NC	37091	31	138.8	236.1	82.1	98.8				44.6				65.6
Hoke County, NC	37093		188.8	299.4	62.9	71.8				45.1		21.4		150
Hyde County, NC	37095		146.9	264.8	95.9
Iredell County, NC	37097	21	112.4	251.9	74.3	57.5	18.5	6.3	6.2	31.5	40.4	25.5	648.3	73
Jackson County, NC	37099	23.2	93.5	232.3	70.6	50.9	26	17.1		25.3	38.2	25.2	838.6	82.2
Johnston County, NC	37101	23.1	152.5	335.1	52.3	62.5	21.9	8.7	4.5	38.6	36.6	30.3	579.9	89.3
Jones County, NC	37103		99.1	309.3	65.4	44.7	44.3							99.8
Lee County, NC	37105	21.6	111	275.6	40.6	58.8	11.3	12.5		33.5	47.7	30.4	795.9	79
Lenoir County, NC	37107	23.6	130.8	304.5	55.9	91.2	20.1			43.6	51.1	36.8	772.4	87.8
Lincoln County, NC	37109	22.7	136.8	290.8	59.7	66.2	29.2	10.4	8.3	40.2	38.7	37.8	574.6	94.6
McDowell County, NC	37111	19.4	129.4	270.3	41.9	48.5	11.6	9.8		26.4	41.9	33.5	674.8	77.8
Macon County, NC	37113	23.9	89.8	219.5	58.2	51.5	14.6	18.2		31.2	58.7	34.4	899.1	77.3
Madison County, NC	37115	17.9	142	222.7	52.7	58.2	15.1			39	41.7	45.2		74.7
Martin County, NC	37117	26.4	177.6	432.7	99.3	70.9	36.1			58.2	44.5	36.6		128.1
Mecklenburg County, NC	37119	21.2	95.8	184.3	63	50.7	15.9	8.4	4.9	16.2	25.9	22.1	481	56.6
Mitchell County, NC	37121	22.5	133.6	245.2	59.5	54.7				36.3	76.8	39.2		141
Montgomery County, NC	37123	18	128.3	270.2	67.3	65.6	18			60.2	45.1	38.5		93
Moore County, NC	37125	15.7	92.8	192.9	48.5	48.1	9.9	6.5		36.1	29.4	29.1	716.5	53.1
Nash County, NC	37127	23	120.3	230.8	54.4	71.8	19.3	13.5	11.4	35.7	38.7	29.2	509.3	89.1
New Hanover County, NC	37129	15.2	113.7	201.7	58.7	50.8	13.3	10.7	5.8	16.1	37.2	28	387.9	55
Northampton County, NC	37131		107.9	316.3	58.1	56				52.4		45.9		93.6
Onslow County, NC	37133	24.6	151.1	261.7	57.8	63.6	15.9	13.7	3.7	36.1	34.5	26.7	708.1	102
Orange County, NC	37135	16.5	84.6	161.4	44.2	39.1	10.5	5.8	4.8	21.1	28.2	24.7	665.2	43.6
Pamlico County, NC	37137	24.5	124.3	195.9	46.7	51.2								62.3
Pasquotank County, NC	37139	25	138.1	277.5	68.9	43				27.4	25.7	25		95.6
Pender County, NC	37141	17.7	128.3	184.8	49.9	58.1	15.3	9.6		37.8	42.6	34.9		60.6
Perquimans County, NC	37143	39.5	114.9	222.2	83.2	80.4								56.4
Person County, NC	37145	32.2	121.5	269.7	61.9	81.4	20	17.3		28.4	46.8	44		91.2
Pitt County, NC	37147	18.2	118.7	255.2	46.7	56.7	23.8	8	4.5	28.6	33.4	30.5	552.6	74.1
Polk County, NC	37149	26.5	108	234.6	70.3	45.5	12.9			27.3	40.6	47.6		76.2
Randolph County, NC	37151	21.2	126.4	248.5	60.5	62.1	20.9	8.9	5.5	35.3	37.5	36	878.6	81.8
Richmond County, NC	37153	25.8	151.2	338.4	87.3	66.4	29.9		15.2	42.5	37.9	40.2		91.4
Robeson County, NC	37155	30.7	170.3	392.4	57.5	74	22.7	15.6	13.6	63.5	41.9	41.3	1057.2	97
Rockingham County, NC	37157	25.3	156	270.7	73.3	65.4	20.2	10.5	12	40.9	51.6	38.9	825.8	91.8
Rowan County, NC	37159	23.3	128.3	279.6	62.3	58.2	19.5	7.2	7.2	40	41.7	37.7	771.7	78.1
Rutherford County, NC	37161	29	131.6	304.5	51.3	80.4	30.6	9.6	15.2	42.8	60.3	40.6	857.3	88.1
Sampson County, NC	37163	30.8	140.6	300.5	64.2	85.7	30.8	12.4		52.4	54.4	31.3	778.5	82.9
Scotland County, NC	37165	31.4	143.9	301.1	87.5	83.7				25.7	26.7	37.4	1306.1	60.2
Stanly County, NC	37167	19.7	125.6	277.5	62.9	63.8	24.2	10.6		32.9	42.7	38	737.2	61.2
Stokes County, NC	37169	17.2	149.3	253.4	53.8	62.2	10.9	9.5		37.8	42.3	37	796.7	109.6
Surry County, NC	37171	22.2	138.5	276.1	61.9	59.8	19.1	15.5	7.5	36.7	44.6	37.4	794.3	102.3
Swain County, NC	37173		103.7	333.7	58.4	70.2	29.7			43.1	60.9			112.7
Transylvania County, NC	37175	15.3	84.3	174.9	53.7	46.6	10.3	16.1		26.8	41.1	31	945.5	53.4
Tyrrell County, NC	37177					128.1
Union County, NC	37179	19	115.5	235.3	50.3	61.2	23.2	6.6		30.6	29.3	23.2	507.5	72.1
Vance County, NC	37181	31.7	162.3	298	81.4	105.6	17.6	17.1			82.5	31.2		104
Wake County, NC	37183	16.1	88.3	178.1	44.1	48.5	15.7	6.2	1.9	16	25	20.8	441.4	44.1
Warren County, NC	37185		60.4	254.2	62	32.6	33			38.8		47.8		77.9
Washington County, NC	37187		115.7	187.2	155									63.2
Watauga County, NC	37189	17.4	88.9	179	54.1	41.9	14.3	9.5		32.6	42.3	42.1	951.7	50.1
Wayne County, NC	37191	27.3	142.8	295.5	68.4	76.7	20.1	10.7	5	34.6	23.3	32.1	558.2	92.2
Wilkes County, NC	37193	22.4	134	252.5	56.1	59.3	18.4	8.8	7.5	38.4	62.1	33.5	662.6	81.7
Wilson County, NC	37195	21.2	135.9	291.1	64	77.3	16	17.8	13.5	32.1	39.8	28	934.8	84.2
Yadkin County, NC	37197	21.2	135.2	255.4	54.1	63.2	15.1	14.4		43.2	47.4	42.3	912.5	91.2
Yancey County, NC	37199	17.1	117	187	55.6	43.1				23	52.6	17.4		78.1
Adams County, ND	38001		110	282.2
Barnes County, ND	38003	38.7	64.2	221.3	38.9	64.9		27.5		33.8	34.4	35.3		45.9
Benson County, ND	38005		108.8	208.1										74.2
Bottineau County, ND	38009		78.9	157.2	47.4	42.1								63.9
Bowman County, ND	38011		120.2	242.3
Burke County, ND	38013
Burleigh County, ND	38015	16.2	63.8	197.8	32.2	39.2		12		16.2	20.1	31	731.3	47.7
Cass County, ND	38017	23.1	94.2	219.2	34.6	46.3	5	14.1		15.4	24.6	21.6	523.3	65.5
Cavalier County, ND	38019		73.6	193.7		81.6
Dickey County, ND	38021		76.8	229.4							72.7			45.3
Divide County, ND	38023			175.5		82.3
Dunn County, ND	38025			329
Eddy County, ND	38027			251.3										122.8
Emmons County, ND	38029		78.6	219.8
Foster County, ND	38031		91.2	143.7
Golden Valley County, ND	38033
Grand Forks County, ND	38035	18.1	89.4	249.7	37.1	47.1	10.1	12.1		28.7	18.8	28.3	482.1	56
Grant County, ND	38037		103	238.4
Griggs County, ND	38039			281.9										90.5
Hettinger County, ND	38041		96.6											92.9
Kidder County, ND	38043			163.8
LaMoure County, ND	38045		95	227.1										53.5
Logan County, ND	38047
McHenry County, ND	38049		47.8	238		46.8				56.3				60.4
McIntosh County, ND	38051		76.9	213.4
McKenzie County, ND	38053		62.6	232.1										68.1
McLean County, ND	38055		81.4	231.4	27.5	64.2					40.1			69.3
Mercer County, ND	38057		82.7	214.1		44.5								65.1
Morton County, ND	38059	22	91	205.2	42.6	58.9				35.8	18.5	22.4	950.1	44.2
Mountrail County, ND	38061		61.8	282.1		90.6
Nelson County, ND	38063		65	204.5		99.9				111.3				64.6
Pembina County, ND	38067		72.5	258		44.1				63.2				32.3
Pierce County, ND	38069		124.8	203.6		59.9								73.9
Ramsey County, ND	38071	27.1	80.6	292.7	30.6	62.7		29.6		32.9	33.6	36.7		69.2
Ransom County, ND	38073		62.8	225.7	76.7	95.5								146
Renville County, ND	38075		128.4	214										101
Richland County, ND	38077		85.7	219.4	36.8	44.4				24.3				40.1
Rolette County, ND	38079		129.7	262.1
Sargent County, ND	38081		72.7	210.2
Sheridan County, ND	38083			243.1
Stark County, ND	38089	23	72.4	219.6	19	51				23.5	32.2	27.2		49.5
Steele County, ND	38091			221.8
Stutsman County, ND	38093	19.6	84.6	213.6	29.9	53.4		14.6		30.3	17.1	30.9		45.2
Towner County, ND	38095			194.2
Traill County, ND	38097		89.4	240.1	37.7	80.5
Walsh County, ND	38099		84	283.8		38.7								46.6
Ward County, ND	38101	22.7	102.1	237.8	33.2	61.4	7.3	10.7		21.7	22.7	23.3	732.7	77.1
Wells County, ND	38103		71.8	220.4
Williams County, ND	38105	21.5	89.8	207.1	45.1	50					21.7	27.2		63.6
Adams County, OH	39001	34.4	152	302.4	48.3	61.5	27.4	12.4		36.1	56.7	45.7	802	121.4
Allen County, OH	39003	25.4	112.7	281.4	53.4	56.9	17.5	7.9		23.2	20.9	23.3	660.7	74.2
Ashland County, OH	39005	31.3	114.6	237.1	53.3	60.6	10.3	7.2		25.8	26	24.1	483.8	53.9
Ashtabula County, OH	39007	30.3	134	283.6	57.5	44.9	16.6	7.9	4.4	28.4	29	36.1	777.9	83.4
Athens County, OH	39009	23.1	139.7	327.5	70	71.1	21.3			26.1	46.3	26.7	724.8	94.6
Auglaize County, OH	39011	25.6	106.5	245.7	60.6	51.5	24.3			25.6	27	21.5	544.5	70.5
Belmont County, OH	39013	41.6	136	316.2	60.9	49.8	18.3	9.3		29.2	32.5	28.3	777.4	81.8
Brown County, OH	39015	28.5	148.6	265	56.4	66.2	33.4	8		28.4	50.8	37.5	757	87.7
Butler County, OH	39017	21.5	135.5	236.1	60.8	53.2	16.2	12.7	3	16.5	28.6	25.5	776.5	89.9
[truncated: 1,060 more rows]
