# Supplementary material for: Social Determinants and the Classification of Disease: Descriptive Epidemiology of Selected Socially Mediated Disease Constellations
Source: PLoS One. 2014 Nov 5;9(11):e110271. doi: 10.1371/journal.pone.0110271 (PMC4220931; doi:10.1371/journal.pone.0110271)
Supplement: Text S1 — (ZIP) [file pone.0110271.s001.zip › white female all cause mortality.xls]

## Sheet: juniper
WHITE FEMALE MORTALITY RATES
County	fips	colonr	lungr	ischr	ohrtr	stroker	breastr	renalr	liverr	assaultr	transr	extr	suicr	infmr	pullr
Autauga County, AL	1001	26.3	65.2	91.7	99.2	58.5	41.2	13.7			13.2	30.2		562.9	69
Baldwin County, AL	1003	12.3	64.1	79.8	53.6	46.6	30.1	9.9	5.3		12.7	18.7	8.6	569.3	39.8
Barbour County, AL	1005		61.2	65.6	145.7	48.7	37.5				23.3				77.9
Bibb County, AL	1007		71.2	116.6	47.6	99.6	32.3				22.6	22		824.3	54.1
Blount County, AL	1009	12.2	61.3	121.2	95	39.7	37.6	21.9			15.9	17.6	9.5	931.2	57.2
Bullock County, AL	1011			155.1	91.3
Butler County, AL	1013	18.8	35.6	107.4	174.6	51	22.8								51.2
Calhoun County, AL	1015	14.1	80.5	162.9	99	55.8	33.3	18.8		4.4	25.2	15.2	5.4	722.2	68.6
Chambers County, AL	1017	11.5	81.9	83.1	143.2	70.5	28.2	15.8			18.9	31.8		658.8	58.4
Cherokee County, AL	1019	14.7	60	95.8	87.4	61.1	26	15.3			15.5	22.4		809.7	64.5
Chilton County, AL	1021	16.3	58.3	150.7	85.9	55.6	26.8	17.4			29.3	26.6		1119.4	60.5
Choctaw County, AL	1023		45.3	129.8	83.1	91.5	28.4				40.8				49.4
Clarke County, AL	1025	20.2	53.1	106.8	71.4	46.8	33.9				33.1				50.4
Clay County, AL	1027		55.8	211.9	61.8	65.9	22.4					27.8			61
Cleburne County, AL	1029	20	68.3	111.7	165.5	67.9	28.8				24.3				43.4
Coffee County, AL	1031	13.6	67.1	106.5	74.1	41.2	29.3	12.2			14.3	15.2		491.6	65.4
Colbert County, AL	1033	15.1	67.2	135	78	50.9	40.5	14.9			16.7	23.2	10.9	824.6	63.1
Conecuh County, AL	1035		45.6	123.6	115	48.6									33.5
Coosa County, AL	1037		56.9	126.2	89.4	60.7	35								55.5
Covington County, AL	1039	12.4	78.2	95.9	89.5	66.1	41.2	23.6			21.7	15.5		701	48.7
Crenshaw County, AL	1041		52.6	99.7	104.2	50.5	31.2	22.3							95.8
Cullman County, AL	1043	13.3	53.3	135.4	98.7	61.9	36.1	18.8			24.9	11.4	5.4	721.8	54.9
Dale County, AL	1045	13	78	111.8	86.5	41.4	26.8	9.6			20.5	24.3	10.6	731.8	75
Dallas County, AL	1047	20.7	75.8	140	81.5	59.7	23.5	11.3			27				63
DeKalb County, AL	1049	14	49.2	121.1	140.7	60.5	36.4	13.4			23.3	20.9	5.6	751.2	58.9
Elmore County, AL	1051	14.3	60.2	91.3	100.4	48.8	45.1	15.8			20.5	24.8		576.6	72.8
Escambia County, AL	1053	16.3	62.4	141.2	59.3	48.8	41.4				18.3	30.4		901.3	49.2
Etowah County, AL	1055	14.9	74.4	157.1	97.8	57.4	34.4	16.7			20.6	15.6	10	779.2	68.7
Fayette County, AL	1057	21	65.7	107.5	137.2	55	21.8	15.8				27.6		746.8	49.8
Franklin County, AL	1059	11.6	71.1	135.5	127	78.7	43.9	18.3			23.8	33.4		884.3	58
Geneva County, AL	1061		62.8	118.6	66.2	40	26.4	12.9			18.9	22.9		815.2	52.9
Greene County, AL	1063				181.6
Hale County, AL	1065		67	106.3	131.9	79.8	53.9								47.3
Henry County, AL	1067		51.4	100.5	75	68.1	58.4								73.3
Houston County, AL	1069	13.7	61.7	82.1	63.1	42.2	30.9	11		5.7	14.3	9.9	7.1	687.7	47.6
Jackson County, AL	1071	16.1	65.2	144.1	134.4	66.1	38.9	17		7.4	23.5	16.9	10.3	703.5	57.3	6
Jefferson County, AL	1073	16	62.9	96.9	63.2	58.8	32.6	13.4	2.6	4.1	12.4	22.5	10.1	695.5	57.9
Lamar County, AL	1075		50.7	118.6	125.9	70.1	49.1				25.6	25.3		993.1	54.6
Lauderdale County, AL	1077	16.1	55.3	74.6	59.7	56.6	33.8	12.5			13.8	19.8	9.4	616.4	47.4
Lawrence County, AL	1079	12.8	75.7	136.5	93.1	62	27.7	27.1			25.2	21		755.8	42.2
Lee County, AL	1081	11.2	68.4	99.2	66.8	56	43.3	14.8			14.5	12.4	5.6	605.3	56.7
Limestone County, AL	1083	14.5	50.9	108.7	142.3	59.3	23.6	16.6			21.2	14.2	7.4	638.4	35.8
Lowndes County, AL	1085		70.7		138
Macon County, AL	1087		83	99.7	149	79.9
Madison County, AL	1089	11.8	59.5	67.8	95.4	47	36.2	11.6	2.7	3.8	12.1	14.1	7.6	631.3	56
Marengo County, AL	1091		68.8	135.9	108.5	68	25.8							938.1	43.7
Marion County, AL	1093	12.9	66.2	155.7	99.3	50	35.7	18.4			23.6	20.1		925.3	46
Marshall County, AL	1095	16.4	80.7	115.2	143	67.7	28.3	22			17.9	17	4.7	1077.6	74.5	4.4
Mobile County, AL	1097	15.7	72.4	123	65.3	50.5	34.9	11.7	3.2	4.5	17.7	20.3	8.6	724.4	61.1
Monroe County, AL	1099	17.6	45.5	70.9	80.7	53.7	37.6								61.4
Montgomery County, AL	1101	16.5	57.3	90.6	43.4	35.6	33.3	10.4	3.8		12.9	14	7.1	506.4	65.8
Morgan County, AL	1103	9.1	69.5	82.2	96.8	51.9	32.7	17.2			15.8	17.9	12.5	801.7	54.6
Perry County, AL	1105			98.4	103.2	61
Pickens County, AL	1107		46.2	83.5	161.4	53.5	35				29.1				37.2
Pike County, AL	1109		47.5	117.7	157.2	55	30.5				20.4	16.1			47.7
Randolph County, AL	1111		55.8	149.7	53	40.6	32.7	21.3			20.5	22.8		835.3	47.6
Russell County, AL	1113	21.3	69.4	97.6	70.9	57.8	40.7	21.9			14.8	18.3	13.3	1062.5	63.9
St. Clair County, AL	1115	15	84.5	129.2	105.8	69.1	24.4	17.2			17.1	15.4	5.2	958	67.6
Shelby County, AL	1117	13.4	53.7	71.1	76.4	49.4	31.4	13.7		2.4	11.5	18	6.4	612.7	50.8
Sumter County, AL	1119			55.1
Talladega County, AL	1121	17	55.5	100.6	127.4	69.3	34.4	16.6			21.5	20.8	10.8	835	68.8
Tallapoosa County, AL	1123	16.7	58.3	123.7	78.4	44.8	35.6	13.1			16.2	16.5		431.3	62.9
Tuscaloosa County, AL	1125	14.8	67.8	80	85.9	57	33.4	12.6		3.9	15.2	22	9	694.4	52.2
Walker County, AL	1127	16.5	70.9	146.5	173	52.1	33	22.6			26.4	34.1	6.1	1011.5	69.7
Washington County, AL	1129		63.5	93.4	91.6	54.4	37.8							873.7	50.1
Wilcox County, AL	1131			53.4	111.6	63.3
Winston County, AL	1133	20.1	68.3	92.8	128.3	44.1	30.8	15.8			23.5	20.7		936.1	62	5.8
Anchorage Borough, AK	2020	12.8	64.2	80.2	32.1	51.8	37.2	5.5	5.1	3.7	7.7	17.6	12.2	459.9	50.7
Fairbanks North Star Borough, A	2090		74.5	79.6	31.2	35.6	33				10.8	23.9	8.1	558.4	58
Juneau Borough, AK	2110		66.1	48.7	27.9	47.8	24.4					19.3		621.7	53.9
Kenai Peninsula Borough, AK	2122	13.4	78.5	89.7	35.1	44.5	25.8				10.1	30.6		595.2	64.4
Ketchikan Gateway Borough, AK	2130		72.9	114.1	56.5		57.4								61.8
Matanuska-Susitna Borough, AK	2170	15.2	59.7	85.4	41.2	52.9	37	15.1			17.3	28.4	7.9	605	55.9
Sitka Borough, AK	2220		70	88.7
Valdez-Cordova Census Area, AK	2261		61.8
Apache County, AZ	4001		76.1	137.1	38.6	46.4	40.4				34	29.7			56
Cochise County, AZ	4003	15.8	58.2	121.7	35	35.6	36.2	10			19.7	25.3	15.4	677.5	53.2
Coconino County, AZ	4005	9	46.8	76.5	26.8	44.1	33.2	15.6	5.5		17.9	17.9	14.9	451.9	59.4
Gila County, AZ	4007	15.4	60.5	104.2	34.9	46.8	46.8	10.8	7.5		14.2	30.4	14.5	892.2	64.5
Graham County, AZ	4009	25.9	42	111.2	49.6	48.9	30.9	14.2			23.2	39.6			76.3
Greenlee County, AZ	4011			169.8											115.3
La Paz County, AZ	4012	21	45.8	83.1	35.4	31.8	21.5				50.2				38.3	5.4
Maricopa County, AZ	4013	14.8	56.8	103.3	21.1	37.6	32.9	6.3	4.7	2.6	10.1	18.8	10	542.7	55.2
Mohave County, AZ	4015	19.8	100.2	123.9	45.1	44.4	36.5	10.3	6	6.2	22.7	21.9	13.9	857.5	65.4
Navajo County, AZ	4017	16.7	46.7	112.9	24.3	50.3	32.3	12.2	7.8		23.5	27.8	12.8	594.6	51.5	5.5
Pima County, AZ	4019	14.5	56	88.4	33.4	37.4	33.9	7	4.9	2.9	9.9	26.4	12	587.8	58.3
Pinal County, AZ	4021	13.5	58.1	94.5	29.3	36.8	30.1	9.1	5	5	13.8	19.6	9.4	747	61.9
Santa Cruz County, AZ	4023		50.6	37.7			36.7								43.7
Yavapai County, AZ	4025	12.6	58.7	84.9	29.9	41.8	37.7	8	4.9	2.1	20.6	20.9	19.6	568.8	44
Yuma County, AZ	4027	5.6	54.5	67.6	21.6	27.1	24.6	8.8			13.2	22.7	5.7	690.8	44.2
Arkansas County, AR	5001	20.6	67.9	172	63.6	74.9	39.3							824.4	69.2
Ashley County, AR	5003	15.7	67.4	158.1	61.5	117.1	40.7	17.2			21.7			964.4	47.5
Baxter County, AR	5005	17	77.6	108.2	38.4	61.2	33.5	17.5			13.5	16.4	11.1	635.1	46.7
Benton County, AR	5007	15.3	54.1	130.4	42.1	43.8	29.9	10.8			11.6	10.7	7.5	660.9	34.1
Boone County, AR	5009	22.8	73.1	140.4	53.1	62.6	34	13.8			22.5	13.1		798.9	44.1
Bradley County, AR	5011		55	194.3	67	100.9									25.9
Calhoun County, AR	5013		60	110.7
Carroll County, AR	5015	23.2	48.6	85.7	50.2	46.7	26.1	15.1			20.5	19.3	16.1	1087	44.5
Chicot County, AR	5017		72.3	182.3	54.3	40.2									51.7
Clark County, AR	5019		59.4	133.7	46.8	62.1	28.4					18.7		655.2	51.4
Clay County, AR	5021	14.9	83.1	164	49	60.7	23.7	15.6			28.7	17.9		819.2	34.9
Cleburne County, AR	5023	17.1	78.8	117.3	64.8	73.1	30.7	9.5			29.6	12.8		456.2	53.2
Cleveland County, AR	5025		58.1	129	50.6	110.8	34.9								44.8
Columbia County, AR	5027	22.3	64.3	98.3	57.9	68.7	41.3							883.2	53.4
Conway County, AR	5029	16.6	59.3	133.4	46.3	89.8	21.1					21.7		641	45.1
Craighead County, AR	5031	19.8	55.3	134.3	60.3	81.8	38.4	12.2		5	14.8	19.6	7.6	929.2	66.7
Crawford County, AR	5033	13.7	80	188.8	44.3	56.6	30.3	11.7			7.1	11.9		874.7	66
Crittenden County, AR	5035	21	93.2	150.7	43.2	45.8	41.4	16.3			21.2	19		675.4	70.5
Cross County, AR	5037	27.2	79.9	135.9	53.1	72.7	43				31	20.3		863.2	87.1
Dallas County, AR	5039		81.3	162.8	93	96.1									58.1
Desha County, AR	5041		82.2	277.9		49.1									34.5
Drew County, AR	5043	27	70.8	132.4	44.4	59.9	37.4								74.2
Faulkner County, AR	5045	10.9	73	64.6	38.7	58.5	30	9.6			17.1	11.9	7.1	654.8	55.9
Franklin County, AR	5047		80.6	148.1	36.6	50.5	33.9							589.2	52.7
Fulton County, AR	5049		75	129.4	34.4	53.1	38.2								53
Garland County, AR	5051	14.6	78.6	90.3	52.2	55.2	34	14.6	6.9	4.3	15.8	21.9	11.2	793.2	63.8
Grant County, AR	5053		41.9	131.5	66.9	75.5	42.9							1042.3	49
Greene County, AR	5055	23.1	76.3	165.1	84.6	67.9	25.1	9.5			18.1	20.2	9.4	1041	53.2
Hempstead County, AR	5057	17.4	64	190	39.7	71.7	32.2				24.6	18.9		749.1	43.1
Hot Spring County, AR	5059	16.4	74.9	139.4	57	67.4	27.4	10.6			14.8	13.7	13.8	553.5	62.7
Howard County, AR	5061		93.3	140.7	65.5	77.3	35.8				29.5	25.6			36.9
Independence County, AR	5063	21.3	66.3	150	49.6	54.4	29	11.1			17.4	10.8		753.1	54
Izard County, AR	5065		86.4	128.2	61.4	50.9	34.4	34.4			24.7			945	47.4
Jackson County, AR	5067	22.2	81.5	195.2	74.7	104.6	31.5	22			36.1				60.9
Jefferson County, AR	5069	21.7	71.9	140.9	52.1	57.2	36.6	16.3			16.7	7.6		465.6	59
Johnson County, AR	5071		79.3	140.3	47.4	60.4	30.8	22.3			15.4	14.4		815.3	47.8
Lafayette County, AR	5073		64.6	165.3											40.4
Lawrence County, AR	5075		85.7	133.4	47.7	43.5	24.4	19.3			28.6			791.6	60.8
Lee County, AR	5077			207.2	66.1										77
Lincoln County, AR	5079		58.1	211.7	56.4	29.9									68.4
Little River County, AR	5081		75.6	136.6	37.8	74.9	41								48.9
Logan County, AR	5083	20.9	94.5	158.9	54	46.7	40.1	18			17.6	12.6		506.1	41.7
Lonoke County, AR	5085	30.1	82.8	105.6	62.7	72.4	28	19.3			16.1	13	7.4	703.3	64.4
Madison County, AR	5087		48.9	79.1	48.8	41.8	32.2				35.3			1047.5	43
Marion County, AR	5089	19.4	69	96.2	27.2	37.1	46.3	12.9						830.6	39.2
Miller County, AR	5091	23.6	86.8	99.9	54.8	50.2	19.1				20.2		14.3	856.7	60.7
Mississippi County, AR	5093	22.5	92.1	211.8	68.3	67.9	32	15.4			27.9	21.7	14.6	725.2	70.3
Monroe County, AR	5095		119	153.5	49.9	87.4									48.3
Montgomery County, AR	5097		56.9	91	75.2	65.8	33.8								35.2
Nevada County, AR	5099		52.4	134.2	44	71.1
Newton County, AR	5101		50.8	116		51.3	42.9
Ouachita County, AR	5103	19.9	73.8	168.3	52.9	73.6	34.9	11.6			21.5			1025.3	43.5
Perry County, AR	5105		91.7	118.2	64.8	81.2	42.9	27.7							53.6
Phillips County, AR	5107	39.3	86.6	175.8	54.8	69.8	35.2				36.5				73
Pike County, AR	5109		63	105	51.1	66.3	26.6							1520.5	44.4
Poinsett County, AR	5111	21.8	83.7	149.8	78.9	78.9	38	30.5			29.6	22		1096.1	73.2
Polk County, AR	5113	16	70.1	175.4	42.6	40.7	39.8	12			25.1			976.1	51
Pope County, AR	5115	16.4	67.5	124.9	35.2	62.6	37.4	10.2			20.7	17		644.3	65.6
Prairie County, AR	5117		84.8	90	52.2	61.1									61.7
Pulaski County, AR	5119	14.9	68.1	83.9	46.8	52.1	32.4	15.5	3.4	2	8.7	13.7	9.1	677	54.4
Randolph County, AR	5121	28.3	61.7	125.9	46.1	44.5	32.1	20.3			28.7				49.2
St. Francis County, AR	5123	29.7	89.2	274.8	54.9	75.7	39.6							1080.7	113.9
Saline County, AR	5125	16.5	68.9	106.8	49.5	65	30.4	14.3			14.9	11	10.4	748	47.8
Scott County, AR	5127		55.4	212.8		35.6	36.7
Searcy County, AR	5129		82.5	138.2		54.9					44.9				44.5
Sebastian County, AR	5131	18.1	78.9	148.3	51.8	53.3	37.8	13.3	4.3	4.8	8.4	14.4	8.2	749.4	43.9
Sevier County, AR	5133		66.3	135.4	90.3	58.7					42.3			1329.8	58.2
Sharp County, AR	5135	15.7	63.1	138.9	56.5	45.2	33	14.3			24.3	16.6		780.7	46.6
Stone County, AR	5137		63.7	116.5	46.9	45.9	45.2				27.6				71.5
Union County, AR	5139	15.9	69.7	92.4	68.3	68.2	35.3	12.3			18.3	17.8		595.9	62.8
Van Buren County, AR	5141	19.2	74.1	71.5	74.8	52.1	35				22.1	13.7		743.7	48.7
Washington County, AR	5143	18.4	67.8	110.1	50.5	54.2	35.2	12.3	3.6		11.7	11.9	8.5	762.6	55.3
White County, AR	5145	18.6	79.6	143.3	43.4	81.9	29.2	16.3			22.1	15.3	6.5	879	65
Woodruff County, AR	5147		86.1	224.7	77.1	72.9									135.2
Yell County, AR	5149	19	87.5	160.9	58.8	71.7	25.8	16			21.1			751.9	71.1	2.6
Alameda County, CA	6001	17.1	64.8	105	27	45.9	39.5	4.6	6.3	1.5	5.1	14.3	7.6	365.2	50.4
Amador County, CA	6005	14.6	76.1	91.1	36.5	48.7	34.9				16.8	30.6		518.4	45.8
Butte County, CA	6007	18.4	76.6	118.4	37.5	53.3	32	8.2	8.4	2.5	14.5	28.6	13.1	670.5	67.6
Calaveras County, CA	6009	15.6	65.4	99.2	36.6	51	29		9.2		23.5	8.7	13.8		51
Colusa County, CA	6011		61	95.4	25.3	50.9									84.7	3.7
Contra Costa County, CA	6013	15.9	65.6	88.8	26.9	47.4	38.8	3.7	6.9	2.1	5.6	13.7	7.7	327.2	52.1
Del Norte County, CA	6015	14.1	73.8	99.7	67.5	50.6	20.5				17.6	18.8		662.7	64.1
El Dorado County, CA	6017	15.3	64.1	96.6	30.5	40.8	35.1	4.7	7.3		10.4	19.6	7.7	418.8	59.5	3.3
Fresno County, CA	6019	13.5	64.2	125.1	34.9	51.9	36	4	7	2.1	13.8	20.9	6.8	619.7	65.4
Glenn County, CA	6021	17.3	83.9	112.6	46.6	46.8	36.5				20.5	33.1			67.8
Humboldt County, CA	6023	13.3	77.9	83.3	52	53.2	42.8	4.6	11.8	3.9	13.1	40	11.8	559.2	80
Imperial County, CA	6025	19.8	76.8	123.5	28.4	43.5	36.3				20.1	26.5			70.9
Inyo County, CA	6027	15.1	68.6	131.7	26.6	37.4	34.8				31.7				56.2	3.2
Kern County, CA	6029	17.8	79.6	187.5	40.9	58.9	41.6	5.9	12.8	3.3	13.7	29.8	9.5	629.9	95
Kings County, CA	6031	21.3	64.3	133.6	40	44.6	33.9	13.7			19.5	17.7	6.9	638.2	67.2
Lake County, CA	6033	10.3	99.1	139.4	44.5	52.2	34.8	4.4	13.9	7.3	30.3	32	9.8	393.4	96.3
Lassen County, CA	6035	15.2	61.1	134.7	44.5	58.2	34.1				25.7	33.3	15.6	977.9	79.7	5.2
Los Angeles County, CA	6037	16.3	56.7	144.2	24.7	43.7	39.4	6	7.5	2.2	6.7	13.6	7.8	456.3	51.6
Madera County, CA	6039	16.2	53	126	20.3	53.4	33.5				11.4	19.3	10.9	607.9	59.3
Marin County, CA	6041	11.6	52.4	69.3	19.9	42.1	38.9	1.2	4.6		4.8	11.9	9.8	360.2	34.1
Mariposa County, CA	6043		71	110.3	38.3	51.9	42.7					26			40.1
Mendocino County, CA	6045	17	68.3	100.2	42.8	54.2	38.7	7.7	10.7	5.2	11.2	24	13.5	751.9	63.8
Merced County, CA	6047	12.2	71	133.6	24.6	59.6	46		9.1		23.1	23.3	6.1	688.5	65.5
Modoc County, CA	6049		71.6	109.5	39.2	59.5	50.1								81.4
Mono County, CA	6051			57.3			41.6
Monterey County, CA	6053	11.8	58.2	91.4	28.1	43.3	35.5	4.5	8.2		8.5	16.8	8	651.4	50.8
Napa County, CA	6055	19.1	63.6	80.5	26.1	53.3	33.9	3.7	9.8		9.4	14.6	5.3	241.7	47.2
Nevada County, CA	6057	15.5	60.4	82.3	22.3	47.4	31.6	4	9.2	3.5	11.2	21.5	11.5	413.6	53.8	1.1
Orange County, CA	6059	14.5	56.2	112.8	23.3	46	34.4	4.3	5.8	1.3	5.9	13.5	7.7	427.5	48.9
Placer County, CA	6061	14.4	60.1	88.3	23.7	49	35	4.5	5.5		6.6	17.1	7.7	458.3	54.2
Plumas County, CA	6063	18.8	81.1	85.6	27.9	34.3	39.6					14.2			80.4	4.2
Riverside County, CA	6065	16.5	67.3	136.3	27.4	48.9	38.7	5.9	9.4	2.3	10.1	16.5	8.1	568.9	69.1	3.4
Sacramento County, CA	6067	15.5	73.5	125.6	26.5	54.4	39.2	3.5	8.5	2	8.8	17.9	9	512.8	66.6
San Benito County, CA	6069		54.3	80.2	24.2	36.5	44				16.4			454.7	60.9	4.3
San Bernardino County, CA	6071	18.8	74.3	172	34.6	53.4	42.8	8.4	8.6	2.6	12.4	9.9	8.5	670.9	94.9	1.9
San Diego County, CA	6073	15.3	61.2	100.4	26.7	44.2	39.2	3.8	9.1	1.7	7	14.7	9.3	459.7	56.6	5.2
San Francisco County, CA	6075	12.9	52.2	88.3	20.3	39.7	36.8	3.4	6.8	1.6	5.7	18.3	9.5	296.7	37.6	4
San Joaquin County, CA	6077	14.4	81.8	156.4	34.7	59.1	40.4	4.8	5.7	2.1	10.3	23.9	7.3	574.8	79.9
San Luis Obispo County, CA	6079	14.5	64	80.5	27.8	43.8	31.3	3.1	6.5		11	17.8	7.8	348.4	47.5
San Mateo County, CA	6081	13.9	57.8	75.8	23.2	40.4	37.1	2.4	6.1	0.7	5	12	6.1	338.8	41.3
Santa Barbara County, CA	6083	10.3	53.9	84.9	24.1	46	32.9	3.7	7		7.4	18.5	9.3	446.3	40
Santa Clara County, CA	6085	14.6	54.1	89.4	23.1	41.1	36.2	3.1	6.2	0.9	3.9	11.2	7.1	364.7	46.1
Santa Cruz County, CA	6087	15	56.3	85.7	30	41.7	38.4	5.3	8		5.2	16.3	8.9	466.1	54
Shasta County, CA	6089	13.3	78.5	116.6	45.3	48.1	36.1	9.4	10.9	4.2	12	31.3	8.4	680.6	81.8
Siskiyou County, CA	6093	12.3	74.1	92.3	37.9	47.6	34.4	11.5	8.3		13.7	26.1	13.3	661.1	66.9
Solano County, CA	6095	17.4	77.8	103.6	32.1	56.4	36.9	4.2	10.2	2.6	8.1	15.9	6.3	474.2	69.7
Sonoma County, CA	6097	16.5	67.5	88.1	26.3	51	36	3	7.3	1.3	8.4	16.9	7.9	396.8	50.6	3.7
Stanislaus County, CA	6099	19.5	79.2	171.1	36.2	59.1	41.6	3.9	5.9	2.6	12	30.7	8.6	710.1	72.6
Sutter County, CA	6101	11.8	72.8	127.8	48.1	57.8	40.5	5.9			17.3	14.9	6.9	379.2	89.5
Tehama County, CA	6103	20.6	93.4	116.7	30.2	52.3	38.2	13.3	11.8		13.9	26.7	13.3	709	78.5
Trinity County, CA	6105	18.9	88.6	74	33.7	35.9	30.9				42.4				73.9
Tulare County, CA	6107	14.3	70	135.2	51.3	57	37.7	12	3.7		14	20.2	4.6	624.1	73.5
Tuolumne County, CA	6109	16.7	65.2	93.7	40.6	40.3	38.6	11.6	6.7		21.9	32.8	9.3	580	47.2
Ventura County, CA	6111	15.6	57.9	103	24.9	42.2	36.7	7.3	5.1	1.5	5.6	16.4	7.2	445.8	52.6
Yolo County, CA	6113	18.9	69.1	89.3	28.8	55.3	33.6	3.4	7.5		8.1	14.9	7.7	483.1	71.4
Yuba County, CA	6115	19.8	106.1	158.6	43.8	66.2	46.2		10.4		20	32.3	9.6	662	108.9
Adams County, CO	8001	15.1	63.1	101	40	44	33.3	13	8	1.4	9.1	23.1	14	577	88
Alamosa County, CO	8003		42.4	116.8		49.6									58.8	3.5
Arapahoe County, CO	8005	15.9	47.6	66.4	29.1	35.3	32.3	8.6	6.3	1.6	7.2	20.1	8.5	473.3	51.3
Archuleta County, CO	8007				47.9
Baca County, CO	8009			127.9
Bent County, CO	8011		76.2	119.3											97.5
Boulder County, CO	8013	12.8	45.6	69.1	30.5	44.1	31.1	7.3	2.9		9.3	25.8	11.8	458.4	55.7
Broomfield County, CO	8014	18.1	50.5	83.6	25.8	42	31.2					27.4			71
Chaffee County, CO	8015		36.8	55.7	42.1	30.5	37.3				27.4	40.1			53.2
Clear Creek County, CO	8019			70.5											98
Crowley County, CO	8025			111.7
Delta County, CO	8029	11.3	47.8	79.2	25.7	38	25.9	9.4				31.6	18.4	635.5	55.4	6.9
Denver County, CO	8031	17.1	51.5	83.6	27.9	38.3	31	7.4	6.7	2.8	7.6	26.6	13.5	503.9	62.4
Douglas County, CO	8035	13.2	43	44	33	41.8	29	7.4			7.9	17.8	4	341.1	41.9
Eagle County, CO	8037		30.9		39.1		25.7				10.2			263.2	36.7
Elbert County, CO	8039		35.5	39	44.9	33.5	47.6								50.1	4
El Paso County, CO	8041	14	48.6	75.3	26.1	57.8	35.1	5.4	7.4	2.6	11.3	17.4	9.9	703.1	61.6
Fremont County, CO	8043	15.8	63.5	99.8	37.2	47.2	41.4				10.2	27.1	12.6	909.9	78.1
Garfield County, CO	8045	15.7	45.9	76	38.6	39.3	33	9.7	9		10.1	16.1	8.9	689.7	46.4
Grand County, CO	8049		43.2	65.5		50.2	31.7								40.9
Gunnison County, CO	8051			68.2										1226.5	42.9
Huerfano County, CO	8055			57.5	64.2										51.1	4.1
Jefferson County, CO	8059	12.9	44.9	79	30.2	38.7	32	11.5	5.8	1.3	6.7	15.7	11.3	510.3	57.9
Kit Carson County, CO	8063		58.1	60.9	50.1	36.7									58
La Plata County, CO	8067	13.3	32.4	66.7	25.9	31.2	31.5				10.5	17.6	14.2	439.1	45.1
Larimer County, CO	8069	15.5	46.6	59.1	29	38.9	28.9	7.2	5.4		9.5	17.2	8.6	467.4	37.6
Las Animas County, CO	8071		43.2	97.3	29.3	34.3									27.7
Lincoln County, CO	8073			61.7
Logan County, CO	8075		57.4	107.9	28.6	60.8	24.5				20.3			635.5	55.7
Mesa County, CO	8077	11.7	59.6	95.7	23.6	43.3	34.6	6.3	5.9		15.1	15.2	12.9	659.2	65.3
Moffat County, CO	8081		53.8	105.5	53.3	42.5	31.9								62.1
Montezuma County, CO	8083	15.7	65.3	88.6	34.3	34.7	46.3				28.6	22.4		670.8	83.1
Montrose County, CO	8085	17.5	64.1	73.5	30.7	43.5	27.3				9.5	20.4		502.9	55.8
Morgan County, CO	8087	13.3	58.3	67.5	42.4	42.8	39.5	12.7			21.8			776.5	75.5
Otero County, CO	8089		51.3	89.7	49.4	43.5	43.4							915.8	70.3
Park County, CO	8093		41.6	29.1	27	41.9	25.5				20.4				37.4
Phillips County, CO	8095		67.7
Pitkin County, CO	8097		38.5				29.9
Prowers County, CO	8099		53	87.5	53.2	49.7	39.8								105.1
Pueblo County, CO	8101	19.1	51.8	65.4	43.9	43.6	32.6	8.4			11.9	20.2	10	681.1	75.9
Rio Blanco County, CO	8103		83.3	96.3											65.6
Rio Grande County, CO	8105		47.3	123.5	31.3	45.9	58.3								37.2
Routt County, CO	8107		43.9	30.9	45.2		25.5				27.9	24			50.3
Saguache County, CO	8109			102
Sedgwick County, CO	8115			154.6
Summit County, CO	8117											26.7		499.8
Teller County, CO	8119	24.7	26.1	51.1		58.1	35.3					24.7		623.2	46.9
Washington County, CO	8121			98											49.9
Weld County, CO	8123	15.8	56.1	78.5	43.2	43.9	38.4	8.6	4.1		12.8	15.5	7.5	552.1	65.5
Yuma County, CO	8125		62.4	107.8		49.3	48.6								44.3
Fairfield County, CT	9001	15.4	53.7	84.5	34.9	32.4	35.6	8	1.8	1.1	4.6	11.6	4.5	326.1	32.4
Hartford County, CT	9003	15.7	59.1	90.5	43.4	34.7	34.9	10.9	2.8	1.1	5.3	16.6	5.6	518	38.1
Litchfield County, CT	9005	13	55.4	82.4	45.3	37.2	32.3	10.1			6.5	12.6	4.9	434.6	43.5
Middlesex County, CT	9007	13.6	58.2	84.4	37.5	34.3	29.7	8.9	3		7.5	11.8	5.3	469.3	42.3
New Haven County, CT	9009	16	63.6	93.8	33.4	35.1	35.9	12	2.4	1.3	5.3	15.8	4.8	504.4	43.8
New London County, CT	9011	13.2	71	88.4	45	33	34.4	14.5	2.8	2	8.1	17.3	5.9	551.3	54.5
Tolland County, CT	9013	17.5	71.1	89.2	31.3	32.4	27.7	10.9			5.5	11.6	3.5	529.3	46.4
Windham County, CT	9015	22.7	72.1	110.2	40.7	39.5	35.3	9.3			9.4	17.1	4.2	539.3	61.9
Kent County, DE	10001	14.4	80.6	134.4	42.4	40.4	39.3	9.7	4.8		14.8	13	6.8	706.3	53.8
New Castle County, DE	10003	16.2	68.2	111.2	38.9	40.3	34.4	9.6	3.8	2.2	6.9	16.3	8.5	634.8	49.8
Sussex County, DE	10005	16	77.1	106.2	29.9	31.8	36.6	8.7	5.5		13.3	12.8	5.5	622.9	44.9	3.6
District of Columbia, DC	11001	12.3	39.3	88.2	15.5	27	39	2.3	3.1		5.1	10.3	3.8	612.2	23.7
Alachua County, FL	12001	16	63.3	74.3	26.7	48.3	32.1	8.9	4.3		11.4	20.1	16.4	659.2	60.6
Baker County, FL	12003	22.2	74.1	177.1	25.4	51.4	36.5				18.9	21.9		861.1	110.8
Bay County, FL	12005	14.4	80.5	129.8	49	44.1	37.2	7.5	5.1	5.1	19.1	33	10.9	688.9	64.9
Bradford County, FL	12007		76.6	110.3	28.7	59.2	28				22.4	14.5		744.5	78.1	3.5
Brevard County, FL	12009	15	77.5	108.8	24.3	40.1	34.5	6.7	7.9	3.1	12.1	22.7	12.2	503.9	53.3	3.8
Broward County, FL	12011	15.7	69.4	113.7	24.3	35.3	35.2	7	5.6	1.8	9.2	18.2	13.1	419.2	43.3
Calhoun County, FL	12013		59.8	160.6	58.9	51	28.4					33.1		1047.6	95.9
Charlotte County, FL	12015	10.6	65	90.4	22.1	30.8	30.5	5.1	4.9	4	10.2	9.7	10.6	562	41
Citrus County, FL	12017	13.1	76.9	124.1	25.2	37	32.7	7.5	5.5	2.7	15.7	19.5	13.5	670.9	56.4
Clay County, FL	12019	19.2	83.8	133.7	31.1	54.2	36.7	7.6	3.2	3.3	17.7	21.8	11.4	574.7	82.3
Collier County, FL	12021	10.7	52.5	50.5	13.7	20.9	25	3	6.8	2.3	9.4	22.1	9.1	570.5	30.9
Columbia County, FL	12023	14.2	91.5	141.3	45.9	41.6	33	9			25.8	19.6		1051.2	89.3
DeSoto County, FL	12027		58.4	108.6	31.9	24.4	23.3				52.6	17.2		586.4	39.9
Dixie County, FL	12029	30.3	97.9	133.4	24.9	54.8	24.8					40.5			71	6.3
Duval County, FL	12031	19.9	86.1	128.4	37.6	52.1	39.5	9.4	4.6	4.6	11.3	24	10.6	744.9	70.5
Escambia County, FL	12033	11.5	76	105.2	34	63.9	34.3	9.7	5.9	4.2	14.4	22.7	10.4	712.8	62.1
Flagler County, FL	12035	12.7	64.1	62.8	24.8	26.8	33.3	6.8			13.6	9.6	11.6	541.2	33
Franklin County, FL	12037		120	90.3	69.4	58.4						38			53.2
Gadsden County, FL	12039		55.3	83.7	46.7	44.3	40.5				19.2	19.2			57.4
Gilchrist County, FL	12041		64.6	141	26.6	49.8	38.4				24.6				86.9
Glades County, FL	12043		68.8	108.9	44.6	22.1									47.9
Gulf County, FL	12045		77.7	133.7	31.6	61.6	27.9								77
Hamilton County, FL	12047		74.4	134.4		75									70.8
Hardee County, FL	12049		49.2	110.8	19.4	47.5	20.3				40.7				44.6
Hendry County, FL	12051	17.1	91.5	158.6	22.7	39.5	28.6	15.3			37.2	26.3			79.8
Hernando County, FL	12053	15.2	78.7	114.3	25.3	37.9	35.3	5.5	3		11.6	22.2	11.6	723.9	56.3
Highlands County, FL	12055	13.5	64.7	96.5	24.8	36.3	31	4.2			16.6	19.9	16.5	673.6	41.9	3.6
Hillsborough County, FL	12057	17.7	68.8	128.2	26.5	45.4	35.9	7.8	4.9	2.3	11.8	24.6	10.5	607	63.4
Holmes County, FL	12059	23.9	68.1	224.9	47.8	40.5	28.2				20.2	23.4		987.9	85.5
Indian River County, FL	12061	12.7	76.1	73.5	18.3	35.4	29.2	3.3	5.9	2.9	9.8	18.9	8.4	487.5	37.7
Jackson County, FL	12063	16.3	68.5	162.9	44	50.3	33.9	10.4			21.6	13.8		509.7	66.2
Jefferson County, FL	12065		56.7	75.5		57.4	37.4				37.3				48.7
Lafayette County, FL	12067		86.4	149.5	63.8	65.7									52.7
Lake County, FL	12069	15.5	63.3	91.8	20.9	37.6	32.3	5.3	4.5	3.1	18.4	15	8.1	541.5	37.4	4.3
Lee County, FL	12071	12.2	62.6	92.3	16.8	29.7	29.1	3.9	7	2.9	12.2	21.3	12.7	501.8	41.2
Leon County, FL	12073	15.7	61.5	77.2	35.1	44.3	35.5	4	4.8		9.1	18.1	7.2	654.7	53.9
Levy County, FL	12075	13.5	87.8	121.8	30.4	56.6	29.6	11.9			25.3	20.3	11.2	917.4	69.9
Liberty County, FL	12077			103.9	72.3										106.2
Madison County, FL	12079		56.8	187.7	24.3	71.3	27.7				32.6				45
Manatee County, FL	12081	12.9	65.3	102.2	18.7	30.9	28.1	5.2	5.9	3.4	12.3	18.4	12.3	518.2	39.1
Marion County, FL	12083	16.1	80.1	108.5	26	39.4	35.4	4.5	5	2.8	19.9	17.9	12.3	829.3	55.7
Martin County, FL	12085	12.3	60.3	73.9	20.2	31.7	34	4.8	5.9		10.2	21.2	12.6	609.2	36.2	4.5
Miami-Dade County, FL	12086	17.3	59.3	133.6	27.4	33.6	38.6	9.6	3.4	2.6	10.2	15.8	9.8	510.1	39.8
Monroe County, FL	12087	7.3	74.4	71.8	29.8	37.2	35.4		15.6		16.5	24	8.8	414.1	38.4
Nassau County, FL	12089	19.7	81.9	105.2	48.4	49.8	36	9.2			18.8	24.4	8.4	650.9	76.3
Okaloosa County, FL	12091	14.5	78.8	117.3	33.4	43.1	33.1	7.1	5		10.6	25.1	9.7	597.5	69.7
Okeechobee County, FL	12093	10.9	85.2	181.1	20.9	49.5	31.4				26	39.1	19.2	511.7	74.8	2.7
Orange County, FL	12095	18	69.6	118.9	33.1	39.5	34.2	11.1	4.6	3.1	9.9	13.5	9.1	516.9	58.7
Osceola County, FL	12097	19.4	75.5	135.4	33.9	41.8	38.1	14.3	3	3.7	15.7	11.5	9.9	537.8	61	5.4
Palm Beach County, FL	12099	12.6	60.6	84.6	17.5	26.9	31.9	4.2	4.9	1.9	9.4	18.5	11.7	467.4	31.5	5
Pasco County, FL	12101	17	76.4	125.3	24.2	37.3	33.8	6.4	6.1	3	15.6	28.3	11.1	664.5	57.5	3.1
Pinellas County, FL	12103	15.2	70	98	19.3	35.6	30.9	6.1	5.1	2.9	9.4	21.7	12.6	571	49	2.7
Polk County, FL	12105	16	72.5	133.1	32.6	36.9	33.2	6.2	3.2	2.2	17.5	16.6	10.1	661	56.6
Putnam County, FL	12107	18.2	101.4	107.6	37.4	40.5	32	11.1	5.1		26	19.9	15.7	840.7	65.3
St. Johns County, FL	12109	13.7	60.8	58.9	25.7	30.3	29.6	6.9	2.9	3.8	10.4	13	9.9	504.5	51.3
St. Lucie County, FL	12111	15.4	71.1	101.9	22.7	30.9	33.9	3.9	6.8	3	13.1	18.1	10.3	495.6	47.2
Santa Rosa County, FL	12113	16.1	69.4	125.1	34.4	53	31.7	8.8	2.9		14.6	24.8	9.6	608.4	66
Sarasota County, FL	12115	11.6	61.2	69	18.2	29.2	29.8	4.7	7.7	3.3	10.4	21	10.5	398.7	33.4
Seminole County, FL	12117	16.9	70.2	114.8	30.6	41.3	36.1	7.4	2.5	2.8	8.2	14	10.2	439.7	60.3
Sumter County, FL	12119	15.2	64.6	127	28.2	34.9	30.6	4.5	8.8		18.3	18.2	6.7	945.4	43.3
Suwannee County, FL	12121	20.3	73.1	123.3	32.8	58.5	30.8	9.9			26.4	23.1		955.8	81.3
Taylor County, FL	12123		81.5	135.3	41.7	75.8	57.3				39.1	30		866.3	47.4
Union County, FL	12125		100.4	143.7		82									102.4
Volusia County, FL	12127	15.2	76.9	104	24	44	31.5	7.1	6.1	3.6	13.9	19.3	14	561.4	56.4
Wakulla County, FL	12129		56.4	114.7	47.5	52.2	24.8					26.6		867.2	79.6
Walton County, FL	12131	15.9	60	173.9	33.5	39	31.1	12			22.7	31.4	11.9	680.4	66.6
Washington County, FL	12133	19.4	83	180.2	53.1	35.5	31.9				34.2	23.5		658.3	65
Appling County, GA	13001	24.3	56.7	119.3	117.9	62.6	30.6				34.6	23.5		951.1	56.5
Atkinson County, GA	13003		61.8	125.2	150.9										80.1
Bacon County, GA	13005		69.8	179.8	64.3	60.6	40.2					42.6			52.3
Baldwin County, GA	13009	17.2	80.5	108	43.8	78.1	37.8	19.2			20.5	17.4		738.9	74.3
Banks County, GA	13011		47.8	121.3	63.4	43.3	22.6					31.4			55.6
Barrow County, GA	13013	18.5	60.4	113	104.1	50.7	29.9	20.9			15	20.7		567.9	76.4
Bartow County, GA	13015	15.2	77	109.1	83.7	59	29.8	15.1			19.2	19.8	10.1	695.5	64.2
Ben Hill County, GA	13017	25.1	84.4	148.7	66.5	102.6	42.4					36.7		1378.3	94.9
Berrien County, GA	13019		80.4	110.2	72.4	67.6	34.8	35.9						571.8	69
Bibb County, GA	13021	14.4	61.9	102.8	56.3	46.1	37.3	13.2		3.9	19.2	26.3	8.2	948.7	61.5
Bleckley County, GA	13023		51	91.9	76.6	74	30.7								57.2
Brantley County, GA	13025		93.6	136.9	60.2	83.2	31.3				28.5	26.6		934.6	90.4
Brooks County, GA	13027		54.2	89	149.5	53.4	30.1				45				71.7
Bryan County, GA	13029		81.6	86.8	82.3	48	34.7					29.6		438.3	100.3
Bulloch County, GA	13031	15.4	54	76.9	66.7	65.4	33	10.7			10.8	17.3		739.6	50
Burke County, GA	13033		79.8	118.1	113.4	60.3					35.8	35.4			87.4
Butts County, GA	13035		93.3	117.5	98.8	67.2	34.4					36.9		847	107.9
Calhoun County, GA	13037			123.8
Camden County, GA	13039		57.6	111.3	88.2	49.6	29.2	18.9			15.2	22.4	12.2	580.3	90.7
Candler County, GA	13043		47.8	132	74.5	75.6									66.6
Carroll County, GA	13045	13.7	63	122	74.9	78.8	33.9	12.4			19.1	32.7	4.7	679.7	63.5
Catoosa County, GA	13047	13.1	74.6	138	45.5	48.4	29.7	13.2			11.5	20.3	6.9	653	64.9
Charlton County, GA	13049		65.4	193.5	85.1	62.9									89.4
Chatham County, GA	13051	14.3	68.1	80.7	71.1	44.1	30.2	9.8	2.7	6.3	9.1	17.5	8.1	721.7	58.6
Chattooga County, GA	13055	21.3	63.8	144.1	63.5	52.7	34.7	19.7			13.3	29.7		694.4	57.4
Cherokee County, GA	13057	13.2	70.7	91.9	87.7	47.1	36.4	16.7	2.2		11.9	18.4	8.6	426.1	62.5
Clarke County, GA	13059	14.1	53	72.4	45.9	47.8	25.7	7.5				15.3	9.2	724.9	45.3
Clayton County, GA	13063	16.1	69.2	115	72.9	41.8	34.1	15.1			12.5	27.9	12.9	1016.5	78.8
Clinch County, GA	13065		111.5	171	133.3										61.7	2.7
Cobb County, GA	13067	14.3	53.9	71	70.6	43.6	36.2	13.1	1.5	1.1	6	14.9	6.6	488.8	54.5
Coffee County, GA	13069	20.1	53.5	108.7	87.6	56.9	30.5	11.4			20.2	21.4		1152.4	65.4
Colquitt County, GA	13071	15.4	72.1	104	78.7	55	18.6	14			31.9	19.9		812.7	73.5
Columbia County, GA	13073	9.8	68.1	100.9	55.3	46.6	33.9	12.3			10.9	17.4	8.5	539.3	54.6
Cook County, GA	13075		31.4	166.2	81.3	75.1	44.6								65.2
Coweta County, GA	13077	11.8	69.3	96.9	64	48.5	32.5	12.1			13.2	16	6.4	511.9	78.2
Crawford County, GA	13079		93.5	132.9		73.4									63.3
Crisp County, GA	13081		53.2	80	58.5	53.8	30.6								64.7
Dade County, GA	13083	36.6	72.4	169.6	50.9	50.2	34.7					32.1			51.8
Dawson County, GA	13085		68.5	101.3	88.7	35.1	38.2				24.5				45.3
Decatur County, GA	13087		79.3	86.4	103.7	43.1	28.6	15.7						814.4	40.1
DeKalb County, GA	13089	12.8	50.4	56.4	36.2	34.9	34.2	10.6	1.9	1.6	7.3	15.1	6.9	490.8	37.2
Dodge County, GA	13091		55	132.8	79.6	83.6	31.2	21.3			25.9	35.4			53.7
Dooly County, GA	13093		79.3	126.9	63.1	66.9									54.8
Dougherty County, GA	13095	14	66.8	96.1	63.4	51.5	27.5	9.4			13.8	15.7	10.5	809.5	69.9
Douglas County, GA	13097	15.5	74.6	96.3	147.6	64.1	32.3	20.9			13.8	24.3	8.3	625.7	66.9
Early County, GA	13099		73.7	89.6	80.4	62.2									35.2
Effingham County, GA	13103	14.5	61.3	110.5	71.2	66.2	41	23.7			14.6	18.6	12.7	778.8	74.5
Elbert County, GA	13105	16.9	55.3	149.5	52.1	58.6	21.1				27.4			822.1	46.1
Emanuel County, GA	13107		48.9	115.5	103	65.6	26.9							840.9	63.3
Evans County, GA	13109		55.9	111.5	57.6	74.5									45
Fannin County, GA	13111	13.9	64.5	71	56.4	46	33.8	13.2			17.1	26.4		844.3	70.5
Fayette County, GA	13113	15	52.7	71.6	42.9	39.9	24	10			9	14.6	5.5	426.5	44.6
Floyd County, GA	13115	14.3	82.5	113.4	74.5	44.4	30.5	15.9			11.2	28.5	11.7	924.5	55.7
Forsyth County, GA	13117	13	48	78.9	82	46.8	24.6	18.6			5.9	9.2	8.2	442.3	48.6
Franklin County, GA	13119	21.3	49.1	142.6	58.5	42	36.4				26.6	34		488	69.9
Fulton County, GA	13121	11	52.2	68.3	45.9	39.2	35.5	12.6	2.1	2.6	8	14.9	8.2	489.3	45.3
Gilmer County, GA	13123	11.3	66.9	102.1	74.6	59.7	35.9	19.7			17.7	22.7		805.5	52.7
Glascock County, GA	13125					109.8
Glynn County, GA	13127	12.1	64	82.4	57.8	54.7	36	11.6			17.3	24.4	7.4	803.1	67.5
Gordon County, GA	13129	20.7	62.5	124.1	67.7	71.5	37.7	17.7			15.7	25.3		896.5	63.6
Grady County, GA	13131	20.2	59.6	108.6	65.2	47.4	32	19.1			22.7	17.9		1028.4	36.6
Greene County, GA	13133		46.7	95.9	31	36.4	29.9								32.2	2.3
Gwinnett County, GA	13135	15.4	61.1	69.7	56.9	44.3	31.6	11.5	1.3	2.2	7.8	10.7	7.1	537.1	54
Habersham County, GA	13137	15.2	60.7	99.7	46.5	37.3	37.9	7.4			14.8	21.1		690.8	46.8
Hall County, GA	13139	13.9	57.1	85.8	70.1	63	27	15.8			16.2	17.9	6.1	660.6	53.3
Hancock County, GA	13141				153.9
Haralson County, GA	13143	20.8	58.3	157.1	78.4	68.6	25.1	12.5			27.2	41.2		776.2	69.9
Harris County, GA	13145	19.9	53.8	75.5	57.6	37.1	29.8							663.5	47
Hart County, GA	13147	18	49.5	115.2	58.7	62.9	28.1				20.5	27.7		712.3	49
Heard County, GA	13149		67.4	79.4	91.8	43.8	36.7				36.5			1482.1	70.8
Henry County, GA	13151	19	79.5	110.7	68.1	53.3	37.9	17.5			11.1	15.5	9.3	613.8	67.4
Houston County, GA	13153	12	66.7	88.4	71.8	47.5	33.3	14.2			9.6	14.9	6.2	805.7	47.9
Irwin County, GA	13155		44.4	98.8		50.2									52.6
Jackson County, GA	13157	14.6	76.4	136.9	65.9	70	34.5	13.7			20.3	24.2	8.1	760.8	65.7
Jasper County, GA	13159		71.3	124.5	62.1	59.2									69.4
Jeff Davis County, GA	13161		84.6	199.9	167.2	70	31.8								49.3
Jefferson County, GA	13163		55.4	78.9	73.3	63.2	42.5								32.6
Jenkins County, GA	13165			124.3	60.1	65.8									82.6
Johnson County, GA	13167		72.3	102.1	108.5	49.4									68.1
Jones County, GA	13169		71	72.9	65.3	65.7	18.4				23.2	24.7		504.8	75.4
Lamar County, GA	13171		81.9	87.1	121	70	26.9					28.3			55.3
Lanier County, GA	13173		88.1	84.5	117.1	95.4									114.4
Laurens County, GA	13175	15.1	44.4	165.1	52.1	59.3	32.5	11.4			16.8	23.9	14.4	665.7	64.8
Lee County, GA	13177		69.9	82.8	72	48.1	23.3								55
Liberty County, GA	13179		97.3	97.5	90	65.6	40.1				13.7	25.5		718.8	64.3
Lincoln County, GA	13181		65.5	141.4	63.5	44									46.6
Long County, GA	13183		101.8	104	108.8									900.1	74.3
Lowndes County, GA	13185	13.5	78	84.9	91.3	66.2	28.7	13.9			11.6	12.3	10.6	898	69
Lumpkin County, GA	13187		93.6	104.4	44.9	41.8	37.9				35.4				53.1
McDuffie County, GA	13189	20.1	56.4	84.2	106	52.5	50.2	22.9						702.7	52.1
McIntosh County, GA	13191		61.1	105.7	65.3	44.7									68.1
Macon County, GA	13193		69.4	114	67.8	62.7									47.3
Madison County, GA	13195	19.2	69.4	115.6	70.1	51.6	33.9	13.6			21.9	22.7		616.6	78.9
Marion County, GA	13197			224.5	92.9	90.5									78.7
Meriwether County, GA	13199		58.3	151.6	49.8	56.5	24.5							843.3	54.7
Miller County, GA	13201			101.9	87.9
Mitchell County, GA	13205		59.6	124.8	44.6	53.4	32.4				30.1				61.1
Monroe County, GA	13207		64.3	160.8	42.3	51.9	23.6	24.4			27.8	25		746.7	43
Montgomery County, GA	13209		73.5	57.1	152										84.8
Morgan County, GA	13211		50.5	124	47	31.2									32.7
Murray County, GA	13213	16.8	95.3	118.7	80.4	58.1	28.7	15.3			19.7	22.9		714.6	69.2
Muscogee County, GA	13215	14.6	63.4	139.4	68.1	47.7	36.8	12.8		4.2	12	15.1	8.8	803.1	70
Newton County, GA	13217	12.7	68.6	122.9	53	62.1	32.7	12.3			17.9	18.9	10.2	499.9	76.4
Oconee County, GA	13219	16.4	43.4	100.5	43.9	46.2	31.9				14.1			646.1	45.2
Oglethorpe County, GA	13221		52.8	117.1	63	71.5	48.5								39.9
Paulding County, GA	13223	19.9	75.2	92.2	91.1	52.7	35.8	21.1			21.1	28.7	9.8	450.6	80.7
Peach County, GA	13225		78.8	116.8	61.4	39.5	32.8	27.5				27.8		956.3	62.8
Pickens County, GA	13227	13.5	50.4	46.6	182.9	41.2	56.3	12.1			30.1	17.4		1122.4	43.7
Pierce County, GA	13229	26.1	81.2	117.1	113.6	62.8	34					26.9		605.7	71.9
Pike County, GA	13231		53.9	90.7	66.9	67.9								689.7	81.4
Polk County, GA	13233	16.8	91.5	140.8	103.4	67	39.4	17.4			24.6	41.9		622.4	66.3
Pulaski County, GA	13235		78.5	143.1	71.2	79.8						54.1			43.4
Putnam County, GA	13237		61	90.4	52.3	43.1	19.2							994.2	47.3
Rabun County, GA	13241		68.6	77.9	59.6	41.1	30.2				22.7	30.2			46.4
Randolph County, GA	13243			129	98.3
Richmond County, GA	13245	18.1	76.7	106.2	59.2	50.3	35.5	16.6	5.4	5.3	12.4	26.3	13.1	678.2	66.8
Rockdale County, GA	13247	13.3	73	97	67.8	67.1	36	11.7			9.8	23.4		559.1	57.7
Schley County, GA	13249			164.2
Screven County, GA	13251	41.5	85.5	109.2	48.3	91.9					41			1498.1	65.6
Seminole County, GA	13253		54.3	84.4	55.1	60.8									36.7
Spalding County, GA	13255	21.3	62.4	111.4	88.3	70.9	42.5	16.1			24.4	22.4	10	908.1	75.2
Stephens County, GA	13257	23.3	43.1	76.3	97.3	54	50.6	18.4				25.2		689.7	56.3
Sumter County, GA	13261		52	91.5	46.4	58.8	31.1					23.2		664.7	61.8
Talbot County, GA	13263			116.5	169
Tattnall County, GA	13267		102	112.6	53.3	71.2	40.9							921.7	74.2
Taylor County, GA	13269		66.2	111.4	68.9										73.8
Telfair County, GA	13271		60.6	146.3	155.1	75.3									61.2
Terrell County, GA	13273		64.7	125.3	80.1	46.3									50.8
Thomas County, GA	13275	13.1	63.6	86.7	69.6	55.7	25.2	11.5			16.1	12.4		573.5	53.6
Tift County, GA	13277	15.9	48.6	118.3	46.4	50.8	29.8	16.3			19.1			615.7	82.6
Toombs County, GA	13279		46.3	75.5	113.7	60.5	21.8				26.1	18		592	77.7
Towns County, GA	13281		59.8	64.9	33.2	46.7	27.7					33.2			28.4
Treutlen County, GA	13283			111.8	148.8										69.9
Troup County, GA	13285	21.4	78.2	123	108.4	64.1	38.2	11.6			17.7	12	10.9	818.5	62.3
Turner County, GA	13287		63.3	146.1	69.5	55.2									85.4
Twiggs County, GA	13289		62.5	190.5	69										70.4
Union County, GA	13291		57.4	81	66.2	44	36.7	11.8			18.8	25.7			34.7
Upson County, GA	13293	22.3	62.3	141.3	104.7	99.2	28.2	12.3			21.6	21.5		565.2	83.5
Walker County, GA	13295	14.3	89.1	159.6	82.4	59.9	36.7	13.4			18.8	25.1		888.1	71.3
Walton County, GA	13297	10.8	68.3	119.1	41.8	61.3	32.1	7.9			19.7	15.7	7.3	539.7	62.9
Ware County, GA	13299	16.2	67.4	129.6	103.6	59.1	22	13.7			21.1	18.9		845.6	76.3
Warren County, GA	13301				104.1
Washington County, GA	13303		71.7	73.8	67	54.1								1130.5	45.9
Wayne County, GA	13305	19.8	70.4	153.5	62.1	84.9	26.2				20.3	23.9		839.3	52.2
Wheeler County, GA	13309			127.6	120	114.2									76.6
White County, GA	13311		58.9	103.3	69.7	55.4	31.1	16.2			22.7	17.8		907.9	61.8
Whitfield County, GA	13313	13.2	84.7	109.1	65.8	66.9	33.8	12.8			10.6	26.6	8	836.3	65.7
Wilcox County, GA	13315		80.2	98	98.1	58									65.8
Wilkes County, GA	13317		91	96.6	79	34.7	41.2								53.2
Wilkinson County, GA	13319		57.6	113	68.8	52.9									50.6
Worth County, GA	13321		67.4	124.7	56.6	32.6	26.4				27.6			699.8	73.3
Hawaii County, HI	15001	10	54.4	67.9	46.1	42.5	35.1	5.6	6.7		12.3	13.1	13.8	502.5	43
Honolulu County, HI	15003	13.7	50.3	68.1	44.2	37.2	27.2	6.9	3.9		4.5	12.7	10.8	444.1	32.2
Kauai County, HI	15007		40	55.9	24.3	30.4	38.8								53.3
Maui County, HI	15009	12.5	49.1	75.4	43.7	28.6	37		8.6				5.4	395.4	32.5
Ada County, ID	16001	14	55.4	73.1	30	42.6	32.3	5.4	5.8	1.4	8.6	13.6	7.6	610.7	47.8
Adams County, ID	16003					87.1
Bannock County, ID	16005	13.2	45.5	104.5	44.7	69.7	38.6	6.4			9.9	14.9	5.9	667.8	60.7
Bear Lake County, ID	16007			93.5		42.2
Benewah County, ID	16009		58	69.1	61.3	64.5								1231.5	60.7
Bingham County, ID	16011	13.9	17.1	103.2	52.2	36	35.6					23.6		547.5	43.3
Blaine County, ID	16013		32.4	36.6	27.1		32.3				22.4			605.3	33.5
Boise County, ID	16015		62.8	59.1
Bonner County, ID	16017	19.6	56.9	78.4	36.8	59.5	38.1		11.1		13.9	9	8.5	880.7	42.1
Bonneville County, ID	16019	12	29.9	105.7	51.2	44.6	26.2	7.1	6.2		16.2	30.1	6.9	524.7	55.5
Boundary County, ID	16021		82.4	97.9	86.9	34.2	37.7								66
Butte County, ID	16023			114.4
Canyon County, ID	16027	13.6	42.9	80.7	35.1	56.5	28.1	5.7	4.2		10.7	13.8	9.1	693.9	51.7
Caribou County, ID	16029			87.1	44.5	51.6
Cassia County, ID	16031		36.7	109.1	21.6	65.3	34.5				29	27.5		813.4	42.4
Clearwater County, ID	16035		59.7	94.1	52.5	67.7									56
Custer County, ID	16037			85.6
Elmore County, ID	16039		90.7	90.1	47.2	52.8	36				17.2			885.5	62.6
Franklin County, ID	16041			72	42.5	44.1
Fremont County, ID	16043		40.3	117.9		68.2	43.6
Gem County, ID	16045	24.5	89.8	78.8	35.5	67	23.2					25.4			75.1
Gooding County, ID	16047		66.5	144.2	23.8	51.1	43.1							774.6	59.3
Idaho County, ID	16049		65.2	74.5	29.4	49	36.3				24.7				44.5
Jefferson County, ID	16051		23	67.6	55.6	41.1	38.8							642.5	32.6
Jerome County, ID	16053		46.5	100.3	36.4	53.6	28				26.1	21.1			47.1
Kootenai County, ID	16055	13.3	63.6	75.1	24.7	50.3	33.5	3.7	6.1		9.3	14.2	11.6	610.9	58.2
Latah County, ID	16057		36.6	81.3	22.5	50.9	30.5				20.6	13.2		475.1	47.1
Lemhi County, ID	16059		59.4	82.5		37.6									68.9
Lewis County, ID	16061		87.8	70.1
Madison County, ID	16065	25.2		67.8	64	57.3	35.7							476.6	21.8
Minidoka County, ID	16067		37.6	82.5	34.9	48.4	31.7				38.8			952.4	50.5
Nez Perce County, ID	16069	9.6	72.2	86.1	43	39.8	36.3				11.9	23.1		1068.2	64
Owyhee County, ID	16073		41.3	80.9	43.9	59								1124.9	51.9
Payette County, ID	16075	15.7	78.1	142.4	37.5	41.2	36.9					19.2		963.4	63
Power County, ID	16077			111.8											62.4
Shoshone County, ID	16079	22.2	72.9	102.8	30.4	68.3	35.2					19.9		1278.5	66.4
Teton County, ID	16081			92.7
Twin Falls County, ID	16083	17.9	50.8	84.9	35.2	41.3	37.8	9.3	6.5		19.7	18.6	6.9	723.9	65.8
Valley County, ID	16085		47	68.8											46.5
Washington County, ID	16087	25.4	68.4	109	46.1	51.2	46.8								64.4
Adams County, IL	17001	16.3	62	98.9	42.7	45.9	29.4	16			9.1	12.4	4.7	624.2	43.4
Alexander County, IL	17003		96.2	126.6	60.1	52.2	58.2								64.9
Bond County, IL	17005	22.2	47.6	104.2	28.8	50.7	36.8	18.3						716.8	37.1
Boone County, IL	17007	21.9	56.2	111.1	41.7	40.5	32.2	14.3				10.5	9.1	425.3	50.7
Brown County, IL	17009		68.5	111.3		79.9									68.8
Bureau County, IL	17011	22.2	62.1	116.1	45.8	33.1	37.2	14.1			17.9	11.3		603.6	38.1
Calhoun County, IL	17013		52.9	171.4
Carroll County, IL	17015	18.4	74.8	101.5	46.3	45.8	31.7							794.2	30.3
Cass County, IL	17017	25.1	64.5	118.1	56.2	62.8	34.3	20.6				18.5			55.2
Champaign County, IL	17019	12.9	54.9	78.6	42.3	39.8	36	11.2	3.5		8.1	9.1	7.2	697.5	47.7
Christian County, IL	17021	17.6	96.3	136.5	52	35.9	36.2	12.3			13.1	11.4		825.3	46.7
Clark County, IL	17023	15.2	57.8	158.3	45.9	43.5	32.6	12.8							40.2
Clay County, IL	17025	25.1	64.1	125.2	43.1	65.4	30.6								49.4
Clinton County, IL	17027	16.2	55.9	118.4	36.2	41.7	34.5	11			20.4	16		466.6	34.6
Coles County, IL	17029	23.8	75.3	129.9	50.6	53.5	33.5	9.9			13.6	16.9	8	667	69.8	3.5
Cook County, IL	17031	17.8	60.3	122.9	32.8	38.7	37.3	12.8	3.2	1.8	5.7	11.5	5.5	548.1	36.3
Crawford County, IL	17033	28.1	47.1	160.6	46.6	59.9	45.2	20.2				17.3		595.6	48.1
Cumberland County, IL	17035		55.6	118.6	54.1	49.8						26.6		1153.5	36
DeKalb County, IL	17037	19.5	61.4	104.7	37.9	42	40.8	15			11.3	10.3	5.5	625.7	41.6
De Witt County, IL	17039	16.9	63.4	127.8	53	52.6	30.6							1067	54.9
Douglas County, IL	17041	17.8	51	96.1	59.9	48.6	44.1	13.3						642.7	61.9	1.3
DuPage County, IL	17043	15.3	55.5	89.6	33.6	40.2	35.2	11.1	2.2	0.7	4.2	9.5	4.5	583.2	38.8
Edgar County, IL	17045	17.6	62.8	108.5	45.7	87.3	36.7	17.9				12		898.5	52.6
Edwards County, IL	17047		56.7	143.3	50.8	53.1	39.3							1749.3	40.4
Effingham County, IL	17049	18.2	48.3	79	33.9	52.9	30.9	13.5			11.1	9.3		882.3	53.2
Fayette County, IL	17051	12.6	49.1	100.8	45.1	52.7	24.1	23.8			15.9			702.9	37.3
Ford County, IL	17053	23.8	71.2	114	35.2	60	41.9	21.6			23.1	17.4		758.6	58.9
Franklin County, IL	17055	28.6	70.9	127.3	48	45.5	38.2	27.4			29.9	21.1		810.6	68.4
Fulton County, IL	17057	18	72.7	111.6	45.9	48.7	28.5	19.4			17.4	16.9		601.7	41.8
Gallatin County, IL	17059		82.4	139.1	40.9	41.3	50								55
Greene County, IL	17061	19	66.5	141.7	47.1	50	35.6							679.3	48.9
Grundy County, IL	17063	23.2	60.9	112.9	42.2	35.2	39	11.2				15.4		803	49.8
Hamilton County, IL	17065		46.2	168.4	98.7	39.4		32.8							32.3
Hancock County, IL	17067	21.5	59.1	122.4	28.1	37.3	38.8								42
Hardin County, IL	17069		80.4	115.3	99.9	63.8
Henderson County, IL	17071		71.6	131.8		60.9	36.9								46.7
Henry County, IL	17073	21.8	51.9	101.9	34.8	52.9	32.6	15			10.5	10.3		543.8	38.2
Iroquois County, IL	17075	19.5	61.1	130.4	41	58.5	33	19.9			25.9	16.2		580.1	43
Jackson County, IL	17077	20.5	52.5	115.6	44.9	45.3	36.4	12.4			10.5	16.7		623.1	43.7
Jasper County, IL	17079	29.8	60.9	114.8	32.7	56.2	32.8								42.8
Jefferson County, IL	17081	16.1	49.9	131.1	25.3	39.3	44.8	16			12.9	18.6		557.4	57
Jersey County, IL	17083	16.2	60.3	182.9	34.2	37.7	26.2	18.4				31.6		583.1	43.7
Jo Daviess County, IL	17085	17.9	56.8	91.6	36.4	44.1	39							800.4	42.1
Johnson County, IL	17087		32.7	109.7	80.9	41.7	29.5								52.2
Kane County, IL	17089	18.1	61.3	94.5	37.1	44.6	38.2	13.2	4.6		5.7	12.7	5.8	505.6	45.4
Kankakee County, IL	17091	14.2	80.2	122.6	47.1	41.7	34.5	15.8			11.3	14	7.8	621	51.9
Kendall County, IL	17093	21.9	60.4	83.8	27.8	37	36.4				10.2	7.7		636.2	36.4
Knox County, IL	17095	18.9	84.3	124.8	35.6	56.3	31.5	11.3				21.1		732.1	66.8
Lake County, IL	17097	18.1	67.9	92.2	32.9	46.9	38.3	11.5	2.7		5.7	14.2	5.4	479.7	43.3
La Salle County, IL	17099	20	82.7	106.2	36.6	38	34.1	12.1	2.9		12.6	17.3	4	615.6	47.8
Lawrence County, IL	17101	24.7	64	103	39.1	55.7	42.8				24.1	22.8		716.3	44.1
Lee County, IL	17103	23.7	66.1	101.6	46.9	43.4	42.7	11.6			12.5	17.9		392.8	51.3
Livingston County, IL	17105	19.6	62.8	98.6	63	48.4	34	10.8			21.3	20.7		817.2	46
Logan County, IL	17107	18.3	51	94.4	37.2	36.8	29.8	24.4			16.3	17.2		689.7	47.9
McDonough County, IL	17109	25.8	66.8	114	35.7	58.9	30.3	9.4				10.8		507.4	51.6
McHenry County, IL	17111	16.2	68.2	99.6	35	40.6	39.7	11.8	1.6		9.8	9.7	4.7	411.4	48.1
McLean County, IL	17113	12.8	64.7	85.5	40.9	37.8	36.7	8.8	2.7		7.7	11.2	5.1	842.8	54.7
Macon County, IL	17115	17.5	76.2	85.8	74.3	50.2	38	16.4			12.2	16.8	4.6	752.6	46.8
Macoupin County, IL	17117	18.5	67.2	130.9	40.9	44.1	23.9	13.1			15.7	14.3		592.9	40.4
Madison County, IL	17119	17	72.9	133.9	51.1	50.9	31.5	12.7	2.8	1.9	11.3	17.8	4.9	593.1	58
Marion County, IL	17121	18.6	73.6	127.5	46.7	46.4	36.5	11.2			14	8.3	8.4	450.7	69.6
Marshall County, IL	17123	18.2	56	99.1	45.7	56.3	31.5								52.5
Mason County, IL	17125	25.5	60.7	116	39.9	43.8	35.6							695.3	61.9
Massac County, IL	17127	21	71.2	140.2	50.9	63.1	26.2	15.8				35.4			116.8
Menard County, IL	17129		70.8	109.8	30.3	42.5	31.7								43.2
Mercer County, IL	17131		54.9	77.4	32.4	46.8	16.7	14.5							52.9
Monroe County, IL	17133	30.5	48.4	82.4	33.4	49.8	32.5	11.1			11			575.6	49.3
Montgomery County, IL	17135	26.2	62	102.8	53.7	60.7	32.5	15.6			12.9	12.1		632	53.3
Morgan County, IL	17137	19.3	69.7	139.5	30.8	40.6	27.7	16				22		566.2	68.6
Moultrie County, IL	17139	19.2	65.4	80.4	41.1	51.9	40	17.3				16.1		886.1	51
Ogle County, IL	17141	16.6	64.1	73.7	63.4	47.3	27.1	15			11.9	12.2		674.2	55
Peoria County, IL	17143	19.5	70.5	93.7	35.7	56.9	28.6	11.9	2.3		7.3	16.9	4.7	597.4	53.5
Perry County, IL	17145	20.1	66.5	118.2	50.9	47.2	47.7	27.4			21.9			492.1	40.8
Piatt County, IL	17147	23	42.6	123.6		33.8	23.3					19.8		777.7	41.3
Pike County, IL	17149	21.2	76.6	90.5	37.2	45.2	37.3				21.4	17.9			51.5
Pope County, IL	17151			111.3	54.9
Pulaski County, IL	17153		55.2	179.1	58.8	67.8									47.7
Putnam County, IL	17155		66.8	67.6
Randolph County, IL	17157	19.5	57.9	110.4	30.8	53.4	36.7	11.4			22.7	22		1019.7	61.1
Richland County, IL	17159	14.9	49.5	123.6	29.3	48.4	37					18.3		798.5	47.7
Rock Island County, IL	17161	14.3	64.9	117.6	53	50.5	36.3	12.8	3.7		7.3	11.1	4.9	608.5	51.3
St. Clair County, IL	17163	18.8	73.7	117.9	41.2	48.7	36.5	13.7	2.2	2.9	8.6	15.7	8	573	68.2
Saline County, IL	17165	22	91.6	155.2	55.9	69.3	34.3	18.8			17.8	28.3		1140.4	64.2
Sangamon County, IL	17167	18.6	64	88.6	52.4	39.4	40.8	13.7	1.8	3.5	8.7	16.9	5.4	718.8	49.8
Schuyler County, IL	17169		31.5	153.1	45	46.3	43.8
Scott County, IL	17171	51.9	48.2	117.6		55.2									50.7
Shelby County, IL	17173	14	43.3	103.9	51.4	38.4	29				25.1	16.2		687.1	38.5
Stark County, IL	17175		52.4	80.7	56	64
Stephenson County, IL	17177	17.6	55.6	81.3	41.2	36.5	27.6	8.1			13.9	10.4		693.4	54.5
Tazewell County, IL	17179	19.3	63	99.9	44.3	49.9	36.2	16.6		2.9	6.6	16.3	7.7	726.5	46.1
Union County, IL	17181	16	67	137	63.7	44	32.9	27.8				16.9			39.5
Vermilion County, IL	17183	14.9	70	131.8	58.8	56.1	35.4	14			15	16.9		734.3	70.6
Wabash County, IL	17185		74.3	102.4	36.8	48.9	43.8								54.6
Warren County, IL	17187	15.8	59.1	121.2	40.1	68.4	27.9								62.5
Washington County, IL	17189		40.5	159.2	28.4	71.8	33.2	19.1						794.7	24.7
Wayne County, IL	17191	15.8	69.7	112	32.4	42	32.9				23.9	14.8		698.9	40.4
White County, IL	17193	23	70.7	170	45.9	30.6	37.6	18.2				21.1			72.3
Whiteside County, IL	17195	15.5	60.3	118.8	39.2	48.8	30.6	8.9			8	9.2		588.3	46.8
Will County, IL	17197	18.4	72.1	119.8	40.2	43.3	37.7	12.2	3.1		7.5	10.9	4.8	524.1	44.2
Williamson County, IL	17199	22.6	65.3	116.9	62	49	36.4	19.5			12	15.4		735.1	53.7
Winnebago County, IL	17201	15.3	69.6	99.3	45.4	45.7	35.6	15.1	6.6	1.9	8.6	17.5	7.5	711.3	49.7
Woodford County, IL	17203	18.6	53.4	94.4	33.9	51	23.6	10.6			10.7			710.3	36.5
Adams County, IN	18001	14	37	92.9	53.9	50.3	31.5	24.1				15.9		941.4	28.1	4.4
Allen County, IN	18003	19	60	87.8	46.3	41.6	37.4	19.6	2.7	1.2	8.8	16.9	6.4	628.1	54.5
Bartholomew County, IN	18005	15.6	58.5	111.9	52.5	53.4	35	19.8			10.3	16.1	5.9	773.2	52.7
Benton County, IN	18007		77.1	97.2	41.5	57.2									74.6
Blackford County, IN	18009	28.8	71	136.1	52.1	33.6	39.5	26.4						781.2	51.8
Boone County, IN	18011	13.6	60.2	108.2	55.7	46.4	40.5	10			7.8	17.7	10.3	636.5	47
Brown County, IN	18013	20.3	63.1	75	41.1	53.9	33.1								65.7
Carroll County, IN	18015	20.3	51.9	73.7	44.8	53.8	31.4	19.1				17.3		510.5	57.5
Cass County, IN	18017	27.9	73	125.4	52.4	56.3	21.4	13.6			14.9	15.1		938	57.1
Clark County, IN	18019	19	87.5	147.8	65.2	65.9	40.8	18.6			6.9	17.5	5.1	715.1	73.2
Clay County, IN	18021	15	63.5	152.9	60.5	60.5	36.7	19.4			14.7			833.9	55.3
Clinton County, IN	18023	16.3	67.1	121.5	53.7	59	24.1	19.8			17.1	9.7		884.2	53.5
Crawford County, IN	18025		105.8	135.7	53.4	48.2	32.1								86
Daviess County, IN	18027	11.5	52.4	128.5	62.5	67.5	34.8	21.6			13.8	12.2		799.2	41.3
Dearborn County, IN	18029	15	83	104.6	32.3	56.7	30.6	14.2			15.1	16.1		757.1	52.9
Decatur County, IN	18031	14.9	66.7	112.5	35.9	45.2	34.4	13.1			15.9	15.2		835.9	43.9
De Kalb County, IN	18033	23.1	55.1	103.6	36	48.2	44.8	17.8			20.7	15		696.6	61.8
Delaware County, IN	18035	18.9	78.3	119.8	49.9	53.1	37.8	15.1			9.8	20.2	6.1	836.1	57.6
Dubois County, IN	18037	15.1	43.7	102.4	59.8	48.8	34.6	18.3				17.4		595.8	32.4
Elkhart County, IN	18039	13.9	55.4	123.4	46.3	49.6	28.7	10.7		2.5	9.4	12	5.9	717.7	56.1
Fayette County, IN	18041	15.9	94.2	149.1	58.4	54.8	38.3	16.7				32.1		668.2	82.4
Floyd County, IN	18043	24.5	81.2	151.9	47.7	63.8	38.9	16.1			8.3	18.4	6.7	468.6	62.3
Fountain County, IN	18045	24.6	69.6	127.6	56.9	63.1	55.3	19.4				18.1		973	63
Franklin County, IN	18047	19.7	44.7	125.7	28.2	40.3	20.9	19.6			27.8			627.9	43.6
Fulton County, IN	18049	23.2	64.6	129.1	55.9	49.6	60.4	14.9				14.7		986.8	65.5
Gibson County, IN	18051	24.8	56.1	120.7	65.7	41.4	34.3	15.3			12.8	18.7		464.7	42.3
Grant County, IN	18053	18.7	69.5	138.4	44.1	45.3	34.9	23.5			13.5	17.8	7.7	937.7	69.3
Greene County, IN	18055	27	71.5	169.4	58.5	42.6	29.7	15.5			12.6	11.9		873.9	63.3
Hamilton County, IN	18057	13.2	51.8	78	46.4	40.3	27	12.2			5	9.4	5	577	49.6
Hancock County, IN	18059	11.9	55.2	126.3	44.7	49.9	30.4	15			9.5	12.7	10.7	473.8	58.1
Harrison County, IN	18061	18.9	63.8	126.9	49.9	49.7	38.1	13.5			10.4	13.5		524.7	72.5
Hendricks County, IN	18063	17.9	66.5	105.8	44.4	40.4	33.1	13.5			6.8	7.5	5.5	523	58.7
Henry County, IN	18065	21	68	105.3	45	63.9	44.8	15.8			10.8	25.5	7.5	684.9	62.4
Howard County, IN	18067	15.3	71.4	120.6	68.3	57.7	32.3	16.9			10.2	13.2	6.2	634.6	63
Huntington County, IN	18069	17.8	58.3	91	50.6	41.9	39.2	14.4			8.6	16.9		386	51.1
Jackson County, IN	18071	24.2	58.5	127	40.8	73.4	35.5	20.9				16.2		651.5	55.6
Jasper County, IN	18073	22	71.1	110	56.4	52.8	33.3	13.2				12.2		516.6	41.5
Jay County, IN	18075	24.6	67.2	110.1	62.2	33.9	34.4	31.7				15.9		1056.3	46.6
Jefferson County, IN	18077	20.4	80.7	137.6	46.1	61.5	33.6	11.1			11.5	16.6		690.6	66.5
Jennings County, IN	18079	27	88.4	113.1	52.8	69.4	24.1	14.5			23	24.3		738.6	81.9
Johnson County, IN	18081	19.3	74.2	123.8	41.9	53.8	36.5	10.1			8.2	12.9	5.3	581.8	65.4
Knox County, IN	18083	13.1	60.6	118.4	51.5	96	42.8	27.7			8.6	19.8	8.7	822.2	71.6
Kosciusko County, IN	18085	17.4	60.3	92.4	44.5	43.7	35.6	13.7			16.7	16.1		616.8	42
Lagrange County, IN	18087	14.7	41.2	71.1	52.1	39.8	26.6	12			16	11.3		601.6	27.8	7.4
Lake County, IN	18089	18.5	72.1	128.1	62	46.9	41.4	19	2.1	3	7.7	8.7	6.1	767.3	52.6
La Porte County, IN	18091	22.5	67.8	114.4	65.8	47.5	35.3	11.4			14.5	13.5	8.1	770.9	52
Lawrence County, IN	18093	21	77.3	133.2	56.1	63.5	32.6	21.6			9.3	14.6		846.2	48.9
Madison County, IN	18095	16.8	76.2	122.6	43.9	51	29.7	16.8			11.3	31	5.1	724.7	56.6	5.5
Marion County, IN	18097	16.6	85.7	121.2	47.9	47.5	35.3	14.3	3.9	3.5	6.7	11.7	6.9	768.3	80.8
Marshall County, IN	18099	16.7	53	106.7	37.9	43.7	40.6	14.3			13.2	8.4		475.4	54.7
Martin County, IN	18101		55	173.5	45.1	62.7	42.2							903.3	50.3
Miami County, IN	18103	19.7	78.9	112.6	55.1	46.4	33.6	31			17.8	11.2		819.5	47
Monroe County, IN	18105	13.5	68	86.7	40.8	44.4	40.8	10			6.7	12.7	8	714.8	41.2
Montgomery County, IN	18107	23.7	56.5	124.3	66.9	58.5	30.5	9.4			10.5	20	9.3	703.5	46.5
Morgan County, IN	18109	12.4	84.7	142.6	41.2	57.6	32.7	19			16.7	14.2	6.1	686.1	76.6
Newton County, IN	18111		95.6	124.5	55.3	49.6	22.9								58
Noble County, IN	18113	19	87.1	125.7	44.4	47.2	35.8	16.6			12.1	13.5		679.6	54
Ohio County, IN	18115		107	114.2		51.4									82
Orange County, IN	18117	16.3	61.6	128.5	64.8	54.8	32	16.6						468.6	32.1
Owen County, IN	18119	30.3	96	134.6	50.8	60.1	31.5					18.6		769.9	56.1
Parke County, IN	18121	29.9	79.9	168.1	31.5	40.4	38.8							1186.8	52
Perry County, IN	18123	16.7	61.9	128.5	52.7	69.5	26.7	24.5				19.4		891.9	51.4
Pike County, IN	18125	21	66.6	157.2	64.4	69.2	40.5				31.1			1263.9	54.6
Porter County, IN	18127	18.9	67.2	105.3	55.6	42.4	32.9	16			9.2	14.9	6.1	715.2	41.7
Posey County, IN	18129		66.7	100.6	52.8	62.3	33.5	13.1			15.7	23.8		976.2	58.6
Pulaski County, IN	18131		56.1	124.4	55.2	73.5	41.5								45.3
Putnam County, IN	18133	13.2	83.7	107.4	69.9	38.3	39.3	18.7			16.8	14.8		597.4	49.9
Randolph County, IN	18135	17.1	67	123.2	50.9	47.2	38.9	11.2			20.4	15.6		887.6	52.8
Ripley County, IN	18137	21	70	110.2	48.8	44.2	41.1	13.8				13.8		428.7	47.8
Rush County, IN	18139	18.1	74.3	100.2	65	42.2	35.5	18.5				21.8			81.5
St. Joseph County, IN	18141	17.2	64.5	101.3	47.8	46.2	33	10.8	3.3	3	8.5	12.1	7.2	662	49.5
Scott County, IN	18143	29.3	109.4	150.5	69.2	65.4	44.7	22.4			14.8	26.3		588.5	67.8
Shelby County, IN	18145	13.3	68.5	100.4	28.6	52	36.8	12.8			16.1	19.6		814.6	68.1
Spencer County, IN	18147	22.2	55.5	140.5	44.5	48.9	27.9	15.9				20.6		902.3	27.4
Starke County, IN	18149	24	95.1	121.8	87.4	67.1	51.7	16.7			30.5	27		785.9	91.3
Steuben County, IN	18151	22.2	57	114.4	48.2	47.6	34.3	22.2						682.4	57
Sullivan County, IN	18153	23	78.2	189.8	56.3	70.5	40.4					15.9		1005.7	71.8
Switzerland County, IN	18155		58.2	142.6	43.3	51.5									33.2
Tippecanoe County, IN	18157	14.8	68.9	101.7	50.4	45.7	31.9	15.5			8.8	12.7	8.2	877.5	58.7
Tipton County, IN	18159	17.2	55.9	147.4	46.7	34.6	31.5	25.7						726.8	40.2
Union County, IN	18161		71.6	103.4
Vanderburgh County, IN	18163	16.2	77.8	115.3	55.6	53.3	31.2	11.5	2.8	3.6	7.4	24.2	9.4	791.6	62.1
Vermillion County, IN	18165	33.7	75.8	220.5	46.4	69.3	56.9	20.5							60.9
Vigo County, IN	18167	21.2	76.7	164.8	56	53.3	39.6	17.1			6.9	15.4	10.4	721	82.3
Wabash County, IN	18169	19.7	58.7	103.7	31.2	48.8	29	12.1			12.4	20.3		856	51.8
Warren County, IN	18171		62.2	99.1	62.3	71.6	37								67
Warrick County, IN	18173	17.2	72.5	139.2	47.7	49.2	31.8	14			9.2	10.9		445.1	45.8
Washington County, IN	18175	18.8	68.4	136.2	54	59.3	27.2				12.4	19.9		360.9	68.6
Wayne County, IN	18177	15.7	82.5	128.8	35.8	51.3	36.4	15.6				10.8	5.6	878.5	62.6
Wells County, IN	18179	18.5	32.2	94.7	31.4	53.5	25	19.8			15.5	11.5		437.1	31.4
White County, IN	18181	15.1	74.4	105.9	51.3	45.9	26.6	15.7			18.9	15		676.5	59.3
Whitley County, IN	18183	22.5	68.4	89	63.7	44.3	30.9	30.8			17.9	14.5		673	52.1
Adair County, IA	19001		68	131.1		39.3	30.9
Adams County, IA	19003			134		69.4
Allamakee County, IA	19005	24.5	33.8	74.5	26.4	66.6	26.2							745.2	33.2
Appanoose County, IA	19007	25.8	48.5	270		42.4	24.7				24.1				23.1
Audubon County, IA	19009		51.1	63.5		41.5	40.2								30.4
Benton County, IA	19011	13.6	56	146.5	12.2	38.2	17.5							412.9	49
Black Hawk County, IA	19013	20.5	62.3	101.5	31.2	50.6	28.9	5.6			11.2	11.3	3.9	435.2	53.9
Boone County, IA	19015	12	57.5	127.6	15.3	44.2	32.4				14.4	16.7		525.7	43.5
Bremer County, IA	19017	13.1	30.8	115.3	25.8	32.2	28.8							442.9	23.3
Buchanan County, IA	19019	21.8	52.7	114.1	35	32.4	25.6							599.9	51.7
Buena Vista County, IA	19021	27.8	51.1	109.8	20	41.6	36.5								35.9
Butler County, IA	19023	21.5	30.1	125.2	17.4	53.7	31.4	14.4						695.9	23
Calhoun County, IA	19025		47.3	106.4	28.1	52.9									42.9
Carroll County, IA	19027	27.3	60.6	85.9	29	21.9	29.4								26.6
Cass County, IA	19029	14.7	39.8	124.9	23.8	42.7	28.6					18.5			49.3
Cedar County, IA	19031	19.3	48.7	77.9		33.8	28.2								35.5
Cerro Gordo County, IA	19033	9.2	56.7	114.1	21.5	54.7	26.6				9.5	15.6		589.7	49.2
Cherokee County, IA	19035		57.9	109.1	33.6	32	30.2								18.6
Chickasaw County, IA	19037		55.3	135.1		26.1	38.1				32.1				41.7
Clarke County, IA	19039		48.4	119.4	33.6	54.3	37.5								51.6
Clay County, IA	19041		48.4	93.7	20.5	40.4	35.2	12.7							31.6
Clayton County, IA	19043	15.9	53.1	87.8	21.8	53.3	35				19.1				39.9
Clinton County, IA	19045	20.5	61.7	188.5	19.8	34.8	32.1				10.9	8		745.1	41.5
Crawford County, IA	19047	31.2	35.7	73.4	21	28.1	23.2								35.1
Dallas County, IA	19049	19.8	58.2	113.3	24.2	29.9	41.5				7.9			478.7	48.2
Davis County, IA	19051		51	112.3	28.9	41.4
Decatur County, IA	19053		31.4	124.8		59.1	31.8								35.9
Delaware County, IA	19055	25.3	23.6	84.4	19.4	37.3	28.7							542.3	39
Des Moines County, IA	19057	15.7	67.1	123	26.4	53	30.9				10.9	11.8	8.5	601.1	49
Dickinson County, IA	19059	21.1	36	77.3		29.2	22.3							689.7	33.4
Dubuque County, IA	19061	16.3	58.7	127.5	27.2	49.7	25.2	4.6			7.8	7.8	5.8	503.8	39.7
Emmet County, IA	19063		41.3	78.3	27.3	33.6	52.5							972.8	27.4
Fayette County, IA	19065	21.9	69.5	93.1	22.4	46.4	26.4				20.5				38.3
Floyd County, IA	19067	14.5	43.2	126.6		31.1	27.7								45.8
Franklin County, IA	19069	26	27.9	117.9	23.6	42.2	23.6								27.2
Fremont County, IA	19071		68.1	108.8	32.7	36.2	47								57.8
Greene County, IA	19073		48.8	110	29.1	29.4	27.3								36.1
Grundy County, IA	19075	24.8	38.8	66.9	40.5	48.9	32.8				24.5				29.4
Guthrie County, IA	19077		55.7	85.1	32.4	32.1									31.9
Hamilton County, IA	19079	15.4	41.7	119.8	22.4	25.9	28.9								34.1
Hancock County, IA	19081		56.4	103.4		47.1	24.5								26.5
Hardin County, IA	19083	17.8	47.1	135.8	15.1	43.7	45.6								40.6
Harrison County, IA	19085	26.3	56.4	130.3	21.6	43.6	34.4					27.9			52.9
Henry County, IA	19087	14.7	59.3	108.2	22.5	57.2	27							626	37.1
Howard County, IA	19089	21.7	28.9	80.3	28.7	52.3	52.7								25
Humboldt County, IA	19091	31.4	61.2	143		49.1	24.6								33.4
Ida County, IA	19093		24.7	132.5		47	52
Iowa County, IA	19095	20.1	32	82.7		41.1	33.8								32
Jackson County, IA	19097	16.5	53.9	136.7	12	44.9	22.9								55.7
Jasper County, IA	19099	18	66.2	113.5	27.3	39.6	29.8					14.6	9.5	542.8	38.5
Jefferson County, IA	19101		46.5	92.5	24.9	65.8	41.4					25.4			43.4
Johnson County, IA	19103	14.6	50	70.6	16.7	36.3	28.6				9.5	11.3	6.3	423.6	40.7
Jones County, IA	19105	20.5	56.1	68.8	17.5	31.6	28.5								46.8
Keokuk County, IA	19107		56	97.2	25.2	33.3	25.9								32.6
Kossuth County, IA	19109	15.8	51.3	70.5	26.4	41.7	32								30.3
Lee County, IA	19111	16.9	67.3	141.6	36.5	48.7	32.3	7.6			10.7	18.3		702	66.1
Linn County, IA	19113	15.2	59.6	83.8	18.5	35.8	27.6	2.6	3.4		7.9	14	6.6	534.3	56.6
Louisa County, IA	19115		54.9	93.5		50.2									46.9
Lucas County, IA	19117		54.7	154.7			32.9								40.9
Lyon County, IA	19119	28.9		97.8	22.9	50.6	39.4								28.3
Madison County, IA	19121		56.6	65.2	25.1	40.1	42.3								32.8
Mahaska County, IA	19123		77.8	108.1	29.2	29.8	37.5					17.5		978.8	29.7
Marion County, IA	19125	14	51.2	104.9	23.9	37.8	39				9.9			459.4	38.6
Marshall County, IA	19127	13.9	55.9	89.4	24.3	38.1	36.7	8.9				11.9		331.6	61.6
Mills County, IA	19129		66.8	166.9	27.8	35.4	54.6					22.3			71.7
Mitchell County, IA	19131	32.1	29.9	93.2		49.4	37.2								22.1
Monona County, IA	19133		63.4	106.7	23.2	52.9	37.6								54
Monroe County, IA	19135		76.3	117.7		52.8	35.5								55
Montgomery County, IA	19137	31	62.3	109.5	26.3	51.2	32.2								57.8
Muscatine County, IA	19139	14.5	61.8	109.6	21.4	58.8	34.6					14.4		249.8	61.4
O'Brien County, IA	19141	16.5	46.1	98.8	25.8	30.8	44.1								29.1
Osceola County, IA	19143			142.7		57.9	39.5
Page County, IA	19145	17.1	53.8	104.2	33.6	38.4	32.6	14.9						753.9	40.5
Palo Alto County, IA	19147		39.6	101		46.2	35.5								46.4
Plymouth County, IA	19149	17.1	30	88.4	19.5	31.6	40.6				13.6			880.6	20.7
Pocahontas County, IA	19151		49	101.2		51									33.1
Polk County, IA	19153	16.3	67.1	120.3	21	41.4	34.9	4.9	3.3	2.1	8.5	12.3	6.5	529.3	52.1
Pottawattamie County, IA	19155	18.7	67.4	127.6	30.7	51.5	39.7	8.2			10.3	13.8	10	751.5	76.4
Poweshiek County, IA	19157	33.9	50.8	103	27.4	55	39.2								59.8
Ringgold County, IA	19159		42.9	94.1		44.9									35.7
Sac County, IA	19161	25	63.1	95.6		59.8	35.7								30.6
Scott County, IA	19163	15.2	69.8	104.8	28.7	44.2	34.7	5.9	2.9		8.4	15.1	7.7	502.5	62.9
Shelby County, IA	19165	21.5	59.7	80.2	28.6	35.1	30.1								34.4
Sioux County, IA	19167	18.8	21.1	65.1	25.2	25.4	22.1							583.7	20.3
Story County, IA	19169	11.8	43.5	88.4	19.4	34.3	25.6	5.5			10.6	7.6		439	37.8
Tama County, IA	19171	20.8	44.5	123.7	15.6	38.1	33.9				22				33.4
Taylor County, IA	19173		48.6	107.5	41.1	38.4									50.2
Union County, IA	19175	18.7	67.3	122	30.2	43.9	30.4				31.5				50.8
Van Buren County, IA	19177		48.2	123.1		35.7	48.4
Wapello County, IA	19179	19.3	70.7	140.4	24.1	41.2	33.3				14.9	20.1		542.1	51.4
Warren County, IA	19181	18.6	46.5	116.3	13.1	45.8	33.9					10.5		521.3	58.8
Washington County, IA	19183	21.8	45.3	96	11.4	35.1	32.4					13.4		662	40.3
Wayne County, IA	19185		71.9	125.4		59.5									51.9
Webster County, IA	19187	14.6	64.3	153.6	30.2	40.2	41.6				9.9	18.1		604.3	72.8
Winnebago County, IA	19189		48.4	73	17.5	51.9	40.2								29.9
Winneshiek County, IA	19191	25.2	35.7	59.8	23.8	20.8	19.7				23.5				27.3
Woodbury County, IA	19193	18	69.2	100.2	35.1	43.4	29.8	8.2	4.2		10	12.5	7.6	589.3	64.7
Worth County, IA	19195		61.4	119		50.6	34.3								35.3
Wright County, IA	19197	20.8	67.1	92.3	19.9	28.7	39.1					20.8		924.4	32
Allen County, KS	20001	29.2	63.2	113.2	69.5	35.2	43.4				35.1			766	44.1
Anderson County, KS	20003		47.2	54		30.8									34
Atchison County, KS	20005	23.3	71.2	68.2	37.9	44.6	41	18.9						898.2	71.1
Barber County, KS	20007		65.3	107.5	51.8	57.2									56
Barton County, KS	20009	12.2	55.5	99	41.2	41.2	31.1	11.4			12.9			938.8	44
Bourbon County, KS	20011	25.4	52.1	106.7	71.5	50.9	36.7	32.6			28.5	36.4		939.5	68
Brown County, KS	20013		31.6	103	39.9	37.3	47.4								50.4
Butler County, KS	20015	14.1	61.7	92.4	61.8	55.3	31.4	14.4			14.1	22		615.1	64.8
Chase County, KS	20017		87.4
Chautauqua County, KS	20019		98.3	88.9											47.2
Cherokee County, KS	20021	22.4	84.1	213.9	49.7	77.3	32.6	18.4				12.7		653.6	84.3
Cheyenne County, KS	20023			67.7											56.1
Clark County, KS	20025			153.3
Clay County, KS	20027		57.9	54.4	53	51.5									43.9
Cloud County, KS	20029		46.4	89.6	40.1	47.6	28							1197	69.8
Coffey County, KS	20031		60.1	63.9	57.2	57.1	31.8								67.5
Cowley County, KS	20035	20.9	71.4	104.4	55	53.6	34.6	19.4			17.4	16.3		1002.1	62.5
Crawford County, KS	20037	19.2	70	145.9	39	51.8	38.3	12.4			18.3	14.9		816	55.9
Decatur County, KS	20039			85.3
Dickinson County, KS	20041	13.9	55.3	98	34	51.7	30.1				19.8				47.9
Doniphan County, KS	20043		40.4	131.2	35.1										66.8
Douglas County, KS	20045	13.8	50.3	53.1	38.1	33.2	38.5	9.3			9.2	13.6	7.9	571.2	50.6
Edwards County, KS	20047			60.9	59.3										86.7
Elk County, KS	20049			146.9											76.8
Ellis County, KS	20051	14.6	45.5	76.4	32.1	40.7	32.2	12.9						456.9	52.4
Ellsworth County, KS	20053			89.7	42.6										38.2
Finney County, KS	20055	19.9	51.2	109.7	34.3	46	25.4	15.4						588.2	37.9
Ford County, KS	20057	22.5	54.3	114.9	41	58.8	37.4				21.9			1434.6	55.8
Franklin County, KS	20059	19.2	68	99.6	56.2	57.4	31.8	13.9			21.9			535.1	53
Geary County, KS	20061		52	111.5	44.8	46.4	50.7							1186.2	53.5
Graham County, KS	20065			117.9
Grant County, KS	20067		63.3	126.7	63.2
Gray County, KS	20069		63.1
Greenwood County, KS	20073	34	69.5	170.3	56.8	36.9	48.6								64.5
Hamilton County, KS	20075			83.4
Harper County, KS	20077		74.5	106.5	30.7	40.9									42.4
Harvey County, KS	20079	12	57.6	72.8	49.8	37.7	40.2	10			23	14.5		391.4	31.3
Haskell County, KS	20081			168
Jackson County, KS	20085	23.7	48.7	96.3	39.5	84.6	38.1							768.6	42.9
Jefferson County, KS	20087	18.6	66.9	92.9	70.7	23.4	18.8				23.5	20.9			53.9
Jewell County, KS	20089		53.3	69.2
Johnson County, KS	20091	13.8	57.6	59.6	33	42.9	34.2	10	1.7		5	9.1	6.5	519	38.1
Kearny County, KS	20093			109.7
Kingman County, KS	20095		65	125.1	52.9	51.7	29.4								38.9
Kiowa County, KS	20097				65.5
Labette County, KS	20099	27.2	61.4	145.5	54	58.5	30.5	24.3			15.6	17.4		698	66.6
Leavenworth County, KS	20103	15.7	60	123.8	54.4	33.5	39.1	24.2			10.7	16.9	8.6	588.5	56.7
Lincoln County, KS	20105			147.8
Linn County, KS	20107		69.6	116.1	48.7	51									54.4
Logan County, KS	20109			111.1											72.1
Lyon County, KS	20111	27.8	64.3	107.2	54.7	45.4	30.8	16.6			16.1	11.5		342.2	59.5
McPherson County, KS	20113		39.4	74.9	39.7	52.9	37.6	9.6			10.3	11.5		626.3	41.2
Marion County, KS	20115		41.4	71.5	39.3	41.5	39.1				47.8			1012.9	34
Marshall County, KS	20117	19.9	49.2	106.2	35.3	23	25.7								41.1
Meade County, KS	20119			94.2
Miami County, KS	20121	13.7	64.6	123.3	42.1	48.9	36.1	26.5			12.4	16.4		610.3	68.2
Mitchell County, KS	20123		55.5	73.2	31.7	42.5	37.2								35.3
Montgomery County, KS	20125	16.2	68.2	97.6	49.5	51.4	32.7	17.4			24.1	25.5		1102.9	44.4
Morris County, KS	20127		41.1	71.5		59									56
Morton County, KS	20129			105.1
Nemaha County, KS	20131		44.2	75.4	35.2	63.9	30
Neosho County, KS	20133	22.5	63.9	121.5	47.4	63.3	23.5	21				17.5		833.3	81.2
Ness County, KS	20135			80.1
Norton County, KS	20137		49.8	65.3	67.5	60									56.3
Osage County, KS	20139	18.2	92.1	110.2	45.4	64.3	29.2	21			27.1				56.8
Osborne County, KS	20141		108.8	143.9			56.1								58.1
Ottawa County, KS	20143		67	140.7	43.6										56.3
Pawnee County, KS	20145		55.6	76.6		42.2	38.7								55.7
Phillips County, KS	20147		56.1	85.6	41.4	40.8									66.6
Pottawatomie County, KS	20149		45.5	100.7	31	54.4	30.6				19.6			597.3	36
Pratt County, KS	20151		37.1	74.1	37.4	34.7	36.3								62.2
Rawlins County, KS	20153			77.6
Reno County, KS	20155	12.4	60.7	75.9	48.2	41.5	28.9	16.8			13.8	16.6	8.1	668.5	61.2
Republic County, KS	20157		57.3	99.2	37.9	35.3									30.1
Rice County, KS	20159		70.4	105.2	35.2	49.7	32.7								52.7
Riley County, KS	20161	9.6	52	58.6	40.3	51.9	29.4					13.3	10.7	573.2	42.2
Rooks County, KS	20163		54.8	91	34.2	32.5									42.5
Rush County, KS	20165		74.3	148.2
Russell County, KS	20167		28.2	101.7	48.6	51.2	36.8								53.7
Saline County, KS	20169	11	64	102	43.5	47.9	24.1	14.9			13.4	15.9		942.7	73.2
Scott County, KS	20171			79.2	97.9										59.4	3.2
Sedgwick County, KS	20173	15.4	63.9	91	50.2	49.9	36.7	14.8	3.4	2.5	9.9	20.6	6.1	734.9	64
Seward County, KS	20175		48.3	110.5	55.2	41.1	55.6							1009.3	84.9
Shawnee County, KS	20177	16.2	64.6	97.2	47.8	48.4	35.9	9.3	5.3	2.8	8.3	14.3	8.6	852.2	63.9
Sheridan County, KS	20179			127.1
Sherman County, KS	20181	40.1	44.8	95.1	49.5										68.2
Smith County, KS	20183			69.1
Stafford County, KS	20185			120.5		59.6
Stevens County, KS	20189		58.7	107											77.8
Sumner County, KS	20191	20.3	75.5	109.7	37.4	56.8	41.5				25.4			501.7	45.9
Thomas County, KS	20193		42.4	106.8	48.8
Trego County, KS	20195			111.6	94.1
Wabaunsee County, KS	20197		54.2	112.9
Wallace County, KS	20199			146.1
Washington County, KS	20201			99.9		42.5									38.8
Wilson County, KS	20205		58.2	128.1	36	84.2	41.9				34.9				44.2
Woodson County, KS	20207			112.7											65.3
Wyandotte County, KS	20209	19.4	96.8	108.4	65.5	51.1	38.2	21.6		3.8	11.1	21.3	12.1	664.3	85.6
Adair County, KY	21001	19.7	72.6	110.9	87	56.1	25.9	19.1			27.8			897.4	51.6
Allen County, KY	21003		88.6	141.2	95.8	78.1	42.9	24.4			20.1	21.1		673.7	38.2
Anderson County, KY	21005	23.6	101.4	134	33.1	60.1	28.3							698.6	77
Ballard County, KY	21007	29.5	47.2	137.3	147.4	40.9									57.3
Barren County, KY	21009	22.2	64.6	119.7	70.3	47.9	38.6	19.5			12.8	16.8		604.4	60.7
Bath County, KY	21011	41.1	88.3	147.1	38.2	50.4	38.1							971.6	69.5
Bell County, KY	21013	24.3	80.2	213.7	72.5	69.4	40.9	18.8			33.5	56.9		805.9	65.4
Boone County, KY	21015	18	81.1	124.9	46.9	48.2	39.6	16.6			9.9	20.4	4	605	65.2
Bourbon County, KY	21017		85	132.8	34.7	56.2	45.5	22.2				17.2		606.7	63.8
Boyd County, KY	21019	24.9	87.5	136.1	45.8	79.8	40.1	20.7			12	27.3		776.8	67.9
Boyle County, KY	21021	12.9	92.3	127	56.6	55.9	28.6	10.2			17.7	16.2		690.3	68.9
Bracken County, KY	21023		69.2	170.4	102.4	66		39.7						1058.2	69
Breathitt County, KY	21025		102.8	258.5	96.6	42.4	41	27			30.3	60.6		925.3	92.5
Breckinridge County, KY	21027	31.8	76.1	157.8	56	64.2	51.7	28.5						614.8	59.2
Bullitt County, KY	21029	10.1	62.6	122.4	57.4	43.8	36.3	17.8			10.7	16.4		619.3	65.5
Butler County, KY	21031		89.8	127.7	69.3	61.9	44.2							982.5	51.4
Caldwell County, KY	21033		89	135	62.5	55.5	34.4								49.4
Calloway County, KY	21035	17.2	61.7	145.3	49.3	50.7	24.1	7.5			18.7	13.1		388	54.7
Campbell County, KY	21037	19.6	92.7	112	46.1	49.6	35.6	15.1			9	27.3	6.1	832.6	58.3
Carlisle County, KY	21039		74	134.5	112.5	73.1									54.9
Carroll County, KY	21041		116.1	190.6	94.8	57.6	47.6								86.8
Carter County, KY	21043	22.2	75	137.6	68.1	52.5	42.9	30.3			22.5	18.6		775.2	75.7
Casey County, KY	21045	25.1	51.3	149.7	71.5	50.9	27.1	22.2			22.6	19		658.3	45.7
Christian County, KY	21047	14.2	65.3	147.4	46.9	51.2	28.5	14			9.6	19.6		624.7	65
Clark County, KY	21049	23.8	69.2	132.8	39.2	57.6	35.4	18.2			17.3	27.6		779.2	62.3
Clay County, KY	21051	28.8	87.3	192	92.9	48.8	30	17.2		15.1	19.8	35.6		941.9	60.1
Clinton County, KY	21053		70.1	174.7	76.4	33	45.9				37.7				38.9
Crittenden County, KY	21055		80.2	233.2	102.8	48.3	41.8								53.2
Cumberland County, KY	21057		59.7	201.1	93.1	68.3
Daviess County, KY	21059	14.9	78.6	110.7	54.2	47.6	37.7	16.8			8	25.7	8.6	645.5	49.4
Edmonson County, KY	21061		113.6	113.5	78.8	36.2	24.4								48.8
Elliott County, KY	21063		82.2	95.5	42.2	42.9	50.3								63.3
Estill County, KY	21065	18.9	57.4	197.4	74.8	56	52	19.7			24	37.2		1141.1	42.8	3.7
Fayette County, KY	21067	17.2	70.2	101.7	47.9	45.1	34.6	12.5	3.7	2.4	7.1	20.7	6.3	666	58.2
Fleming County, KY	21069	25.9	51.8	189.5	62.1	64.3	46.6	34.5							52
Floyd County, KY	21071	28.5	129.9	174.3	69	51.6	45.9	18.7			26.7	22.2		825.6	83.8
Franklin County, KY	21073	14.2	88.5	124.4	52.9	62	39.9	24.7			8.5	22.1	9.4	702.6	72.1
Fulton County, KY	21075		96.9	145.6	77.9	67.2	42.4								88.6
Gallatin County, KY	21077		129.7	225	81.4	56.9									91.9
Garrard County, KY	21079		71.7	112.7	40.6	44.2		23.6				27.4			61.7
Grant County, KY	21081	18.5	96.3	124.8	67.5	41.4	43.3	25.3				42.1		636	54.5
Graves County, KY	21083	22.9	58.5	121.5	47.4	52.2	32.8	14.5			17.6	17.4	10.8	582.4	71.8
Grayson County, KY	21085	12.3	69.7	159.1	48.9	64.7	33.4	17.4			22.1	24.4		624.5	68.2
Green County, KY	21087	22.1	61.1	97	49.9	51	32.1				26.6				58.3
Greenup County, KY	21089	17.9	72.2	149.1	64.6	78.6	30.1	14.9				22.2		817.4	58.7
Hancock County, KY	21091		76.7	125.3	44.1	41.5
Hardin County, KY	21093	21.5	82.8	85.3	69.1	56	30.4	19.3			12.3	18.2		653.3	55.1
Harlan County, KY	21095	30.2	108.7	194.2	66.4	69.9	29.9	28.7			12.6	26.1		891.5	107.7
Harrison County, KY	21097		72.9	138.4	93.3	61.8	28.9				20.6			900.4	72.4
Hart County, KY	21099	20.4	98.3	155	76.3	67.1	23.6	26.9			18.6			623.1	60.3
Henderson County, KY	21101	18.2	74.6	151.2	47.5	50.4	30.9	18.8				20.8	9.3	777	66.4
Henry County, KY	21103		57.4	131.7	91.6	50.4	21.7				26.8			749.5	69.8
Hickman County, KY	21105		58.2	162		77.8									48.3
Hopkins County, KY	21107	22.8	85.7	159.1	56	62.6	40.2	15.8			16	21.1		604.6	65
Jackson County, KY	21109		95.7	186.1	112.2	77.8	25.1	39.6			39.4			1028.3	66.3	5
Jefferson County, KY	21111	17.7	82.3	108.2	64.4	47.4	36.1	13.9	3	2.1	6.8	20.6	8.1	526	71.7
Jessamine County, KY	21113	16.5	77.2	99.1	52.6	41.3	27.9	27.2			11.6	22.3		553.5	70.8
Johnson County, KY	21115	14.7	102.5	180.9	89.7	44.3	38.4	15.4				22.1		935.6	61.3
Kenton County, KY	21117	19.3	90.8	109.7	59.7	43.3	40.7	15.1			7.2	17.1	8.7	855.1	69.1
Knott County, KY	21119	22.2	93.7	199.7	57.3	48.1	31.5				24.2	26		672	58.4
Knox County, KY	21121	19.3	87.7	171.4	62.4	77.3	51.4	17.8			26.9	37		796.7	65.8
Larue County, KY	21123	25	59.4	96.7	60.8	41.5	38.3				27.8			794.2	46.8
Laurel County, KY	21125	18	80.2	170	77.6	45.7	41.4	22.4			19.6	28	10.1	689.1	59.6
Lawrence County, KY	21127		104.6	197.8	64.2	57.3	52.5					25.6		935.7	76.8
Lee County, KY	21129		137.4	183.3	86.5	61.7	43.7								51.7
Leslie County, KY	21131		93.5	132.8	78.3	29.1					29.5			1029.3	85.8
Letcher County, KY	21133	25.7	117.6	186.7	75.7	66.4	33.5	15.9			21.4	19.8		845.5	84.5
Lewis County, KY	21135	22.9	84.6	145.6	75.6	60.4	50.1	30.8			25.7			658.8	71.6
Lincoln County, KY	21137	16.2	91.1	114.9	60.8	41	29.6	30.3			18.3	22.4		494	68.4
Livingston County, KY	21139		88.3	125.8	93.6	41.4	41.8					36.1			45.2
Logan County, KY	21141	28.4	96.3	116.5	85.2	56.3	28	17.7			19.2	21		564	66.2
Lyon County, KY	21143		74.7	126.7	42.1	59.6	39.8	38.7							56
McCracken County, KY	21145	16.6	79.1	159.8	72.5	53.2	26.9	9.1			14.9	24.4	10	551.9	52.5
McCreary County, KY	21147	22.6	120.2	130.2	94.1	42	45.2				30.4	29.8		832.9	99.2
McLean County, KY	21149		51.1	160.1	61.8	67.9	33.9								27.5
Madison County, KY	21151	11.1	76.5	79.6	115.6	49.7	29	19.3			17.7	12.8		457.1	67.1
Magoffin County, KY	21153	29	121.8	92.8	136.9	46.2	33.9					41.5		781.7	69
Marion County, KY	21155		78.7	91.7	71.4	54.1	35.2	24.8							53.4
Marshall County, KY	21157	15.5	68	115.3	71.7	51.3	32.6	17.3			14.5	23.3	10.5	549	57.2
Martin County, KY	21159		96	171.3	133	62.5	37.1							935.2	63.5
Mason County, KY	21161	21.1	68.9	113.1	84.2	66.1	34.7					18.8		927.5	72
Meade County, KY	21163	22.4	75.4	112.8	76.7	54.6	25.2	22.8			23.2	20.1		408.8	65.4
Menifee County, KY	21165		43.6	114.1											91.2
Mercer County, KY	21167	22.1	82.1	108.2	60.9	48.2	41.3	19.3				23.8			48.7
Metcalfe County, KY	21169		76.4	126.6	73.5	60.6									120
Monroe County, KY	21171		57.8	187.8	79.2	55.7	49.6					27			43.1
Montgomery County, KY	21173	16.1	79.8	158.8	50.2	47.1	36.3	13.4			15.2	14.7		941.1	40.2
Morgan County, KY	21175		87.7	145.4	69.2	53.8	28.6							732.6	64.4
Muhlenberg County, KY	21177	20.9	84	164.3	47.3	65.6	28.5	15.9			27.4	24.7		745.1	50.7
Nelson County, KY	21179	23.1	64.3	102.3	40.6	49.9	22.2	12.4			22	14.9		375.7	49.1
Nicholas County, KY	21181		83.2	146.6	79.1	41.5									94.1
Ohio County, KY	21183	13.4	97.2	152	53.1	39.2	40.3	14.2			19.5	33.4		645.7	41.7
Oldham County, KY	21185	19.4	64.3	114.6	33.9	78.9	33.7					17.7		469	49.9
Owen County, KY	21187		78.9	130.1	70.3	41	31.8							891.3	41.2
Owsley County, KY	21189		84.1	145.4	80.1										96.8
Pendleton County, KY	21191	27	68.8	91	84.5	44.9		24.5				24.7		815.6	78.5
Perry County, KY	21193	22.1	134.7	304.3	50.3	38.5	28.1	11.1			22.4	31.5		774.3	74.3
Pike County, KY	21195	25.3	102	207.3	102.6	55.6	47.8	20.1		5	25.6	31		847.8	83.7
Powell County, KY	21197		96.5	141.3	57.5	56.8	50.5					37.7		807	83.5
Pulaski County, KY	21199	18.3	77.8	129.1	58.5	49.3	32.9	16			22.2	17.9	7.9	550	53.2
Robertson County, KY	21201			174.4
Rockcastle County, KY	21203	31.3	71.5	172.1	77.6	52.5	43.5	21.4				27.9			53.7
Rowan County, KY	21205	19.1	63.8	131.6	67.8	54.9	34.9	16.4			19.9	16.7		500.5	63.1
Russell County, KY	21207	21.1	71.1	135.1	62.3	64.5	32.3	16.2				27.6			46.1
Scott County, KY	21209	14.4	82.8	120.8	55.1	43.7	46.4	17.9						530.6	55.4
Shelby County, KY	21211	17.8	72.4	157.2	32	79.3	33.4	12			13.6	12		536.5	54.9
Simpson County, KY	21213	20.9	63	138.1	95.8	56.1	27.2				24.4	24.2		639.9	41.6
Spencer County, KY	21215		72.8	161.1	59.5	72	28								59.9
Taylor County, KY	21217	28.9	82.3	121	42.2	50.4	31.7	14.3			25.3	18.8		602.4	34.8
Todd County, KY	21219		70.6	133.9	61.9	61.5	30.7							1037.8	55.1
Trigg County, KY	21221		58.6	133.4	54.2	40.3	54.8				37.4	20.9			62.2
Trimble County, KY	21223		67.3	120	63.7	75.2	37.8								53.8
Union County, KY	21225	25.3	101.6	159.5	68.7	54.8	43	27.6			25.9	29.3		733.3	50.4
Warren County, KY	21227	16.9	67.7	111.4	52.7	54.9	35.3	10.3			12.6	13.9	7.7	677.6	51.8
Washington County, KY	21229	25.9	35.9	96.3	59.5	47									25.3
Wayne County, KY	21231	15.8	80.6	145.3	61	32.9	36.2	19.6			24.2	21.5		496.8	80
Webster County, KY	21233		73.6	142.5	44.4	58.9	36.2								71.7
Whitley County, KY	21235	19.5	99.7	213.5	58.6	62.5	33.9	12.8			23.9	24.1	9.7	967.1	75.8
Wolfe County, KY	21237		87.1	247.2	122.7	67	51				55.1				114.6
Woodford County, KY	21239	14.8	95.2	101.9	54.8	46.6	31.8					23.4		533.8	57.1
Acadia Parish, LA	22001	20.4	78.8	136.4	82.4	49.4	47	25.7			21	22.2	8.6	823.6	50.6
Allen Parish, LA	22003		48.9	123.7	39.1	43.8	26.2	22.2			22.3	37.4		870	55.5
Ascension Parish, LA	22005	16.9	88.3	143.5	53.6	45	33.2	23.3			15.3	11.5	7	699.8	47.1
Assumption Parish, LA	22007		62.2	145.5	20.3	29.1	32.7							757.1
Avoyelles Parish, LA	22009	22.1	66.8	194.5	48.4	58.2	44.7	28.5			12.3	21.7		572.3	44.6
Beauregard Parish, LA	22011	13.1	81.6	131.8	64	69.6	42	27.6			35	19.7		792.7	50
Bienville Parish, LA	22013		79.4	60.1	129.8	57.9	48.2								53.5
Bossier Parish, LA	22015	15.9	76.5	109.7	37.5	49.2	35.7	12.9			16.5	19.8	9.9	582	73.8
Caddo Parish, LA	22017	14.7	73	89.7	30.4	47.4	34.1	9	6.3	4.3	15.4	21.1	10.4	655.7	60.9
Calcasieu Parish, LA	22019	16.4	72.9	126.9	47	49.1	36.2	13.1		3.7	15	13.7	8.1	711.3	38.7
Caldwell Parish, LA	22021		69.5	87.9	159.3	57.4									64.2
Cameron Parish, LA	22023		76.1	120.7	59.9		42.8
Catahoula Parish, LA	22025		79.2	115.7	182.2	39.8	40.7				49.2				34.1
Claiborne Parish, LA	22027		54.1	95.7	73.3	58.4	26.7								31.7
Concordia Parish, LA	22029		53.8	115.9	76.7	50.4	49.5	35						823.7	51.3
De Soto Parish, LA	22031		73	163.2	32.1	95.3	36.2	23.9			23				44.1	3.6
East Baton Rouge Parish, LA	22033	16.5	54.5	104.8	51.4	40.8	32.9	14	1.8	2.4	10.8	14.9	6.2	509.6	42.8
East Carroll Parish, LA	22035			137.7
East Feliciana Parish, LA	22037		58.5	92.4	165.1	54	36.9	28.1						850.1	63.7
Evangeline Parish, LA	22039	27.3	73.9	169.3	66.3	76.8	32.6	29.1				33.2		594.1	28
Franklin Parish, LA	22041		62.4	217.7	93.4	33.4	36	29.2			37.9	29.6		986.8	63.8
Grant Parish, LA	22043		70.8	168	54.2	47.5	28.2	37.3						1178.3	59.9
Iberia Parish, LA	22045	12.5	85.5	119.1	55.5	32.9	36.1	13.9			23.3	12.7		677	44.9
Iberville Parish, LA	22047		54.2	92.9	52.2	61.4	24.5							823.5	69.7
Jackson Parish, LA	22049		83.1	164.9	100.9	74.3	33.7								22.5	9.1
Jefferson Parish, LA	22051	17	70.9	117.2	50.4	48.1	38.4	17.2	2.2	3.4	9	30.7	12.3	621.4	49.2
Jefferson Davis Parish, LA	22053	12.4	65.1	122	80.2	53.3	37.6	24.7			14.4	12.8		791.9	58.4
Lafayette Parish, LA	22055	12.4	70.3	93.5	46.1	52.1	36.4	14.6		2.9	8.5	16.6	5.5	692.5	42.7
Lafourche Parish, LA	22057	14.6	44.9	122.3	52.1	36.8	31.5	16.1			15.8	16.1	5.8	712	29.1
La Salle Parish, LA	22059	22.9	65.6	165.4	76.7	62.2	35.2				34.6	35.6			44.5
Lincoln Parish, LA	22061	20.4	40.2	49.4	37.1	56.2	29.6	15.9			18.3	16.6		987.7	52.2
Livingston Parish, LA	22063	22.9	66	113.6	81.5	49.1	29.2	24.5			20.5	21.6	10	648.8	61.1
Madison Parish, LA	22065		61.8	313.8	64.9	98.5									84
Morehouse Parish, LA	22067	17.6	76.1	102.8	78.3	44.2	35.8	30.7				21.1		744.1	35.2
Natchitoches Parish, LA	22069	27.5	70.7	160.7	72.6	54.5	29	19.7			28.4	18.9		711.3	45.3	8.3
Orleans Parish, LA	22071	14.6	59.3	87	39.6	42.2	37.9	13.3	4.1	5.7	5.3	24	13.9	533	36.1
Ouachita Parish, LA	22073	17.8	66.7	55.7	90.5	43.7	38.7	12.4		4.5	14.8	13.5	6	882.7	62
Plaquemines Parish, LA	22075	41.4	59.6	163.2	63.5	47.7	30.9					25.5		605.8	58.7
Pointe Coupee Parish, LA	22077		51.6	137.1	40.5	40.8	34.9				26.7				35.9
Rapides Parish, LA	22079	14.6	61.5	141.7	56.5	54.8	34.4	12.8		5.1	17.2	15.4	5.3	720.4	58.3
Red River Parish, LA	22081		48.6	96.6	115.9	72.3									44
Richland Parish, LA	22083	18	79.5	193.3	45.6	52	25.1				22.2			1125.2	63.5
Sabine Parish, LA	22085	20.1	83.4	179.9	49.2	46.9	36.8	18			33			1002.1	41.9
St. Bernard Parish, LA	22087	19.1	90.7	154.4	73.6	50.7	36.5	22.5			17	51.7	6.8	825.7	49
St. Charles Parish, LA	22089		64	125.4	69.8	49.7	34.4	15.1			14.9	15.2	10.2	651.6	42.7
St. Helena Parish, LA	22091		94.6	132	96.7	91.7									57.8
St. James Parish, LA	22093		41.4	128.5	29.3	48.8
St. John the Baptist Parish, LA	22095	27.7	64.1	157.8	68.7	66.1	29.8	19.5			40	21.1		575.2	43.1
St. Landry Parish, LA	22097	12.2	77.9	124.6	56.7	50.7	26.2	18.7			18.1	21.7	11.5	733.6	46.8
St. Martin Parish, LA	22099	17.2	80.3	158.8	33.3	52.4	37.9	18			16	14.8		803.9	49.2
St. Mary Parish, LA	22101	11.8	81.7	114.1	47.5	36.4	26.7	26.6			20.4	27.6		624.2	49.3
St. Tammany Parish, LA	22103	16.4	79.5	93	44.5	50.4	35.8	17.4	2	3	12.7	28.3	7.1	533.3	50.2
Tangipahoa Parish, LA	22105	14	68.2	165.2	54.2	75.2	37.5	23.6		7.3	19.9	28.6	10.9	574.4	57.3
Tensas Parish, LA	22107		95.2	182.4
Terrebonne Parish, LA	22109	15.3	68.8	135.5	45.2	51.4	36	12.2			12.7	20.1	5.2	672.5	50.8
Union Parish, LA	22111		71	137.2	59.5	46.7	20.8	26.4			32.1	27.6			49.4
Vermilion Parish, LA	22113	17.1	71.7	137.8	53.1	53.6	42.9	22.6			12.7	16.2		596.6	32.5
Vernon Parish, LA	22115	17.4	82.8	145.6	75.3	44.7	37.5	21.9			13.9	14.1		450.8	53.8
Washington Parish, LA	22117	20.2	79	208.6	53.2	56.8	31.1	12.1			27.1	39.4		642.9	73.7
Webster Parish, LA	22119	26.8	83.2	176.7	43.1	56.1	26.9	17.1			21.3	14.6	12.5	1115.1	50.9
West Baton Rouge Parish, LA	22121		73.8	90.7	45.9	53.1	29.7				30.1	28		1118	43.5
West Carroll Parish, LA	22123		61.9	85.2	127.8	40.4	29								43.3
West Feliciana Parish, LA	22125			128.3	80.7	60.6									55.5
Winn Parish, LA	22127	23.4	68.2	139.4	59.5	52.4	25					46.5			52.6
Androscoggin County, ME	23001	15	79.1	101.5	39.7	46.7	38.8	14.9	4.5		7.7	13.8	3.5	646	64.8
Aroostook County, ME	23003	18.5	60.8	121.5	44.3	36.5	27.8	17.2			10.6	8.1		543.5	48.8
Cumberland County, ME	23005	20.3	69.8	66.7	35.6	36.9	32.2	13.3	2.4		7.9	15	6.1	530.9	48.8
Franklin County, ME	23007	22.5	63.8	85.5	44.3	44.8	34.2	10.7				11		504	61
Hancock County, ME	23009	18.5	67.9	109	39.3	48.3	35.1	11.9			13.5	14.3		436.2	45.7
Kennebec County, ME	23011	16.6	72.5	88.5	36.9	40.4	35.7	12.9			10.7	16.5	6.2	530.3	55.6
Knox County, ME	23013	17	53.8	95.9	23.5	35.9	31.2	12.2			10.3	13.5	8.8	459.9	53.1
Lincoln County, ME	23015	15.5	75.2	62.3	26	34.5	26.9	7.9			8.7	8.3		383.3	55.3
Oxford County, ME	23017	11	70	90.2	36.8	41.4	32.9	16.6	5.8		19.7	15.8	9	670.4	66.1
Penobscot County, ME	23019	18.1	71.3	112.1	52.2	44.3	36.2	10.4	2.8		7.5	16.9	7.8	698.9	60.2
Piscataquis County, ME	23021	18.8	69.3	110.6	43.4	25.4	29.3								63.4
Sagadahoc County, ME	23023	13.7	68	88.9	39.5	52.8	31.7	20			9.9	11.8		372.2	69.6
Somerset County, ME	23025	24	67.8	125.9	40.6	38.2	28.8	12.1			13.1	14		492.7	72.3
Waldo County, ME	23027	17.4	71.9	97.2	39.9	46	25.4	11.5			8.1	12.1	9.8	706.8	58
Washington County, ME	23029	22.3	77.1	115.3	42.6	46	39	23.6			19.2	12.8		367.1	58.1
York County, ME	23031	15.2	72	94	29.9	36.3	33.3	10.5	3.2		7.1	12.1	5.6	559.4	47.4
Allegany County, MD	24001	21.2	57.5	156	37.7	48.9	32.8	9.2			9.4	7.2	6.2	805.1	63.9
Anne Arundel County, MD	24003	16.2	77.9	118.3	36.8	49.1	37.7	9.1	3.8	1.9	6.8	6.9	5.4	600.1	58.2	2.3
Baltimore County, MD	24005	18.2	73	119.4	29.4	44.6	36.2	9	3.2	1.9	5.8	7.5	5.5	600.2	47.8
Calvert County, MD	24009	25.4	77.9	120.1	35	51.3	40	6.2			18.9	7.4	6.2	462.5	79.2
Caroline County, MD	24011	22.7	85.9	135.8	41	52.2	45	18.8			17.1			590.6	69.8
Carroll County, MD	24013	20.3	65.3	120.9	34.2	45.4	35.2	9.8	2.2		8.1	7.6	5.4	382.5	51.1
Cecil County, MD	24015	22.5	88.1	144.3	36.1	34.3	35.6	8.7	4.7		18.2	10.6	6.6	664.5	68.3
Charles County, MD	24017	23.2	79.5	123	41.2	40.9	38.3	7.9			8.4	7.7	7.4	643.8	62.7
Dorchester County, MD	24019	18.6	83.8	150.5	45.3	33.3	26.6							776.1	51.6
Frederick County, MD	24021	16.9	50.1	114	36.6	44.4	33.6	6.5		1.9	9.2	7.4	4.2	430.1	51.7
Garrett County, MD	24023	20	41	157.2	35.8	43.4	45.1				15.6			734.3	66.8
Harford County, MD	24025	14.5	70.2	134.4	30.2	47.1	31	10.7		1.9	7.3	7.4	5.2	439.6	42.4
Howard County, MD	24027	10.8	52.1	84.7	26.8	40.9	31.4	6			4.2	7.8	4.3	440.6	41.2
Kent County, MD	24029	22.4	63.6	100.9	28.1	36.7	26.9							1012.7	47
Montgomery County, MD	24031	10.9	41.8	71.5	22.7	28.1	31.2	4.7	1.9	1.1	4.1	6	5	441.9	28.9	6.9
Prince George's County, MD	24033	17.8	70.7	134.7	35.1	39	40.1	10	4.6	3	9.2	8.6	6.2	1004.8	47.8
Queen Anne's County, MD	24035	15.8	75.2	92.6	28.9	37.4	38.8	8.4			14.3	11.3		450.2	53.4
St. Mary's County, MD	24037	21.5	71.3	132.4	28	44.7	28.5	14.3			11.6	5.6	4.8	568.2	58.7
Somerset County, MD	24039		87.3	234.5	27	27.9	34.5								55.5
Talbot County, MD	24041	14.8	67	81.5	20.9	40.5	34.6	6.7				8.7			45.2
Washington County, MD	24043	16.3	66.3	133.5	33.9	53.8	39.3	17.8			9.7	8.5	5.8	555.7	61.6
Wicomico County, MD	24045	22.5	88.7	155.4	39	35.5	45.7	10.9			10.2	5.2	5.7	629.6	48.1
Worcester County, MD	24047	13.2	71.8	108.3	26.5	34.9	34.6	7.1			11.6	6.6		497	31.1	4.1
Baltimore city, MD	24510	18.4	94.7	175.5	42.1	48.8	44.1	11.7	5.5	3.7	7.4	13.6	6.9	612.2	63.8
Barnstable County, MA	25001	13.7	64	52.6	29.6	34	38.5	8.5	2.6		7.3	10.9	4.8	459	37
Berkshire County, MA	25003	18.2	66.6	89.2	46.3	35.8	33.7	12.2	3.3		7.6	11.8	7.1	286.2	55.5	1.8
Bristol County, MA	25005	15.4	55.8	107.8	40.6	38.3	33.9	14.9	3.5	0.8	6.6	12.1	4.2	474.9	36.3
Dukes County, MA	25007		58.8	71.3	33.2	33.5	42.3								26.8
Essex County, MA	25009	16.9	70.6	92.7	38.9	38.7	33.5	13.2	2	1.2	4.4	12.4	5	398.1	43.7
Franklin County, MA	25011	22.2	55.6	79.1	44.5	43.6	42.6	10.1			5.7	11		319.4	47.4
Hampden County, MA	25013	16.8	67.1	91.3	52.2	38.9	34.9	16.8	3.4	1.7	5.4	10.9	5.6	463.6	45.1
Hampshire County, MA	25015	14.9	55.7	80.8	56.3	43.1	32.2	12.4			7.1	9.5	6.5	364.2	42.4	0.9
Middlesex County, MA	25017	15.2	62.6	80.5	33.3	35.9	35.6	12.4	2	0.6	3.9	10.4	4	395.6	39.1
Nantucket County, MA	25019		51.2	75.2		42.8	46.4								39.8
Norfolk County, MA	25021	16.9	70.1	82.6	38	32.7	34.2	14.7	1.7		3.5	9.4	4.6	348.6	41.3
Plymouth County, MA	25023	16.9	75.7	96.3	51.3	33.5	33.6	14.3	1.8		6.1	11.3	3.9	446	49.2
Suffolk County, MA	25025	18.9	78.6	93.2	38.9	34.7	35.2	15	2.2	1	3.7	15.4	3.9	398.6	45.1
Worcester County, MA	25027	19	67.3	94.3	44.1	40	35.4	12.1	2.4	1.3	6	11	4.3	467.5	53.2
Alcona County, MI	26001	14.9	59.7	111.1	38.9	40.6	30.3								64.7
Alger County, MI	26003		77.3	108.6	43.8	71.1									43.7
Allegan County, MI	26005	16.9	55.1	96.7	41.2	45.3	28.3	9.4			11.7	18	5.7	670	50.3
Alpena County, MI	26007	19.1	61.9	123.1	34.4	39.4	33.5	7.8			8.4	18.8		646.9	54.1
Antrim County, MI	26009	17.9	56.5	105	29.3	34.5	46.8	14			15.4	13.9		644.2	41.7
Arenac County, MI	26011	16.9	53.2	176.5	48.4	46.1	24.9	15.5							58.2
Baraga County, MI	26013		77.9	164		43.8	35.4
Barry County, MI	26015	16.7	58.9	93.5	45.3	43.7	31.4	13.7			13.8	16.4	7.8	591.8	54.5
Bay County, MI	26017	13.3	72.7	143.8	39.3	32.1	31.7	12.1	3.1		9.6	11.3	5.1	565	47.9
Benzie County, MI	26019	22.3	55.6	109	25.2	42	25				23.5			761.4	45.1
Berrien County, MI	26021	12.9	64.4	101.7	39.2	57.5	31.2	7.7	3.8		9.1	18	6	601.6	49
Branch County, MI	26023	19.7	75.9	137.5	34.1	48.3	31.1	15.3			8.5	13.1		751.6	52.6
Calhoun County, MI	26025	14.7	68.6	122.9	37.2	55.9	37.3	10.9	4.4		11.5	19.9	5	887.7	73.9
Cass County, MI	26027	15.1	82.4	125.2	34.3	51.7	35.4	13.7			14.7	19.2	9.3	651.1	55.2
Charlevoix County, MI	26029	11.5	70.1	99.1	42	51	31.3					13.2		485	39.8
Cheboygan County, MI	26031	11.3	50.8	120.5	39.6	36.3	35.5							487.2	55.4
Chippewa County, MI	26033	16.5	57.4	100.7	40.3	45.7	22.8				12.9	16.3		670.9	32.1
Clare County, MI	26035	14.5	84.6	147.1	45.2	54.3	35.1	13.1			15.9	23.6		853	72
Clinton County, MI	26037	16.7	47.3	95.8	40.8	56.2	33.6	9.9			8.9	13.9	6	471	28.5
Crawford County, MI	26039	22.6	62.8	138.2	40.5	48.8	27.2					26.6		1319.3	73.6
Delta County, MI	26041	18.2	57	106.4	27.3	40.1	35.7	8			10.1	12.8	10.5	719.4	46.5
Dickinson County, MI	26043	18	53.2	92	46	57.3	23.3							506.1	29.5
Eaton County, MI	26045	16	52.2	100.8	51.4	44.4	33.5	11.3			11.7	12.1	5	385.9	46.9
Emmet County, MI	26047	12.6	59.6	112.6	29.4	35.1	24.4				15.8	14.1		597.6	63	2.7
Genesee County, MI	26049	18.7	73.7	152.4	47.3	57.1	39.6	19	4.4	1.8	10.3	9.8	7.1	697.3	59.9
Gladwin County, MI	26051	12.3	75.5	119.6	41.2	44.8	31.1	20.3			15.6	20.7		985.4	48.4
Gogebic County, MI	26053	20.2	46.8	138.5	26.8	59.5	42.7								42.8
Grand Traverse County, MI	26055	11	49.9	78.8	30.9	35.5	26.3	5			8.3	15.3	8.1	622.3	39.3
Gratiot County, MI	26057	28.7	51.6	153.3	41	56	33.4	20.5			13.3	16.5		627.8	51.8
Hillsdale County, MI	26059	21.3	58.8	120.5	44.8	43.1	39.4	11.7			21.2	14.6		706.2	45.6
Houghton County, MI	26061	18.3	67.1	140	29.4	69.1	31.4					15.1		573.2	42.9
Huron County, MI	26063	22.3	45	119.1	43	50.5	31.8	11.4			10.2	8.3		548.7	39.7
Ingham County, MI	26065	14.8	57.8	103	54.9	45.4	32.9	14.2	2.5	3.6	7.4	13.2	7.8	456.7	49.5
Ionia County, MI	26067	16.4	68	108.4	42.5	56.8	35.1	16.3			13.9	14.7		598.8	54.2
Iosco County, MI	26069	22.8	70.1	118.1	74	54.8	31.2	13.1			12.5	15.1		505.8	48.2
Iron County, MI	26071		73.5	130.2	33.3	41.4	41.1	11.2				14.9			27.5
Isabella County, MI	26073	17.6	70.8	118.1	36.9	60.9	30.2	13			8	14.9	10.4	824.4	50.4
Jackson County, MI	26075	15.5	67.5	115.3	44.7	54.2	35.6	10.6	3.4		10.2	11.9	7.5	767.6	62.8
Kalamazoo County, MI	26077	14.3	59	85.9	43.8	43.6	34.5	7.8		2.6	6.6	17	7.5	632.3	50.9
Kalkaska County, MI	26079		69.8	114.5	26	56.9	29.7							594.9	52.6
Kent County, MI	26081	14.8	54.9	97.8	27.4	39.8	32.3	8	2.5	1.5	8.7	14.1	5.7	612.2	44.5
Keweenaw County, MI	26083			109.8
Lake County, MI	26085	26.5	59.1	132.8	39.8	55.7	34.2					30.5			82.5
Lapeer County, MI	26087	16.9	63.6	129.5	56.9	47.2	36.5	14.2			10.9	12.3	5.1	496.2	50.4
Leelanau County, MI	26089		41.1	42.1	18.7	37.6	29.8							901.6	27.2
Lenawee County, MI	26091	14.7	64.9	111.5	31.9	49.7	31.5	9.1			9.8	9.1		558.1	66.9
Livingston County, MI	26093	14.8	63.9	116	37.6	36	34.2	10.6	2.3		9.5	9.7	6.4	491.4	48.2
Luce County, MI	26095		80.3	116		40.6									57.9
Mackinac County, MI	26097		87.9	134.7	21.8	50.3	38.5								56.2	1.9
Macomb County, MI	26099	17.4	67.8	137	34.4	42.4	40.2	12.2	3.4	2.2	5.6	11.1	6.1	514.5	45.8
Manistee County, MI	26101	22.2	53.7	99.2	42.5	42.3	25.7	9.3			12.4	28.5		658.6	46.3
Marquette County, MI	26103	11.5	60.6	129.9	36.9	52.6	30.8	6.8			7.8	16.7		431.1	49.7
Mason County, MI	26105	12.5	69.2	109.5	36.9	46.5	34.1	15.9						625.8	51.7
Mecosta County, MI	26107	16.8	67.2	115.2	43.5	54.2	24.7	12.7			14.1	11.2		708.4	47.1
Menominee County, MI	26109	11.7	67.2	95.5	34.8	39.6	33.9								49.5
Midland County, MI	26111	15.8	51.8	102.6	30.1	37.3	31.3	6.1	4.2		8.4	10.1	8.2	716.8	38.9
Missaukee County, MI	26113	24.7	59.4	120.2	38.4	50.4	27.2								64.9
Monroe County, MI	26115	18.8	67.4	141.6	34.6	45.9	32.2	13.3	3		12.2	17	5.3	594.7	58.7
Montcalm County, MI	26117	16.1	68.1	120	45.9	62.3	39.8	19.8			18.2	18.9	7	595.9	62.4
Montmorency County, MI	26119		63.3	127	34.2	44.8	32.8								47.4
Muskegon County, MI	26121	13.7	69.3	115.9	32	47.5	35.9	11.3			11.5	16.7	4.7	696.9	57.2
Newaygo County, MI	26123	18.6	72.7	120.3	31.7	48.8	30.5	10.7			19.2	17.5	9.7	633.3	55.8	1.5
Oakland County, MI	26125	13.5	59.8	115.7	35.6	40.1	34.2	10.5	4.1	1	5.4	9.2	5.7	444.2	45
Oceana County, MI	26127	14.1	37.3	132.9	39.7	42.9	26.8	11			13.8	18.2		659.1	50.6
Ogemaw County, MI	26129	19.1	92.4	141.5	46.8	36.8	26.1					16.2			81.1
Ontonagon County, MI	26131		57.3	150.7	32.6	52.6	36.7								26.3
Osceola County, MI	26133		64.4	154	29.5	43.9	30.4	12.1			13.7			876.5	55.9
Oscoda County, MI	26135	22.6	69.4	105	26.5	33.5	45								52.4
Otsego County, MI	26137	13.3	54.7	99.5	39.2	43.6	24.7	16				14.5		499.4	59.3
Ottawa County, MI	26139	13.1	37.2	80.3	38	33	29.5	8.3	2		6.9	8.6	5.4	611.7	28.6
Presque Isle County, MI	26141	17.4	64.9	101.5	22.7	28.3	18.2							1209.3	40.8
Roscommon County, MI	26143	20.4	90	146.7	34.9	49.2	24.2	11.1				18.7		814	61.5
Saginaw County, MI	26145	13.2	63.8	120	39.6	42.2	29.9	12.4	4.5		12.2	11.8	5	509.6	59
St. Clair County, MI	26147	17.6	81	135	45.9	42.7	40.2	9.5	3.3		9.1	11.7	6	669.7	57.3
St. Joseph County, MI	26149	25.2	74.2	143.7	44.6	49.3	32.4	15.9			18.1	14.2		703.1	45.6
Sanilac County, MI	26151	13	57.1	141.6	35.7	47.1	36	12.2			15.1	11.3		620.2	46.8
Schoolcraft County, MI	26153	33.1	79.4	129.6	49.3	46.7	40.1								61.2
Shiawassee County, MI	26155	15.7	47.4	119.6	41.1	51.9	33.3	18.6			16.8	15.6		776.3	54
Tuscola County, MI	26157	16.8	67.2	121.8	43.2	46.5	35.5	13.5			14.3	10.2		700.7	45.5
Van Buren County, MI	26159	18.9	56.1	106.3	50.7	46.9	35.2	10.1			12.4	21.8	7.5	512.6	62.4
Washtenaw County, MI	26161	14.5	58.5	92.5	30.9	36.1	31.3	11.3	3	1.4	4.1	9	5.4	532.3	49.9	4.3
Wayne County, MI	26163	18	74.4	167.3	42.2	41.2	36.8	13.3	3.2	3.2	5.4	15.6	6.8	562.3	51.1
Wexford County, MI	26165	17.8	63.1	134.6	34.4	43.2	25.9	14.2			14.4	21.5		792.5	71.6
Aitkin County, MN	27001		62.7	68.8	45	21	29.2								25.1
Anoka County, MN	27003	15.4	74.1	63.3	30.1	39.2	33.6	8.7	3.1	1.5	7.9	19.7	3.5	399.9	49.9
Becker County, MN	27005	12.8	48.9	87	42.7	44	24.5	11.2						742	33
Beltrami County, MN	27007	23.7	62.7	52.3	34.8	33	22.2				14			533.8	48.9
Benton County, MN	27009	11.6	47.3	118.1	35.1	47	46.9	13.5			14.3			688.9	49.4
Big Stone County, MN	27011		49.8	87.2		35.7
Blue Earth County, MN	27013	13.7	49.8	60.5	38.1	34.8	36				10.2	6.8		307.3	44.1
Brown County, MN	27015	15.3	46.1	49.9	22.5	27.3	27	12.2						450.5	25.9
Carlton County, MN	27017	12.5	60.9	81.5	34.9	46.3	38.5					8.9		400	33.8
Carver County, MN	27019	13.6	42.6	41.6	17.4	32.5	33.7				8	8.8		296.9	26.4
Cass County, MN	27021	12	54.7	81.9	16.9	45.3	23.5				16.3	12.5		606.7	37.4
Chippewa County, MN	27023		35.1	60.6	29.5	31.6	24.9								23.5
Chisago County, MN	27025	11.4	63.8	67.9	42.5	45	38.3	12.2			11.5	15.7		416.6	48.4
Clay County, MN	27027	17.6	40.3	62.6	29.5	35.5	28.4					11.9	8.3	856.4	39.5
Clearwater County, MN	27029		34.1	113.6		46.8
Cook County, MN	27031		74	55.1
Cottonwood County, MN	27033	17.6	32.1	75.7	34.9	30.1	45								19.7
Crow Wing County, MN	27035	15.4	55.8	67.6	30.2	37.5	27.9	7			15.6	15.2	10.1	496	41.3
Dakota County, MN	27037	17.1	57.2	56.7	28.9	41.3	35.7	7.7	2.5	1.1	5.3	13	4.4	402.9	45.3
Dodge County, MN	27039		36.6	77.6	40.8	23.6	27							621.9	28.6
Douglas County, MN	27041	13.3	42.3	67.4	28.4	43	28.7	7.1				7.9		513.1	25.3
Faribault County, MN	27043	12.4	47.8	97.7	28.2	43.7	25.7								32.4
Fillmore County, MN	27045		29.5	66.2	18.9	24.5	36.6					21.7		655	29.8
Freeborn County, MN	27047	24.8	34.4	68.4	31.1	36.4	34.8				11.6	10		584.6	30.9
Goodhue County, MN	27049	13.6	42.6	59.1	25.1	40.9	35.1				15.5	12.9		382.5	38.9
Grant County, MN	27051		57.4	82.1	32.7											1.6
Hennepin County, MN	27053	14.6	56.6	45.7	28.6	36.8	34.1	9.6	2.6	1.3	5	17.2	5.6	398.6	42
Houston County, MN	27055		49.5	51.8	31.2	29.8	28.3					15.9		651.1	29
Hubbard County, MN	27057		53.3	83.7	34.2	32.9	29.1							590.7	45.2
Isanti County, MN	27059	11.9	44.2	60.6	37.9	47.3	31.2				11.4			502	27.3
Itasca County, MN	27061	17.1	62.2	80.8	37.1	40.9	29.9	8.7	7.9		19.4	16.4		582.8	31.8
Jackson County, MN	27063		31.1	50.9	23.4	42.9	26.3								28.5
Kanabec County, MN	27065		62.6	53.8	31.2	42.2	42.6								28.9
Kandiyohi County, MN	27067	15.3	45.1	56.4	37	42.9	42.5	7.1			11.1	12.2		356.7	26.9
Kittson County, MN	27069			108.4
Koochiching County, MN	27071		79	89.3	41	55.3	34.7	17.3						896.9	33.6
Lac qui Parle County, MN	27073		28.7	74.1
Lake County, MN	27075		60.4	63.4	29.2	44.8	26.2							1171	42.9
Lake of the Woods County, MN	27077		83.5	51.1	63.5	75.5
Le Sueur County, MN	27079	15.2	48.1	56.9	42	25	36.2	12.7							16.8
Lincoln County, MN	27081			66.3		57.4
Lyon County, MN	27083	15.2	46.5	84.3	29.3	35.7	27.8							698.4	37.4
McLeod County, MN	27085	18.8	33.5	63.4	30.2	37.5	24.9	10.3				15.9		454.2	23.8
Mahnomen County, MN	27087			74.3			78.6
Marshall County, MN	27089		35.1	75.3		23.6	30.4
Martin County, MN	27091	12.9	38.7	73.7	10.9	23.6	39.8	8.9				11.5			32
Meeker County, MN	27093	20.1	48.8	67.9	35.9	37.8	28.2	12.7							29
Mille Lacs County, MN	27095	12.4	58	49.6	31.9	38.3	33	10.8			26.3	15.9		746.6	41.2
Morrison County, MN	27097	16.1	52.6	73.7	32.3	38.5	13.2	10.1			13.3	15.2		689.5	39.5
Mower County, MN	27099	13.3	55.7	62	30.8	32	37.8				10.3	12.5		331.1	38.3
Murray County, MN	27101		41	69.2		40.1	40.6
Nicollet County, MN	27103	20.2	46.7	41.8	34.5	33.7	32.7					15.3		488.8	26.3
Nobles County, MN	27105	18.8	29.8	48.1	42	29.2	32.1								32
Norman County, MN	27107		60.4	66.1		50	38
Olmsted County, MN	27109	11.5	47.6	57.7	16.9	28.1	32.7	5.4			7.9	12.1	4.2	511.3	40.3
Otter Tail County, MN	27111	17.5	41.1	72.5	27.3	37.1	28.4	5.4			12.5	9		346.9	30.9
Pennington County, MN	27113		39.8	80.3	24.9	49.6	22							691.6	29.5
Pine County, MN	27115	18.1	68.7	82.2	52.4	34	35	12.6			18.2			689.1	38.5
Pipestone County, MN	27117		31.7	41.9	21.7	52.1	25.6	22.2							31.2
Polk County, MN	27119	16.9	46.9	90.1	19.6	38.8	30.6	9.9				11.1		633.6	26.3
Pope County, MN	27121		44.2	56.8	19.8	50.3									24.8
Ramsey County, MN	27123	16.7	61.2	52.1	27.9	41.5	31.8	10.9	3.2	1.1	5	12.6	5.6	546.7	43.1
Red Lake County, MN	27125		88.3	83.1		68.2
Redwood County, MN	27127	21.8	43.3	73.6	41.8	37.1	32.5	14.3							25.8
Renville County, MN	27129	21.1	42.1	86.3	24.1	44.7	32.3				19.6				34.7
Rice County, MN	27131	23.4	48.5	60.2	28.8	30.9	26	8.8			15.6	16.8	7.5	417.8	31.2
Rock County, MN	27133		30.1	58.4	37.8	41.1	54.8								30.7
Roseau County, MN	27135		28.3	116.1	33.8	37.3	33.1							725.9	25.6
St. Louis County, MN	27137	15.8	62.5	86.1	38.1	42.9	32.4	10.2	6.2		9.9	18.4	7.4	545.5	51.3
Scott County, MN	27139	14.7	61.5	59	25.7	41.5	36.4				9.2	11.5		313	40.7
Sherburne County, MN	27141	12.5	63.4	73.9	35.1	51.1	28.7	11.5			7.7	15.8	5.8	432.6	48.7
Sibley County, MN	27143	24.4	39.3	84.4	32.5	46	43.4								18.1
Stearns County, MN	27145	13.9	42.9	51	24.2	26.1	25.2	7.2			8.8	11.4		491.4	29.6
Steele County, MN	27147	12.4	46.6	69.8	22.9	29.8	32.9				9.5	9.2		407.3	30.4
Stevens County, MN	27149		33.4	54.5	30	38.9
Swift County, MN	27151	23.4	35	86.7		50.8	24.8								16.5
Todd County, MN	27153	10.9	43.9	49.7	39.6	36.6	42.4	11.7			13.9			432.7	27.6
Traverse County, MN	27155			135.6
Wabasha County, MN	27157	17.5	56.8	70	32.3	31.5	32.7				21.9			471.7	41.9
Wadena County, MN	27159	19.1	45.2	121.4	18	49.6	42.8								28
Waseca County, MN	27161		48.9	70.4	38.6	39	28.1								44.6
Washington County, MN	27163	16.4	56.7	52.7	31	41.5	31.5	10	2.7		5.8	10.2	4	461.8	48.1
Watonwan County, MN	27165		35	106.7	20.5	36	25.7
Wilkin County, MN	27167		66.7	83.2		47.2									42.6
Winona County, MN	27169	18.8	55.4	69.3	38.8	38.5	33.9				14.8	7.4		684.2	31
Wright County, MN	27171	14.8	60	53	31.1	39.7	27.3	10			11.5	17.1	6.3	423.6	36
Yellow Medicine County, MN	27173		62.2	76	21.6	40.1	45.5								25.4
Adams County, MS	28001	16.1	78.1	115.6	79.8	41.5	27.5				26.8	21.3		841	52
Alcorn County, MS	28003	20.3	68.5	98.7	103.5	83	30	12.8			30.7	31.8		654.8	60.8
Amite County, MS	28005		48.8	126.3	53.5		30.3								32.1
Attala County, MS	28007		49.4	67.4	56.9	65.2	22								52.5
Benton County, MS	28009		68.6	85	127.7	43.3
Bolivar County, MS	28011	19.5	50.3	155.3	84.3	55.8	33.9	26.5			27.5				32.6
Calhoun County, MS	28013		58.9	181.3	65	70.9									47.1
Carroll County, MS	28015		57.8	87.1	73.2		40.6								51.2
Chickasaw County, MS	28017		60.2	140.4	63.3	27.9	32.7					38.8		846.7	35.5
Choctaw County, MS	28019			127.6	74.5	35.4									59.2
Claiborne County, MS	28021			139.7	116.2
Clarke County, MS	28023	23.8	20.5	119	98.7	38.3	26								31.4
Clay County, MS	28025		50.7	152.9	44.7	49.3									37.8
Coahoma County, MS	28027	30.7	47.8	124.4	77.5	52.3	43.5								71.7
Copiah County, MS	28029		54.3	148.9	55.9	48.6	35.2	16.6			34.2	19.3		856.5	46.7
Covington County, MS	28031		51	110.2	83.3	43.7	34.5				23.6	27.4		1185.5	41.1
DeSoto County, MS	28033	13.4	82	152.4	40.5	49.1	38.2	12.3			15.8	19.6	5.4	630.4	63.2
Forrest County, MS	28035	19.2	70.6	125.1	68.5	64.6	38.9	22.5			20	15.6	8.6	702.9	59.9
Franklin County, MS	28037		51.3	103.2	120.7
George County, MS	28039		59.4	179	42.5	83.5	33.9				23.1	25.7		939.5	67.8
Greene County, MS	28041		74.7	205.3	37.7	65.7	49.5				35.7				48
Grenada County, MS	28043	21.5	65.1	129.9	111.3	82.4	31.9	18.2			29				53.8
Hancock County, MS	28045	9.7	78.9	124.6	78.1	49.9	32.6	12.7			20.8	52.1	13.4	735.7	64.2	7.4
Harrison County, MS	28047	18.6	94.6	197.5	54.2	48.9	37.8	18.5	4.1	4.7	13.8	34.6	10.6	833.3	51.9
Hinds County, MS	28049	13.8	45	94.5	59.9	38.4	21.2	11.3		6.4	19.8	7.7	12.2	692.3	40
Holmes County, MS	28051		118.8	101.9	120.4	67.1									88.3
Humphreys County, MS	28053			164.2	85.6										78.4
Itawamba County, MS	28057	15.1	63.9	152.4	74.3	64.5	23.7	16.1			32.1			877.2	60.1
Jackson County, MS	28059	16.6	80.1	126.8	76.1	59.9	33.4	13.5	3.4	3.9	14.7	38.7	11	706.2	63.6
Jasper County, MS	28061		67.7	150	70	46.3	37.8								43.8
Jefferson Davis County, MS	28065		77.8	82.5	130.4	44.3									49.2
Jones County, MS	28067	15.1	71.7	132.6	73.2	45.4	23.8	11.8			26.8	24.7		705.4	52.3
Kemper County, MS	28069			162.3	81.9
Lafayette County, MS	28071		64	102.7	58.7	39.4	18.4				27.8			586.4	51.6
Lamar County, MS	28073	19.1	79.3	111.6	68.7	53.1	32	17			18.9	18		712.1	59
Lauderdale County, MS	28075	19.6	80.4	104	65.3	54.3	31.5	17.3			15.8	15.5		827.6	68.3
Lawrence County, MS	28077		55.4	158.6	103.2	68.1									37.2
Leake County, MS	28079	28	53.8	91.3	153	46.3	24.4							1157.7	63
Lee County, MS	28081	21.9	83.1	85	124.5	62.9	37.2	10.1			18.9	22.5		746.5	52.5
Leflore County, MS	28083	19.9	76.8	163.9	54.4	71.1	34.9								92.2
Lincoln County, MS	28085	23.8	57.5	88.2	70.8	57.4	32.5	15.2			25.3	17		589.5	55.7
Lowndes County, MS	28087	19.5	54.8	71.8	100.2	47	21.4	14.2			11.6	13.4	11.6	566.6	49.2
Madison County, MS	28089	38.2	140	99	71.3	81.4	58.8	12.7			8	13.7	9.7	416.4	78.3
Marion County, MS	28091		63.5	126.7	123.3	69.3	38.2	22.1			27.5	16.8		731	45.1
Marshall County, MS	28093	30.3	79.4	163.4	60.3	56.5	30.4				36.5	26.8		928.2	88.1
Monroe County, MS	28095	12.7	60.8	84.2	90.1	44.5	39.1	19.3			30.1	22.7		744.7	53
Montgomery County, MS	28097		58.9	71.7	91.6	65.7									32.3
Neshoba County, MS	28099	12.4	46.6	133.2	81.1	49.7	22.8	17.5			38.6	27.7		564.2	33.2
Newton County, MS	28101	19.8	54.4	104.4	84.3	54.1	30.6	17.4							50.2
Noxubee County, MS	28103				73.7										54.7
Oktibbeha County, MS	28105	17.5	36.1	72.1	82.3	43.2	37.8					19.7		421.4	44.7
Panola County, MS	28107	19.1	83.7	156.3	89.8	58.7	33.9	15.1			46.7	16.9			76.9
Pearl River County, MS	28109	14.4	79.9	147.4	70.1	41.5	39.9	20.3			20.6	21.9		504.8	64.3
Perry County, MS	28111		93.5	136.3	116.1	41.4	43.8								85.3
Pike County, MS	28113	22.4	64.5	179	43.2	48.6	37.5	9.9			22.3	19.1			67.3
Pontotoc County, MS	28115		42.7	106.5	73.3	32	36.9	13.4			26.4	23.9		594	50.5
Prentiss County, MS	28117	14.3	46.3	94.8	65.9	52.5	31.2	12.9			28.7	22.6		1025.6	44.2
Quitman County, MS	28119		96.3	159.6	58.2		59.3
Rankin County, MS	28121	12.9	54.7	179.5	45.1	41	25.2	10			23.8	19	8.3	680.2	42.8
Scott County, MS	28123		49.6	176.3	35.1	39	29.3	22.4			35			1199.2	46.6
Simpson County, MS	28127		67.8	170.6	72.4	81.3	29.5	20.8			33.4	25.1		872.5	76.1
Smith County, MS	28129		59.5	164.1	64.9	46.9	21.3	20.9						842.3	67.9
Stone County, MS	28131		91.5	166.6	99.7	59.4	44.8				30.5			825.2	78.2
Sunflower County, MS	28133		63.2	90.1	93.3	39	42.5								50.9
Tallahatchie County, MS	28135		43.4	73.9	55.5	33.7
Tate County, MS	28137	21.1	81	145.7	37.7	51	34.2				35.8	19.9		892	75.5
Tippah County, MS	28139	19.9	66.8	184.1	68.4	62.7	29	15.4			25.2	25.2		804.2	47.3
Tishomingo County, MS	28141	12.4	65.5	188	81.1	50.4	40.2	17.9			20	23.8		634.2	55.7
Tunica County, MS	28143			156
Union County, MS	28145	23.5	48.3	129	112.3	58.4	30.5				18.1			771	54.1
Walthall County, MS	28147		39.4	131.7	99.6	62.2	51.7								27.6
Warren County, MS	28149	21.7	69.4	186.5	65.8	55.5	46.3	15.8			22.2	23.8	14.1	452.3	75.8
Washington County, MS	28151	17.3	58.2	158.4	74.7	46.3	41.4				35.2			628.6	58.6
Wayne County, MS	28153		62.1	126.5	72.6	50.7	26.8				26.4				51.8
Webster County, MS	28155		58.5	160	88.9	49.2	33.8								62.5
Wilkinson County, MS	28157			66.9	76.2										66.5
Winston County, MS	28159		50.4	59.7	65.9	34.3	43.1								34.7
Yalobusha County, MS	28161	25.5	93.4	135.8	75.2	43.9	28.1					29.7			60.2
Yazoo County, MS	28163		61.6	100	56.4	60.5	41.1				38				56.4
Adair County, MO	29001	24.8	73.6	86.5	85.1	54.6	45.2	19			17			687	69.1
Andrew County, MO	29003	24.2	91.5	92.5	91	62	29.3								43
Atchison County, MO	29005		38	82.6		65.7									66.4
Audrain County, MO	29007	16.5	68.8	102.8	46.2	51.9	30.6	11.1			12.3	17.1		606.1	67.8
Barry County, MO	29009	22.1	70.5	185.3	26.8	54.6	26	11.3			19.8	13.1		706.4	60.4
Barton County, MO	29011		44.2	101.2	28.8	62.7						37.3			47.1
Bates County, MO	29013	21.6	65.8	88	80.6	67.3	21.9	23.2						550.4	64.6
Benton County, MO	29015	23.7	83.5	83.4	61.4	48.4	39.1				23.7	16.8			68
Bollinger County, MO	29017	33.5	55.6	123.3	97	39.3	29.9							1159.2	47.4
Boone County, MO	29019	15.8	58.6	81	32.7	46.5	37.2	6			11.8	20.1	7.7	610.5	46.4
Buchanan County, MO	29021	17.7	74.5	118.4	46.6	58.6	34.6	12.1			10.2	10.8	10.7	777.3	82.2
Butler County, MO	29023	17.7	90.9	132.1	59.9	61.8	38.9	16.4			25	28.5		1087.7	67.3
Caldwell County, MO	29025		69.2	95.5	84.3	50.7	31.3							1107.8	48.8
Callaway County, MO	29027	9.8	65.6	94.9	52.6	48.9	35.5	10.9			17.7	20.3	12.2	638.5	70
Camden County, MO	29029	20.6	56.8	97.4	68.2	37.7	29.6	16.4			18.9	24.8		710.9	47.3
Cape Girardeau County, MO	29031	19.5	55.3	128.1	42.5	54.6	34	12.4			7	10.9	9.2	651.9	47.7
Carroll County, MO	29033	28.6	56.2	89.8	131.1	47.8	31.1				39.2				28.8
Carter County, MO	29035		78.8	171.5	56.8	48.7	54.9								89.4
Cass County, MO	29037	15.6	74.8	100.4	60.9	50.6	38.7	21.4			12.6	17.2	7.4	615.3	68
Cedar County, MO	29039	18.4	49.5	78.4	57	66.2	32.5	16.7			26.7	23.9		881.7	67.2
Chariton County, MO	29041		37.5	101.7	77.8	38.8	40.5					29.8			36.9
Christian County, MO	29043	14.1	48.7	88.9	60.5	52.7	36.8	9.6			13.9	13.7		496.6	56.4
Clark County, MO	29045		48	113.9	41.6	72.1	51.1								40
Clay County, MO	29047	16.4	72.7	93.4	43.8	42.6	40.9	11.2	2.7		8.6	15.4	7.4	544.6	67.9
Clinton County, MO	29049		64.9	94.2	43.9	58.8	46.4	34			23.3				72.5
Cole County, MO	29051	17	61.1	104.2	61.4	42.7	49.7	9.2			15.2	15.5	11.5	539.8	54.2
Cooper County, MO	29053		56.4	97.1	95.8	43.7	25.7								37.1
Crawford County, MO	29055	15.1	64.9	199.4	44.9	57.3	29.6	30.8			17.5	18.2		453.2	59.9
Dade County, MO	29057		65.8	61.9	111.3	45.1	36.3								53.9
Dallas County, MO	29059		66.9	116.6	46.8	33.4	39.4	19.4			22.2	24.9		864.9	47.5
Daviess County, MO	29061		72	132.1	37.8	63.3								1147.2	44.6
DeKalb County, MO	29063		70.6	176	60.1	57.3	39.4	34.1							53.1
Dent County, MO	29065	30	77.2	139.4	58.7	76.3	48.2					25.2		635.7	58.3
Douglas County, MO	29067	32.3	71.6	75.1	52.9	57.1	34.6	23.4							62.5
Dunklin County, MO	29069	18.1	68.1	200.4	83.6	81.3	43.3	14.1			30.5	26.8		915.4	75
Franklin County, MO	29071	21	69.7	149.5	41.1	56.8	37.8	14.6			21.8	24.6	11	566	54.6
Gasconade County, MO	29073	23	42.6	144.7	58.6	50.3	47.6	17.8						862.1	47.4
Gentry County, MO	29075		44.6	112.8	63.2	57.9									43.4
Greene County, MO	29077	14.4	68.8	105.7	50	52.1	34.8	14	3.5	1.7	12.1	27.6	8.9	709.1	52
Grundy County, MO	29079		65.1	158.3	39.8	59.5	28				22.9				52.7
Harrison County, MO	29081		44.9	170.1	44.4	27.4	26.3								40.4
Henry County, MO	29083	18.4	63.2	135.5	52	75.5	39.5				18	30.6		723.4	58.3
Hickory County, MO	29085		89.9	110.6	49.5	50.3	28.5								38.8
Holt County, MO	29087		47.3	96.2	37.9	43.7									74.2
Howard County, MO	29089	29.9	62.7	59	90.8	47.9	37.6								55.4
Howell County, MO	29091	13.3	70.7	135.5	40.7	67.4	37.4	11.6			31.9	30.1		529.3	57.8
Iron County, MO	29093	26	97.7	151.8	81	75.8						41.5			89.3	5.3
Jackson County, MO	29095	16.6	73.5	102.1	46.2	44.7	36.5	13.8	3.3	3.9	8.5	22.2	9	633.9	64.8
Jasper County, MO	29097	17.1	68.6	191.9	45	56.9	34.6	11.1		4.6	13.9	15.5	7.6	598	73.1
Jefferson County, MO	29099	16.6	89.5	167.8	43.5	59.5	37.2	14.2	2	1.8	13.7	25.4	8.3	588.8	65.8
Johnson County, MO	29101	11.3	53.7	153.5	47.3	49.7	31.3	19.6			19.6	8.9		608.4	41.4
Knox County, MO	29103		51.3	70.2	52.9	63.4
Laclede County, MO	29105	17.5	73.8	158.8	59.4	65.8	38.2	14.5			27.6	12		953.1	45.8
Lafayette County, MO	29107	19.1	69.1	138	83.8	45.5	42.8	14			27.1	11.3		685.1	56.5
Lawrence County, MO	29109	14.2	64.4	94.4	49.5	85	36.8	20.7			23.7	24.3		902.5	58.1
Lewis County, MO	29111		73.5	102	49.3	91.8	37.7								31.3
Lincoln County, MO	29113	20.9	76.3	158.6	35.3	47.5	32.5	17.8			25.9	15.6		604.7	47.4
Linn County, MO	29115		56.8	111.3	57.8	42.2	32.2	22.2			23.9	25.1			62.3
Livingston County, MO	29117	21.6	73.2	159.5	23.5	44.4	39.6					21.7		852.9	57.1
McDonald County, MO	29119	16.8	88.4	204.9	45.7	47.7	39.6				26.4	20.9		1240.6	70.9
Macon County, MO	29121	14.9	61.3	126.8	49.4	45.5	45.6	17				26.3		717.1	54
Madison County, MO	29123		89.5	150.8	36.2	25.7	41.8	18.9				30.3			65.1
Maries County, MO	29125		63	84.3	109.4	49.4	67.6								61.2
Marion County, MO	29127	21.3	74.3	93.1	77.1	53.8	37.8	14.9				30.2		637.6	72.7
Mercer County, MO	29129		70.6	151.3
Miller County, MO	29131	23.8	69.3	107.7	106.1	48.3	31.8				22.8	21		681.7	50.6
Mississippi County, MO	29133	27.9	80.9	235.1	67	71	42.4	26.9							71
Moniteau County, MO	29135		32.9	134.2	61.9	47.8									70.5
Monroe County, MO	29137		61.5	165	35.4	31.1	51.6								28.6
Montgomery County, MO	29139		62.4	133.9	48.1	44.7		21.8				28.1		828.3	55.6
Morgan County, MO	29141	17.6	84.4	118.9	26.5	52.6	35				16.7			941.6	74.3
New Madrid County, MO	29143		78.7	226.6	51.7	66.2	50.5					22.5		735.7	53.9
Newton County, MO	29145	19.4	61.3	125	55.6	61	38	8.7			13.1	15		851.1	47.8
Nodaway County, MO	29147	23.5	52.6	116.4	37.5	53.8	25.7	13.7							26.5
Oregon County, MO	29149		78.2	95.4	146.8	38.7	36.5								36.6
Osage County, MO	29151		35	123.1	61.5	30.9	39.8				30.2			886.1	27.2
Ozark County, MO	29153		98.6	90.3	30.6	39.8	29				43.3	30			49.2
Pemiscot County, MO	29155	21.1	77.1	240.8	70.4	45.9	21.5				31.8			1008.8	48.7
Perry County, MO	29157	26.8	60.6	117.5	46.4	40.3	29.3							650.9	40.6
Pettis County, MO	29159	25.3	77.3	113.5	56.5	48.3	44	20.3			18.9	16.9		847.5	47.7
Phelps County, MO	29161	15.5	74.1	138.1	50.1	71	30.2	26.5			26.4	14.8		710.7	58
Pike County, MO	29163	32.6	79.3	138.8	57.2	61	33.9				24.1			984.4	55.8
Platte County, MO	29165	16.7	63.6	93.2	33.2	34.3	28.1	13.3			9.2	15.9	8.2	631.9	57
Polk County, MO	29167	16.6	54.5	105.7	52.5	73.5	32.8	10.7			24.8	29.3		535.6	50.9
Pulaski County, MO	29169	21.5	89	167.9	64.7	61.4	38.3	20.7			24.2	30.7		868.8	67
Putnam County, MO	29171			154.4	59.5										65.3
Ralls County, MO	29173		67	65.1	51.1	69.5	32.2								60.6
Randolph County, MO	29175	14.4	56.9	86.1	78.6	34.4	35.5	17.1				20.1	16	996.3	54.1
Ray County, MO	29177	20.8	86.5	145	84.8	42.9	41.7	18.2			14.8			644.4	71.1
Reynolds County, MO	29179		95.5	178.9	66.3	45.6					53.6				69.8
Ripley County, MO	29181	19.8	76.7	200.1	90.1	68.9	36.4				23.7			1344.7	84.3
St. Charles County, MO	29183	16.6	71.1	110.9	29.2	42	34.9	12.8		1.5	7.5	22.4	5.1	565.9	55.4
St. Clair County, MO	29185	25.1	81.1	129.9	51.3	52.2	32.4								64.3
Ste. Genevieve County, MO	29186	19.9	42.7	151.3	38.2	34.6	35.4				20.8	24.5			29.5
St. Francois County, MO	29187	22.8	92.1	183.7	59.1	54.6	35.2	16.6			27.1	38.8	6.8	805.9	66.9	1.2
St. Louis County, MO	29189	15.7	61.8	127.3	26.9	42.1	36.1	9.5	1.4	1.3	5.9	13.9	7.2	477.1	38.8
Saline County, MO	29195	20.6	86.3	177	65.1	48.8	36.2	16.4						806.1	50.5
Schuyler County, MO	29197			59
Scotland County, MO	29199		64	122.6	64.5	55.3
Scott County, MO	29201	16.5	78.5	130.3	47.4	55.3	41.1	16.4			15.4	24.3		735.7	57.6
Shannon County, MO	29203		86.6	153.6	73.7	74.5	42.2				39.4
Shelby County, MO	29205		64.2	146.7		45.2	41.3				49.3				64.7
Stoddard County, MO	29207	25.4	76.8	124.5	49.7	58.3	43.8	15.2			28.5	22.9		733.1	48.1
Stone County, MO	29209	18	66	114.1	32.3	23	27.7	12.9			11.6	9.2		975.8	41.5
Sullivan County, MO	29211		71.7	102.9	76.1	58.6									67.6
Taney County, MO	29213	20.3	77.6	123	35.4	47.5	35.5	17.2			16.6	17.5		599.1	45.9
Texas County, MO	29215	22.9	67.9	169	48.1	51.1	40.6	23.2			21.5	14.9		1147.5	47.7
Vernon County, MO	29217	17.9	72.7	183.3	53.3	63.5	40	24.2			24.7	25.9		1082.9	48.1
Warren County, MO	29219	18.5	65	124.9	35.9	48.3	31				22.1	27.1		329.9	36.9
Washington County, MO	29221	18.6	98.6	299.2	48.3	50.6	33.5	16.5			22.6	27.9		774.1	58
Wayne County, MO	29223	19.2	78.8	144.4	69.4	56	26.7				44.3			1294.5	103.8
Webster County, MO	29225	13.9	55.1	143.5	52.3	57.4	23.3	11.8			36.6	15.2		775.4	57.1
Worth County, MO	29227			85.7
Wright County, MO	29229	22.3	58.3	141.5	49.8	59.5	31.4	23.1			30.9			870.7	64.8
St. Louis city, MO	29510	16.8	74.4	159.4	40.1	49	35.9	12.7	2.6	3.5	10	26.1	12	515	53
Beaverhead County, MT	30001		62.5	67.7	58.3										85
Big Horn County, MT	30003			89.2		55.4									62.2
Blaine County, MT	30005		64.9	72.9											64.1
Broadwater County, MT	30007		92.9	68.3
Carbon County, MT	30009		55.5	60.6	48	34.3									45.5
Cascade County, MT	30013	14.5	74.8	59.5	44.9	40.9	28.7	8.7	5.8		11.7	14.2	10.8	586.2	57.7
Chouteau County, MT	30015			60.9	47
Custer County, MT	30017		62	77.4	34.1	36.6	40.8								66.7
Dawson County, MT	30021	28.3	60.2	103.3	43.2	38.6	32.5								38.3
Deer Lodge County, MT	30023	28.8	47.7	105	77.2	40.5	35.4					40.2			115.1
Fallon County, MT	30025			104.2
Fergus County, MT	30027	25.3	65.3	85	57.6	42.4	30.4								43.8
Flathead County, MT	30029	14.4	63.7	82.4	40.8	49.6	34.2	6.9	5.8		21.8	12.8	12	567.3	60.9
Gallatin County, MT	30031	11.3	42.7	44.9	34.2	43.3	29.9				19.6	10.1	5.5	614.9	39
Glacier County, MT	30035			77.6	65.9										73.9
Granite County, MT	30039			90.9											100
Hill County, MT	30041		76.5	104.9	46.5	37.8	41.8								58.9
Jefferson County, MT	30043		55.2	106.5	46.3										80.5
Lake County, MT	30047	12.6	45.9	92	21.8	39.7	28.9				22.3	27.7		836.1	55.2
Lewis and Clark County, MT	30049	11.6	78.3	67.4	44.6	44.2	38.4	10.9			10.1	14.7	12.1	698.2	69.5
Lincoln County, MT	30053	15.2	73.5	95.4	41.8	50.4	26.7				17.2	28		712.9	57.8
Madison County, MT	30057		40	89.4	41.6	74.9	44.8								40.7
Mineral County, MT	30061														77.6
Missoula County, MT	30063	10	61.1	64.8	39.3	43.2	30.6	5.6	3.7		13.8	18.4	8.2	381.6	69.6
Musselshell County, MT	30065		102	57	64.5										88.9
Park County, MT	30067	27.4	63	78.3	39.9	25.2	31.3				22.3	22.8			55.2
Phillips County, MT	30071		82.2	115.3	96										74.4
Pondera County, MT	30073		86.7	93.5		61.9									71.4
Powell County, MT	30077		43.6	78.2			47.8								41.2
Ravalli County, MT	30081	13.5	48	46.8	44.9	35	24.3				13.2	18.8		679.3	46.1
Richland County, MT	30083		47.5	113.2	36.7	29.2	29								58.5
Roosevelt County, MT	30085		58.6	111.4		61.3
Rosebud County, MT	30087		88.9	108											66.3
Sanders County, MT	30089		51.8	89.9		59.9	26.8								43.6
Sheridan County, MT	30091			110.4	57.2
Silver Bow County, MT	30093	28.4	84.7	131	56.2	61.8	39.4	8			16.6	16.8		444.4	93.5
Stillwater County, MT	30095		76.2	89.6											73.4
Sweet Grass County, MT	30097		80.9
Teton County, MT	30099		50.2	53.6		54.1
Toole County, MT	30101		72.3	100.7		82									88.3
Valley County, MT	30105		34.4	92.3											46.4
Wheatland County, MT	30107			133.4
Yellowstone County, MT	30111	13.2	65.8	59	48.5	43.1	29.7	5.3	5.5		9.5	10.3	10.9	561.4	73.6
Adams County, NE	31001	18.9	50.6	71.1	78	39.8	31.4	15.1				12.6		725.6	22.1
Antelope County, NE	31003		43.6	80.2	28.7	36.6	33.6
Boone County, NE	31011		57.5	40.9	51.3	62.2
Box Butte County, NE	31013		56.3	43.3	36.4	51	36								60.7
Boyd County, NE	31015			106.2
Brown County, NE	31017		63.6
Buffalo County, NE	31019	14.3	42.7	56.4	61.2	38.2	37.5	8.6			14.1	19.3		649.6	56.6
Burt County, NE	31021		60.4	65.5	79.8	52.8	39.8								31.3
Butler County, NE	31023			117.1	30.4	40.2									42.9
Cass County, NE	31025	17.2	53.1	80.6	56.7	49.3	21.4							692.7	47.9
Cedar County, NE	31027		40.3	85.1	31.6	35.8									26.3
Chase County, NE	31029			69.4		60									54.5
Cherry County, NE	31031		43.7	61.3		40.2									41.7
Cheyenne County, NE	31033		36.5	96.2	29.8	43.1	37.7							1006	68.6
Clay County, NE	31035		56	56.7	69.4										36.5
Colfax County, NE	31037	27.5	39.2	40.5	70.6	46.5
Cuming County, NE	31039		32.4	85.9	46.1	30.4	24.4								30.5
Custer County, NE	31041		44.8	101.3	56.9	47.9	25.9								30
Dakota County, NE	31043		64.5	93.3	83.5	54.6	39								65.3
Dawes County, NE	31045		62.2	68.7	42.6	34.5									42.6
Dawson County, NE	31047		51	80.6	53.1	39.2	46.2	12.3				18.8		632.9	36.5
Dixon County, NE	31051			81.2	49.4	36.8
Dodge County, NE	31053	25.9	62.5	70	37.1	38.2	33.4	13.2			10.7	15.8		683	42.4
Douglas County, NE	31055	14.9	65.4	74.9	49.6	42.1	34.5	11	3.3	2.3	6.4	13	5.4	581.1	60.5
Dundy County, NE	31057					79.2
Fillmore County, NE	31059		52.8	123	30.6	51.8	48								45.7
Franklin County, NE	31061		95	109.8	93.9
Furnas County, NE	31065			79		76.9									62.8
Gage County, NE	31067	20.3	48.5	63.1	57.8	44.8	31.5				29.6	17.6		660.2	38.6
Garden County, NE	31069			112
Garfield County, NE	31071														152.2
Hall County, NE	31079	18.3	51.1	56.9	63.6	49.3	28.9	9.3			13.9	14.4		813.8	58.4
Hamilton County, NE	31081		42.9	52.9	51	31.7	40.2								33.2
Harlan County, NE	31083		67.8	120.8
Hitchcock County, NE	31087			130.4
Holt County, NE	31089		32.6	52.5	44.4	37.7					26.5				38.4
Howard County, NE	31093		46.9	42.7	84.6
Jefferson County, NE	31095		31.6	60.1	59.2	32.4	37								34.4
Johnson County, NE	31097			62.9	45	49.2
Kearney County, NE	31099		57.6	48		41.7
Keith County, NE	31101	28.9	61.3	110.5	63.8	49.5	30.8								49.8
Kimball County, NE	31105			84.7
Knox County, NE	31107			144	27.9	37.9	30.4								24.7
Lancaster County, NE	31109	17.1	57	65.7	34.1	44	29.3	7.9	3.2		6	15.5	7.6	578.4	46.7
Lincoln County, NE	31111	14.4	65.3	104.9	41.4	35.3	40.3	15.4				12		574.6	61
Madison County, NE	31119	15.7	36.5	95.5	35.6	48.3	28.8	14.5				11.8		634.4	29.7
Merrick County, NE	31121		46.7	51.1	53.5	66.8									30
Morrill County, NE	31123			68	60.3
Nance County, NE	31125			62.7											63.6
Nemaha County, NE	31127		52.6	65.4	95.6	45.3									50.4
Nuckolls County, NE	31129		39.3	73.3	45.6	69.3									42.4
Otoe County, NE	31131	25.2	63.8	76.8	33.7	51.7		17.2						915.6	45.3
Pawnee County, NE	31133			106.5
Perkins County, NE	31135			84.7
Phelps County, NE	31137		43.6	95.2	30.6	46.3	41								45.6
Pierce County, NE	31139			103.3	57.7	50.5	39.2
Platte County, NE	31141	26.1	31.7	41.9	27.3	37.9	39.2	10			14.1	9.8		749.5	24.8
Polk County, NE	31143			97.1	38.2
Red Willow County, NE	31145	25.3	61.9	40.5	70.5	48.4	52.3								27
Richardson County, NE	31147	25.7	52.7	84.7	54.8	53.6	35.7								46.6
Saline County, NE	31151	21	50.7	80	46.8	38.7									35
Sarpy County, NE	31153	14.6	61.1	82.8	52	41.9	32.7	14.3			8.7	14.1	6.4	452.9	57.5
Saunders County, NE	31155	17.7	44.6	53.8	27.9	31.3	23.2				17.9			647.8	33.4
Scotts Bluff County, NE	31157	16.9	48.2	72.7	42.5	55.8	29.3					12.6		795.8	70
Seward County, NE	31159	23.8	39.7	93.7	42	41.9	21.4								44.9
Sheridan County, NE	31161		35.9	62		56.4									54.9
Sherman County, NE	31163				85.4
Stanton County, NE	31167			71.9
Thayer County, NE	31169			61.7	60	51.9
Thurston County, NE	31173			98.7	75.4
Valley County, NE	31175			59.9	36.3										47.8
Washington County, NE	31177		56.3	55	42.1	60.3	31.1							569.9	44.4
Wayne County, NE	31179		39.3	59.5	39.7
Webster County, NE	31181		51.9	46.6	69.6										49.4
York County, NE	31185	22.8	42.4	80.3	39.1	45.1	36.8								23.4
Churchill County, NV	32001	16.1	85.2	78.1	43.6	42.2	29.7				24.8	27.1	20.1	473.9	109	6
Clark County, NV	32003	21.1	86.6	107.7	69.7	48.4	37.1	20.3	5.4	4.1	11.4	25.3	13.5	596.3	74.4
Douglas County, NV	32005	10.1	68.8	67.8	37.1	35.4	26	9	9.8		12.4	15.4	10.1	398.4	46.4
Elko County, NV	32007	21.5	73.6	65.9	98.7	36.9	31	17.3			15.5	20.9		707.5	46.5
Humboldt County, NV	32013		101.5	141.6	42	38.5	41.4				34.3				92.1
Lander County, NV	32015			157.4
Lincoln County, NV	32017		64.6	97.6	77.6										64.6
Lyon County, NV	32019	14.4	93.7	90.1	44.6	50.5	39.1	11.3	10.2		15.5	20	19.9	584.1	95.5
Mineral County, NV	32021		93.1	131.2		83.9									107.6
Nye County, NV	32023	20.2	100.1	113.4	88.2	47.9	33.2	11.1			46.7	33.8	21.3	808.2	94.9
Pershing County, NV	32027			145											136.4
Washoe County, NV	32031	15.2	78.1	105.7	40.7	47.8	37.4	10.5	8.5	3.3	9.1	17.3	15	595	84.6
White Pine County, NV	32033		73.1	59.2	96.2							62.4			54.4
Carson City, NV	32510	15.9	88	99.5	44.2	55	31.6	10.4	11.1		13.8	19.2	12.8	323.5	91.1
Belknap County, NH	33001	18.8	64.3	92.4	24.6	44.6	38.3	7	6.2		10.4	14.7	6.1	440.3	52.8
Carroll County, NH	33003	17.5	54.1	75.1	22.8	36.2	35.7				15.4	10.9	8.4	688.9	51.9
Cheshire County, NH	33005	16.9	63.2	112	22.3	38.1	23	8.9	4.9		7.4	15.7	5	458.7	52.9
Coos County, NH	33007	14.7	65.8	153.6	31.9	28.2	26.2	7.6			8.2	18.8		602.2	55.1
Grafton County, NH	33009	13.4	62.1	90.4	32.1	29.9	35.3	7.4	5.6		11.5	16	6	558.8	47.3
Hillsborough County, NH	33011	15.4	67.5	101.8	30.7	36.5	34.1	9	3.9	1.4	5.2	13.6	7.2	471.1	52
Merrimack County, NH	33013	15.8	55.6	107.8	25.8	38.2	32.4	8.3	3.4		6.7	16.1	5.5	604.2	53.8
Rockingham County, NH	33015	15.1	70.6	98.4	27.9	37.4	36.4	10.5	2.3		6.4	11.5	5.1	423.6	48.2
Strafford County, NH	33017	13.7	72.8	98	20.4	41.6	30.1	12	4.3		7.2	13.7	5.6	557.1	46.8
Sullivan County, NH	33019	10.5	68.3	106.5	30.7	36.1	31.8	8.7			6.8	15.9		670.8	51.8
Atlantic County, NJ	34001	18.5	79.1	143.9	37.8	36.9	45	11.2	4.7		10.5	21.5	5.2	652.1	48.5
Bergen County, NJ	34003	18.9	52.4	98.1	30.5	30.6	39.8	8.6	2.5	0.6	4.4	9.7	4.8	349.8	26.9
Burlington County, NJ	34005	18	65.1	118.4	37.4	35.9	35.9	12.4	2.2	1.6	7.2	14.9	4.6	455.5	48.9
Camden County, NJ	34007	18.6	76.7	125.7	35.6	39.5	41.6	13.4	2.7	2	6.8	17.7	6.6	566.4	48
Cape May County, NJ	34009	20.6	72.4	120	32.7	36.6	44.3	8	4.6		7.5	13.9		520.9	44.8
Cumberland County, NJ	34011	21.3	69.4	152.4	48.4	45.2	37	22.2	6.3		11.8	16.1	5.9	827.1	46
Essex County, NJ	34013	17.2	54.1	111.8	34.4	32.6	41.8	10.6	3	1.5	4.6	12.8	3.4	415.3	30.2
Gloucester County, NJ	34015	22.9	80.3	128.1	40.2	38.1	38.8	14	1.9	1.7	8.1	17.2	4.3	460.4	53.9
Hudson County, NJ	34017	21.3	72.9	162.6	44.1	38	48.3	15.7	4.6	1.3	4.7	16	2.6	588.5	43.3
Hunterdon County, NJ	34019	15.7	52.4	74.7	28.5	28	35.9	6.2	3.6		7.2	11.7		302.9	43.3
Mercer County, NJ	34021	17.9	55	109	32.8	29.1	37.9	11	2.7		5.9	9.7	4.4	447.1	32.9
Middlesex County, NJ	34023	17.7	60.7	119.4	38.2	31	40.5	12.7	3.9	0.7	4.9	10.9	4	517.2	30.5
Monmouth County, NJ	34025	21.1	69.5	113.7	36.1	33.9	41.9	12.3	1.8	1	5.8	9.3	3.7	348	40.1
Morris County, NJ	34027	15.9	62	100.4	35.2	33.6	42.3	11.1	2.5	0.8	3.6	9.1	2.7	292	37.7
Ocean County, NJ	34029	19	75.6	121.3	34.8	31.1	40.1	14	3.3	1.5	6.4	10.2	4	395.2	37.3
Passaic County, NJ	34031	18.6	56.5	124.6	39.8	37.5	45	11.6	2.1		4.2	13.2	4.7	489.9	33.5
Salem County, NJ	34033	19.7	78.5	152.1	50.9	49.6	38.7	16.6			12	18.7		578.9	45.2
Somerset County, NJ	34035	16.4	43.1	89	32	34.1	35.6	10	2.4		3.7	11.5	3.3	277.2	34.1
Sussex County, NJ	34037	21.1	74.4	125.4	38.4	37.1	46.8	10.3	4		6.5	9.7	4.1	360.3	54
Union County, NJ	34039	18	53.6	106.5	37.7	36.9	37.9	11.2	2.1	1.1	4.3	10.1	3.7	474.8	31.6
Warren County, NJ	34041	20.5	61	120.9	35.7	31.8	32	8.6	3.9		9.1	13.4	5.5	368.6	48.7
Bernalillo County, NM	35001	11.9	49.2	83.8	31.9	40.7	34.3	6.9	5.3	2.1	8.6	27.9	13	506.5	56.1
Catron County, NM	35003			128
Chaves County, NM	35005	13.9	71.1	98.8	33	46.8	28.6	8.8			16.3	40.8	10.9	802.9	64.5
Cibola County, NM	35006		60.1	111.3		55.1									88.1
Colfax County, NM	35007			65.6		31.7									68.7
Curry County, NM	35009	11.5	67.4	167.1	30.1	56.5	33.4	14.3			17.6	22.7		525.1	67.5
Dona Ana County, NM	35013	15.2	54.1	107.1	32.1	34.6	39.6	6.5			12.3	33.9	17.7	457.7	60.3
Eddy County, NM	35015	14.8	70	131.8	44.6	42.4	34.9	9.2			12.7	34.2	14.2	665.7	95.1
Grant County, NM	35017		47.3	87.6	29.1	51.3	38.5					31.9			71.2
Hidalgo County, NM	35023			105.7											101.8
Lea County, NM	35025	18.1	84.1	159.4	42	56.1	26.9	8.9			17	25.8	12.9	867.5	76.3
Lincoln County, NM	35027		22.1	69.5	23	37	44.4				26.9				46.4
Los Alamos County, NM	35028		40	60.5	24.7	36.1	20.5					19.7			43.6
Luna County, NM	35029	23.5	49.4	144.9	17.2	50.9	43.4				34.7	28.1			68.2
McKinley County, NM	35031		50.4	113.8	47.4		58.5					48.5			58.6
Otero County, NM	35035	21.3	50.7	131.2	24.6	43.7	42.5	10.1			12.6	20.3	21.8	531.5	65.6
Quay County, NM	35037		60.9	165.6	37.9	56.4									66.6
Rio Arriba County, NM	35039			91.4											68.9
Roosevelt County, NM	35041		63.1	157.5	54.7	46	31.5							866.8	72.7
Sandoval County, NM	35043	15.8	60.3	76.7	33	34.6	37.7	8.3	7.2			19.5	13	524.4	50.7
San Juan County, NM	35045	21.4	66.7	98.8	30.5	41.2	29.5	5.7			15.9	33.5	6.5	683.4	88.5
San Miguel County, NM	35047		59.7	79.4	54.5							52.3			52.1
Santa Fe County, NM	35049	13.1	42.4	55.3	17.8	20.8	37.6	4.8	5.2		13.5	25.1	14.9	489	38.8
Sierra County, NM	35051		91.5	74.4	44.9	37.3	28.3								80.8
Socorro County, NM	35053		76.4	77	56.2	41.1									74.9
Taos County, NM	35055		34.7	45.7			31						33.9		56.5
Torrance County, NM	35057		78.4	125.7	49.7							52.5		1256.3	102.8
Union County, NM	35059			135
Valencia County, NM	35061	24.5	64.2	99.8	38.5	41.1	43.7	11.1			9.9	36.4	13.3	446.8	76.6
Albany County, NY	36001	15.7	70.2	131.8	39.9	34.5	34.1	9.8	2.5		5	7.4	2.9	580.6	49.6
Allegany County, NY	36003	22.5	65.1	118.7	32.3	44.7	31.5	12.6			15.2	9.6		612.7	66.5	17
Bronx County, NY	36005	22.4	58.8	214.7	18.6	25.1	47	6.3	4.6	3	5.1	17.5	5.7	1266.8	33.9
Broome County, NY	36007	14	64.6	111	41.4	42.6	36.7	10.6	3.6		5.5	10.1	2.5	733.9	52.4
Cattaraugus County, NY	36009	18.3	67.3	175.8	38	42.2	37	17.5			9.3	9.8		725.9	62.8
Cayuga County, NY	36011	18	73.9	122.8	30.2	38.5	25.1	11.2			5.1	11.7	4.9	649	54.7
Chautauqua County, NY	36013	18.6	62.6	129.2	43.9	39.6	37	12.9	3.1		11	10.4	3.9	585.1	60.6
Chemung County, NY	36015	15.7	80.3	106.2	48.4	37.8	32.8	16.2			9.6	10		668.5	66.7
Chenango County, NY	36017	19.4	56.7	167.3	35.3	35.8	32.7	10.1			14.6	10.7		902.3	52.5
Clinton County, NY	36019	14.3	70.8	124.5	33.2	43.2	24.6	13.3			8.9	7.2		680.6	58.1
Columbia County, NY	36021	17.9	66.1	149.2	36.9	35.9	30.7	10.7			9.7	11.6		775	57.8
Cortland County, NY	36023	28.1	58.1	123.3	41.8	49.7	27.8	13.1			6.9	9		680.6	78.5
Delaware County, NY	36025	17.5	62.5	149.7	29.8	42.4	29.6	12.5			10.8	9.8		641	42.4
Dutchess County, NY	36027	18.1	65.4	120.5	36.7	35.2	34.7	10.6	2.1		9.1	10.2	3	426.2	49.1
Erie County, NY	36029	16.2	70.4	120.2	40.5	41.9	40.2	10.2	2.9	1.2	4.7	8.1	2.7	606.7	41.8
Essex County, NY	36031	21.9	76.3	105.2	47.8	39.8	16.8	13.9			15.5	9		525.1	51.6
Franklin County, NY	36033	21.9	75	125.5	24.8	38.8	26.1	8.7			11.1	13.4		574.4	62.9
Fulton County, NY	36035	26.4	79.7	143.8	31	30.1	38.9	14.2			10.9	11.4		497.1	60.7
Genesee County, NY	36037	15.1	63.5	122.5	32.5	31.2	29.8	16.3			13.9	11.6		407.3	50.4
Greene County, NY	36039	23.2	75.7	145.7	41.4	36.6	33.9	7.4			12.2	11.4		416.2	57.4
Hamilton County, NY	36041		92.1	113											56.6
Herkimer County, NY	36043	14.5	72.4	154.4	40.1	31.9	32.9	8.6			6.9	7.9	5.8	635.6	52.5
Jefferson County, NY	36045	21.5	84.5	107.8	33.4	38.3	35.2	13.8			8.5	9.4		611.9	67.4	2.9
Kings County, NY	36047	17.5	40.8	220.2	14.6	15.5	35.3	7.2	2.2	1.2	4.9	10	3.8	474.4	17.8
Lewis County, NY	36049	19.3	55.8	112.1	27.1	32.4	27.5				13.9			924.9	54.4
Livingston County, NY	36051	17.3	69.8	85.9	30.2	44.2	33.3	11.9			15.7	13.5		551.4	61
Madison County, NY	36053	20	71.6	95.9	31.8	51.2	35.5	11.8			11.9	10.3	5.3	634	63.4
Monroe County, NY	36055	15.3	62.6	97	31.1	38.3	33.2	9.8	2.2	1.8	5.9	7.5	3.4	462.1	37.2
Montgomery County, NY	36057	22.5	58.1	182.5	41.7	35.2	32.8	12.5				10.2		546.2	40.4
Nassau County, NY	36059	15.2	56	139.5	21.8	23.5	38	7.5	1.2	0.7	5.2	6.8	2.4	337.2	28.1
New York County, NY	36061	14.5	50	107.6	12.7	17.7	38.9	3.1	2.4	0.8	3.5	9.5	8	374.8	21.6
Niagara County, NY	36063	17.1	79	159.7	41.1	42.2	36.9	12.6	2.3	1.9	7.7	9.6	3.3	492.3	55.2
Oneida County, NY	36065	14.4	64.1	119.1	45.3	40.8	33.6	11.6	2.6	1.6	6.6	9.2	3.3	674.8	54.2
Onondaga County, NY	36067	16.9	69.3	95.5	32.1	39.4	35.4	11.3	2.6	1.7	6.1	13.7	3.6	703.8	53.2
Ontario County, NY	36069	12.9	66.9	96.2	34.7	42	30.3	12.2	3.1		9.4	10.2		519.1	55.1
Orange County, NY	36071	20.3	69.3	136.6	37.6	35.2	37.6	13	1.9	1.3	8.6	9.7	3.4	503.6	58.5
Orleans County, NY	36073	18.1	73.6	132.4	41.7	39.2	33.7	12.9			13.4	13.4		357.7	59
Oswego County, NY	36075	15.1	86.7	151.8	40.9	48.1	28.7	13.1			10	9.5	4.1	673.3	74.2
Otsego County, NY	36077	16	62.4	105.4	43.1	43.2	32.3	6.9			8.5	12.5		524.7	54.4
Putnam County, NY	36079	15.5	80.2	117.3	32.4	30.5	32.2	13.4			7.2	5.9		360.8	37.1	2.4
Queens County, NY	36081	18.6	50.3	206.3	15.4	19.4	39.8	4.6	3	0.7	4.1	12.2	4.6	587.7	23.3
Rensselaer County, NY	36083	15.4	77.7	124.5	54.8	41.6	38	14.4	2.1		7.5	6.3	2.5	583.6	64.2
Richmond County, NY	36085	20.9	63.9	247	18.7	17.2	42.1	6.9	1.6	1.5	3.5	9.6	2.8	456.3	38.4
Rockland County, NY	36087	15.4	55.1	131.2	25.9	29.2	32.3	9.7			5	5.6		419.3	37.5
St. Lawrence County, NY	36089	19.5	79.6	126.7	44.9	39.5	30.6	14.2			12.1	14.2	4.4	782.6	88.7
Saratoga County, NY	36091	16	65.9	100.4	32.5	37.8	34.6	9.6	3.2		6.1	6.3	3.9	405.4	53.8
Schenectady County, NY	36093	13.1	67.1	100.4	40.9	34.5	31.4	10.5	3.5		4.3	11.1	4.7	695.1	51.9
Schoharie County, NY	36095	28.1	74.2	100	48.3	36.8	28.8	9.2			13.1	12.9		436.9	47.3
Schuyler County, NY	36097	25.7	59	126.1	40.2	32.3	25.7	16.1						794.6	49.8
Seneca County, NY	36099	15.5	73.1	125.8	30.6	40.4	29.4	11.6			11	9.2		631.4	57.6
Steuben County, NY	36101	15	72.4	116.8	46	42.4	39.7	15.8	3.7		9.8	11		629.7	57.5	1
Suffolk County, NY	36103	19.6	68	139.2	33.3	30.4	39.6	11	1.6	1.1	6.7	9.6	3.2	421.9	43.4
Sullivan County, NY	36105	17.4	80.3	150.7	36.9	39.9	28.5	9.8			12.2	17	7.7	546.3	63.9
Tioga County, NY	36107	17.5	60.6	90.5	57.3	32.9	27.6	12.8			14.1	6.3		667.3	58.6
Tompkins County, NY	36109	16.2	68	92.4	41.7	37.1	32.8	9.3			8.3	11.9		578.4	54.3
Ulster County, NY	36111	18	70.4	120.9	39.1	31.2	38.4	12	2.2	2.8	9.8	9.6	3.6	505.2	58.5
Warren County, NY	36113	11	69.5	91.6	39.4	34.1	38	9.1			8	8.3		613.6	50.3
Washington County, NY	36115	17.2	68.3	120.9	33.8	39.3	33.4	12			9.1	8.4		644.6	60.6
Wayne County, NY	36117	15.7	69.8	95.4	39.7	42.2	36.6	12	4.3		11.7	9		502.7	63.7
Westchester County, NY	36119	16.5	52.8	105	25.3	26	35.4	6.5	1.9	1	3.8	8	2.6	321	32
Wyoming County, NY	36121	19.8	54.1	111.1	38.3	40.9	33.4				12			638.4	46
Yates County, NY	36123	13.1	67.8	112.8	29.8	46.7	30.8							876.1	48.6
Alamance County, NC	37001	14.3	62.7	90.3	41.9	54.9	34	13.9			11.8	21.9	10.7	793.1	56.7
Alexander County, NC	37003	21.4	62.5	124.8	39.9	53	32.5				18.4	22.6	15.9	708.8	50.9
Alleghany County, NC	37005		52	119.5	48.1	46.1	30.9								86.7
Anson County, NC	37007		59.5	131.6	61.4	57.5	43.2				24.1	22.3			44.2
Ashe County, NC	37009	13.2	46.4	105.3	42	48.8	26.4	12.4			12.6	22.8		919.5	70.9
Avery County, NC	37011	23	59.1	129.3	41.1	39.2	26					24			78
Beaufort County, NC	37013	21.6	63.7	131.9	46.5	60.1	31.9				15.7	14.2	12.5	771.7	57.4
Bertie County, NC	37015	35.1	87.2	100.3	47	53.7	43.9								45.5
Bladen County, NC	37017	16.4	53	171.3	33	73.1	49.4	22.6			30.4	16.1		822.2	71.4
Brunswick County, NC	37019	12.3	70.1	112.3	37.3	45.3	29.7	10.2			15	23	8.9	729.4	54.5
Buncombe County, NC	37021	14.6	64.1	97.5	39	48.3	35	12.9	2.2	2	9.6	22.3	7.7	742.3	64.9
Burke County, NC	37023	14.8	67.5	118	33.2	55	34.7	14			14.3	29	8.7	784.7	56.3
Cabarrus County, NC	37025	11.8	67.1	102.1	60.9	51.8	31.5	17.9		3.1	14.5	27.1	6.9	656	65
Caldwell County, NC	37027	16.6	65	120.8	41.8	57.2	29.1	18			11.1	23.5	9.5	775.3	72
Camden County, NC	37029		61.5	142.4		54.8									48.5
Carteret County, NC	37031	15.2	77.7	123.7	41.6	53.3	38	11.4			14.6	23.5	13.3	597.5	51.4
Caswell County, NC	37033	17.5	66.9	115.6	44.9	58.2	35.2					31.9		1343.7	53.4
Catawba County, NC	37035	16.7	64.3	103.2	41.2	58.1	35.7	15.7	2.5	4	11.1	22.5	9.7	713.3	57.2
Chatham County, NC	37037	14.4	48.4	99.1	37.4	40.5	27.9	7			17.3	11.5		777.6	34.5
Cherokee County, NC	37039	19.2	75.7	106.3	40.1	45.8	42.2	11.8				25		921.7	57.7
Chowan County, NC	37041		57	57.7	56.3	37.9	31.2								57.9
Clay County, NC	37043	29.2	59.5	54.3	51.3	47.5	34								35.1
Cleveland County, NC	37045	14.3	62	142.3	42.6	58.8	35.2	10.9			16.8	24	7.2	814.4	50.2
Columbus County, NC	37047	13.9	60.3	206.9	43.2	71.3	37.5	22.3			23	29.8	9.2	956	56.7
Craven County, NC	37049	14.5	70.9	108.4	41.3	48.8	28.1	12.7	4.5		11	24.9	9.8	648.8	52.9	7
Cumberland County, NC	37051	14.1	80.7	135.5	37.3	45.4	39.3	12.7	2.8	4.1	15.9	11.7	7	734.9	76.8
Currituck County, NC	37053		81.1	103.8	39.5	57.1	30.6				22.6			870.5	76.3
Dare County, NC	37055	11.1	64.1	80.5	41.6	37.5	46	10.6				26.3		808.4	35.9
Davidson County, NC	37057	16	69.7	149.8	37.3	62.5	34	13.3		4.7	12.4	19.5	8.1	767.2	63.8
Davie County, NC	37059	15.9	54.8	102.1	33.5	44.2	23.6	11.1			10.8	19.6	13.4	1048	59.5
Duplin County, NC	37061	12	50	107.5	40.4	58	42.8	11.9			21.6	17.8		718.9	59
Durham County, NC	37063	11.6	63.5	74.2	41	46	32.5	11.1	3		9.5	16.9	7.2	426.8	50.6
Edgecombe County, NC	37065		83.2	169.6	51.7	69.7	47.6	18.7			17.2	12.5		661	61.5
Forsyth County, NC	37067	14.6	65.8	78.1	38.6	48.4	30.3	10	1.9	2	9.4	17.5	9.6	686.8	61.6
Franklin County, NC	37069	16.8	68.4	112.2	36.5	46.3	27.8	11			18.3	9.9	15.2	378.5	59.1	6.3
Gaston County, NC	37071	14.8	78.9	132.5	50.3	53.6	37.2	14.7	3.7	2.6	13.2	34.7	11.5	905.4	80.6
Gates County, NC	37073		84.1	104	47.5	62.1									63.9
Graham County, NC	37075		58.5	133.2	51.1	46									89.6
Granville County, NC	37077	16.7	71.2	106.3	36.9	52.7	36.6				16	19.3		441.8	61.1
Greene County, NC	37079	26.3	57.3	98.7	49.9	49.2	48.4				34.8			1312.6	52
Guilford County, NC	37081	15	61.5	94.5	33.3	48.5	29	10.4	2.6	1.2	8.7	21.3	10.7	587.5	53
Halifax County, NC	37083	13.8	65	138.6	32.6	55.1	45.1				20.7	13.4	17.9	600.5	47.4
Harnett County, NC	37085	22.3	72.3	133	50.6	57.8	32.2	10.5			15.6	22.3		664.7	69.7
Haywood County, NC	37087	16.7	71.3	81.5	60.4	43.7	35	14.4			12.8	27.8	11.9	708	53.9
Henderson County, NC	37089	17.1	64.9	72.2	39	38.7	30	9.7			13.3	23.4	11.7	677.4	59.1
Hertford County, NC	37091	36.1	75.7	117.4	39.2	50.5	28.8	22.8							63
Hoke County, NC	37093		75.1	149.6	50.9	51.4	24.6							654.1	50.5
Hyde County, NC	37095		75.4	151.8
Iredell County, NC	37097	15.3	61.4	114.7	49.4	48.5	31.4	11			14.7	20.3	7.3	648.3	47.8
Jackson County, NC	37099	17.1	51.9	88.5	44.8	40.2	36.7	15.6				20.3	17	838.6	60
Johnston County, NC	37101	13.9	65.3	155.4	37.5	52.6	34.4	11.4			18.5	18.1	8.3	579.9	48
Jones County, NC	37103		71.3	104.1	54.1	52.3									82.3
Lee County, NC	37105	11.4	61.9	108.3	29.6	40.1	30.6	12.8			18.4	16.1		795.9	51.8
Lenoir County, NC	37107	14.7	77.3	156.7	35.5	46	35.3	19.7			24	15	11.8	772.4	61.3
Lincoln County, NC	37109	16.9	57.5	141.5	41.7	56.6	26.9	18.6			17.1	13.4	7.5	574.6	60.2
McDowell County, NC	37111	12.2	65.9	115.8	36	59.9	26.1	9.7			17	16.3	8.5	674.8	63.3
Macon County, NC	37113	13.8	57.9	96.4	46.4	40.8	32.3	8.1			9.1	30.2	14.1	899.1	37.3
Madison County, NC	37115		67.5	84.5	38.6	57.4	42.5	12.5				20.6			46
Martin County, NC	37117		75.6	153	77.6	74.7	21.9				28.9			1023.6	63.1	4.7
Mecklenburg County, NC	37119	12.3	55.9	72.9	35.9	43.4	33.5	10.9	3.1	2	5.8	14.7	6.5	481	50.1
Mitchell County, NC	37121	23.3	44.9	112.2	41.9	60	30.4	14.3				36.4		977.4	61.8
Montgomery County, NC	37123	23.1	44.1	104.8	39.8	60.1	28.6					28.7		743	59.1
Moore County, NC	37125	14.6	69.2	72.1	22.4	35.4	31.9	6.2			17.8	17	8.6	716.5	38.7
Nash County, NC	37127	18.2	59.2	103.4	34.1	61.7	35	10.5			19.3	13.8	10	509.3	57.8
New Hanover County, NC	37129	10.3	66.1	90.3	40.6	43	36.2	10	4		10.5	18.7	10.4	387.9	46.4
Northampton County, NC	37131		73.5	123.3	29.7	54.6	38.6	23.5							48
Onslow County, NC	37133	14.7	86.7	110	38.4	48.7	29	15.9			17	25.6	7.6	708.1	73.9
Orange County, NC	37135	10.6	71.5	70.4	30.7	38.9	36.3	5.9			8.1	17	9.6	665.2	47.5
Pamlico County, NC	37137		71.7	96.7		60.6	24.7				30.2				80.5
Pasquotank County, NC	37139	20.9	64.4	116.1	38	57.7	37.8				15	19		454.3	66.9
Pender County, NC	37141	13.1	66.5	85.4	45.5	48.3	22.9	9.9				11.4		593.3	56.4
Perquimans County, NC	37143		50.8	76.6	56.9	50.9	34.9								37.2
Person County, NC	37145	23.6	64.6	118.6	33.4	79.8	23.5	22				23.9		632.9	67.6
Pitt County, NC	37147	13.8	55.9	103.8	39.2	56.2	36.6	13.3	4.1		14.5	17.7	10.5	552.6	48.2
Polk County, NC	37149	9.9	42.2	88.8	36.7	50.6	19.2	12.2			20.1	28.8	23.9		60.4
Randolph County, NC	37151	14.5	61	112.8	41.1	47.4	34	13.3		2.8	11	18.3	9.5	878.6	54.2
Richmond County, NC	37153	20.5	78	157	54.9	64	37.7	17.9			15	33.7	22.7	462	59.9
Robeson County, NC	37155	20.5	79.4	178.1	45.4	63.4	33.4	22.5		9.5	24.4	16.2		1057.2	60.3
Rockingham County, NC	37157	19.9	72.5	106	51.4	62	36.5	14.3		4.8	16.9	23	8.9	825.8	71.4
Rowan County, NC	37159	12.8	59.6	135.5	39.4	42.8	36.3	10.5	3.2		15.8	26.2	9.1	771.7	47.3
Rutherford County, NC	37161	24	55.4	146.2	37	50.2	34	13.9			16	28.6	15.3	857.3	65.3
Sampson County, NC	37163	18	61.1	127.4	48.3	68.7	32	13			19.8	27.5		778.5	47.9
Scotland County, NC	37165		77.4	175.4	45.7	79.4	35.7				25.3	18.1		1306.1	64.3
Stanly County, NC	37167	16.2	59.9	153.2	40.9	51.3	33.1	12.1			13.1	18.1	6.6	737.2	38.8
Stokes County, NC	37169	19	80	105.6	50.5	74	32.3	8.3			15.2	17.5	9	796.7	57.3
Surry County, NC	37171	14.9	64.1	114.1	48.8	56.8	35.8	12.9			16.2	24.5	6.8	794.3	47.4
Swain County, NC	37173		61.2	112.2	33.2	61.6	43.8	27.7				33.1			64.1
Transylvania County, NC	37175	13.1	57.7	66	28.7	51.7	31.8	9.1				29.5	13.6	945.5	53.4
Tyrrell County, NC	37177		127.8		112.4
Union County, NC	37179	12.6	59	113.5	41.3	50.5	31.4	14.8			13.5	12.6	6.5	507.5	47.8
Vance County, NC	37181	14.9	75.5	121.9	48.1	97.2	32.8	14.8				17.9		892.4	72.9
Wake County, NC	37183	11	59.3	74.4	33.1	46.1	31.1	10.1	3.3	1.1	5.5	13.4	7.1	441.4	41.9
Warren County, NC	37185		72.6	117.2	33.4	54.1									37.2
Washington County, NC	37187		33.7	131	120.9	39									49.5
Watauga County, NC	37189	13.8	43.5	78.4	28.9	44.6	27.6	10.7			16.3	16.3		951.7	50.4
Wayne County, NC	37191	15.8	69.3	132.1	46.1	58.5	38.1	12			14.9	16.3	6	558.2	52.6
Wilkes County, NC	37193	12.9	54.9	110.1	42.6	55.7	28.5	12.2			18.4	31.4	12.3	662.6	55.5
Wilson County, NC	37195	13.6	63.3	130.4	37.1	49.5	36.9	10.2			16.4	16.8	14.9	934.8	43.7
Yadkin County, NC	37197	11.2	58.3	91.9	36.1	62.4	27.7	11.6			22.4	26.9		912.5	51.7
Yancey County, NC	37199	14.6	56.3	84.6	32.5	42	41.8					29.9			51.5
Barnes County, ND	38003		50.9	87.3		26.9	49.3							1083.4	31.3
Benson County, ND	38005			95.8
Bottineau County, ND	38009			69.6		46.8									32.2
Bowman County, ND	38011			104
Burleigh County, ND	38015	11.8	43.8	76.9	20.6	39.6	29.4	4.2			5.3	8.6		731.3	28.4
Cass County, ND	38017	15.1	47.5	85.8	22	36.4	31.5	5.1	4.6		5.1	11.3	3.9	523.3	35.2
Cavalier County, ND	38019		55.7	81.5	39.8		46.7
Dickey County, ND	38021			68.9			46.6
Dunn County, ND	38025			79.8
Eddy County, ND	38027			65.5
Emmons County, ND	38029			124.6
Foster County, ND	38031			85.2	68.2	61.6
Grand Forks County, ND	38035	18.8	65.5	107.5	26.1	48	27.7	6.7			7.6	9		482.1	38.5
Grant County, ND	38037			78.4
Griggs County, ND	38039			80.9
Hettinger County, ND	38041			62.9
Kidder County, ND	38043			113.3
LaMoure County, ND	38045			44.3		40.4
Logan County, ND	38047			73.3
McHenry County, ND	38049			98	56.3	37.4									66.7
McIntosh County, ND	38051			91
McKenzie County, ND	38053			52.2
McLean County, ND	38055		39.1	93.2		39.8	29.8								37.8
Mercer County, ND	38057		58.7	101	36.7	33.2
Morton County, ND	38059	11	56	72.9	33.3	44.6	29							950.1	32.5
Mountrail County, ND	38061			110.9
Nelson County, ND	38063			131.6		53.1
Pembina County, ND	38067	30.4	41.4	119.6		37.3
Pierce County, ND	38069			88.7
Ramsey County, ND	38071	23.6	64.6	110.3	35.7	39.2									61.2
Ransom County, ND	38073		50.2	105.2		40.4
Renville County, ND	38075			84.1
Richland County, ND	38077	17.8	38.1	92		45.1	21.6								24.5
Rolette County, ND	38079			86.8
Sargent County, ND	38081		60.1	95.3
Stark County, ND	38089	19.2	44.9	90.6	15.2	39.1	37							638.4	16.7
Stutsman County, ND	38093	13	41.5	81.4	11.1	47.5	32.4								32.5
Towner County, ND	38095			129.4		67.2
Traill County, ND	38097		32.7	65.5		45.3
Walsh County, ND	38099		40.3	142.8		49.8	36								24.5
Ward County, ND	38101	13.2	49.2	88.7	24.5	52.9	35					9.4		732.7	51.4
Wells County, ND	38103			80.9
Williams County, ND	38105		44	61.3	14.4	40.6	36					15.4			37.6
Adams County, OH	39001	20.5	81.1	145.3	48.8	66.9	39.7	23			14.1	18.6		802	81.7
Allen County, OH	39003	18.5	61.1	133.9	39.1	56.8	35.3	13			8.4	9.3	3.6	660.7	58.7
Ashland County, OH	39005	14.4	49.1	111.4	34	55.3	29.2	8.7			10.2	10.8		483.8	45.2
Ashtabula County, OH	39007	22.2	67.5	145.9	42.2	42.7	39.6	12.7		3.7	10.7	13		777.9	63.3
Athens County, OH	39009	24.3	72.8	160.5	68	42.3	24	13.9			15.7	23.9	10	724.8	57.5
Auglaize County, OH	39011	15.4	48.4	123.9	28.4	43.9	41.1	11.4			13.7	11.1		544.5	52.1
Belmont County, OH	39013	18.1	65.2	163.4	40.2	43.5	34	16			7.8	17.3		777.4	50
Brown County, OH	39015	20.1	84.1	142.6	54.1	50.9	37.8	17.1			19.2	20.9	8	757	61.9
Butler County, OH	39017	18.2	77.4	111.8	45.4	49.5	36.4	11.3	3.7	2.6	8.9	20.6	7.8	776.5	74.5
Carroll County, OH	39019	21.1	46.7	120.4	38.6	39.5	43.7				12.9	15.2		423.3	50.5
Champaign County, OH	39021	19	71.8	131.9	50	66.4	33.3	10.3			16.2	20.2		682.4	64.3
Clark County, OH	39023	17.5	77.4	127.4	52	65.5	35.6	17.6	4.4		10.8	20.6	6.7	638.2	67.9
Clermont County, OH	39025	14.4	89.1	106	46.4	52.2	36.6	12.7	2.3		11	13	5.3	558.8	78.6
Clinton County, OH	39027	19.9	81.6	126.4	41.5	53.1	31.5	9.3			13.7	15.4		495.9	52.8
Columbiana County, OH	39029	20.8	64.4	129.2	47.8	47.9	31.8	17.4			9.6	13.4	5.6	748.6	66.3
Coshocton County, OH	39031	26.1	71.9	134	39.5	62.5	37.9	12.9			14.5	13.2		573.9	62.7
Crawford County, OH	39033	21.8	51	127.2	44.7	55.2	36.8	8.9			14.4	16.2		866	51.2	2.4
Cuyahoga County, OH	39035	16.3	59.8	152.4	33.2	37.5	36.7	11.8	2.6	2.1	3.7	14	6.1	566.7	39.6
Darke County, OH	39037	24.9	33.5	132.9	34.9	52.2	45.4	8.7			17.7	13.7		465.4	44.8
Defiance County, OH	39039	20	55.7	92.3	30.1	56.5	34.8	11.3			15.5	10.2		632.9	46.1
Delaware County, OH	39041	15.4	57.8	88.9	38.3	49	39.9	12			7.8	9.6	3.2	514.1	52.3
Erie County, OH	39043	14.6	66.9	119.6	37.6	41.8	31.6	8.3	4.3		7.2	11.3		615.4	58
Fairfield County, OH	39045	18.6	63.6	91.5	50.5	56.2	41.1	16.4			8.4	16.4		723.6	57.9
Fayette County, OH	39047	33.5	51.9	179.2	54.7	66.8	43.5	9.9			11.3	16.7		442.2	71.4	4.4
Franklin County, OH	39049	16.7	79.1	114	49.3	48.6	38.8	10.8	2.7	2.2	5.6	17.1	6.6	674.3	66
Fulton County, OH	39051	25.2	44.4	110.8	36.9	44.3	42.4	10.7			21.7	12.2		571.3	43.1
Gallia County, OH	39053	18.1	65.7	154.5	51	35.8	28	18.9			18.1	19.6		1120.2	52.1
Geauga County, OH	39055	18.6	46.1	87.3	26.4	39.1	32.8	9.2			7.7	9.4	5.2	544.7	38.5
Greene County, OH	39057	16	58.5	117	40.4	52.5	33.3	10.4			8.1	19.3	5	443.9	50.9
Guernsey County, OH	39059	24.8	58.8	144.1	37.2	53.6	38.3	9.9			11.4	18.2		532.9	58.7	2.6
Hamilton County, OH	39061	17.5	75.3	95.1	39	47.1	39.8	12	3.4	2.1	6.2	17.6	7.2	746.1	61.6
Hancock County, OH	39063	14.1	45.6	116.9	25.1	37.4	36.4	6.1			8.1	11.5	6.7	726.8	46.8
Hardin County, OH	39065	26.8	58.9	156	37.3	40.8	41.4	15.7			21.7	12.5		727.1	34.7
Harrison County, OH	39067	16.1	80.7	193.9	46.7	47.4	33.5							1352.3	44.9
Henry County, OH	39069	18.3	47.7	94	24.7	40	31.1	13			22.2	10.2		477.5	38.8
Highland County, OH	39071	13.4	62	160.6	42.3	55.4	38.3	10.1			11.2	16.6		889.5	79.2
Hocking County, OH	39073	23	70.9	126.1	76.1	63.3	38.3	16.4			15.3	11.8		675.7	61.5
Holmes County, OH	39075	19.7	40.2	96.7	56.1	51.5	42.7	15.6			14.7	9.9		778.1	34.4
Huron County, OH	39077	17.6	61.3	136	34.9	48	31.8	9.3			14.2	13.6	6	656.3	59.2
Jackson County, OH	39079	20.7	79.8	190.1	31.9	47.6	29.2	21.1			12	29.7		580.2	83.1
Jefferson County, OH	39081	17.9	68	187.2	41.9	40.9	42.1	13.3			8.6	19.3		825.3	64.5
Knox County, OH	39083	23.3	58.4	124.3	42.3	56.9	38.2	9.5			16.7	16.4		528.3	47.5
Lake County, OH	39085	15.6	68.3	131.2	31.7	38.4	39.2	11.4	3		4.6	10.8	5.2	508.6	48.1
Lawrence County, OH	39087	24.5	84.5	177.5	58.4	63.1	48.2	24.6			8.9	26.2		1125.9	78.3
Licking County, OH	39089	22.6	67	97.3	50.6	50.2	41.7	13	2.2		10.7	15.6	5.8	678.4	62.1
Logan County, OH	39091	24.3	69.9	118.5	33.9	56	32.5	17.5			20.8	19.3		846.3	54.3
Lorain County, OH	39093	17.9	67.9	116.9	30.7	43.4	39.3	13.2	1.8	1.7	5.6	11.6	5.4	661.6	59.3
Lucas County, OH	39095	20.7	74.8	161.5	29.2	48.8	35.2	9.4	5.2	2.8	9.3	16.3	8.3	710.7	69.9
Madison County, OH	39097	15.1	67.3	130.7	50.3	54.4	45.8	16.3			11	20.4		803.1	61.2	4.5
Mahoning County, OH	39099	18	54.5	119.4	48	42.9	42.8	13.4	1.6		6.3	13.5	5.6	703.1	43.2
Marion County, OH	39101	16.4	72.1	149.6	46.9	51.6	31.5	15.5			10.2	14.9		628.5	58.7
Medina County, OH	39103	13.5	58.8	113.5	43.9	40.5	35.1	13.1			5.3	9.9	4.3	466.9	42.2
Meigs County, OH	39105	21.2	74.3	186	43.1	45.1	25.5	16.1				15.3		658.4	48.2
Mercer County, OH	39107	16.6	48.7	117.1	30.5	53.2	43.2	13.7			10.3	11.2		515.3	31.2
Miami County, OH	39109	17.4	62.5	122.5	53.2	51.6	35.7	9.8			10.9	15.2	4.8	566.3	50.5
Monroe County, OH	39111	19.7	61.5	143.7	46	41.8	27.2								31.4	3
Montgomery County, OH	39113	15.4	70.8	113.6	36.3	45.9	37.5	11	3.6	3	9.5	35.8	7.9	559.6	58.4
Morgan County, OH	39115		48.7	125.6	29.1	58.4	29.1							761.2	47.9
Morrow County, OH	39117	24.8	55.6	148	29.8	56.7	29.5	11.4			15.4	11.9		830.1	58.3
Muskingum County, OH	39119	22.4	67.3	103.2	46.8	56.9	36.5	12.5			12.5	11.2	6.8	807.1	67.8
Noble County, OH	39121		78.9	144.5	29.3	33.3									41.4
Ottawa County, OH	39123	15.2	70.5	137.7	36.7	49.7	37.8	15.5			10.3	13.4	8.7	566.5	53.2
Paulding County, OH	39125	26.3	51.2	128.7	43.5	57.9	28.8								60.8
[truncated: 1,522 more rows]
