# Supplementary material for: Social Determinants and the Classification of Disease: Descriptive Epidemiology of Selected Socially Mediated Disease Constellations
Source: PLoS One. 2014 Nov 5;9(11):e110271. doi: 10.1371/journal.pone.0110271 (PMC4220931; doi:10.1371/journal.pone.0110271)
Supplement: Text S1 — (ZIP) [file pone.0110271.s001.zip › black female all cause.xls]

## Sheet: zebra
BLACK FEMALE MORTALITY DATA
COUNTY	fips	colonr	lungr	ischr	ohrtr	stroker	breastr	renalr	liverr	assaultr	transr	extr	suicr	infmr	pullr
Autauga County, AL	1001		56.5	135.2	183.1	86.3					53.6			1738.3
Baldwin County, AL	1003	28.4	48.9	149.1	110.3	75.2	32.7	25.8						1798.6	26.2
Barbour County, AL	1005	35.1	35.2	32.2	227.7	78.1	43	29.7						1214.3
Bibb County, AL	1007			133.8		184.2								1960.8
Bullock County, AL	1011	42.1		173.1	185.7	92.8	65.2							1621.1
Butler County, AL	1013			142.8	219	92.2	40	51.9						1043.3
Calhoun County, AL	1015	23.2	47.4	179.1	135.3	100.9	49.3	46.7		16.2	22.9			1313.7	26.5
Chambers County, AL	1017		32	72.8	176.7	102	36	45.2			30.3			893.4
Chilton County, AL	1021		105.1	210.8	124.7									1798.6
Choctaw County, AL	1023			136.9	114.4	90.2	46.6
Clarke County, AL	1025		30.4	174.2	82.9	109.2	42.6	55						1207
Clay County, AL	1027			174.2
Coffee County, AL	1031		94.5	141.6	141.9	75								1091.9
Colbert County, AL	1033	45.4	49.4	152.3	129	80.4	47.6	45.7						1609.8
Conecuh County, AL	1035			76	135.9	142.1	54.3							1577.7
Coosa County, AL	1037			182.6	184.3	88.4								2910.1
Covington County, AL	1039			117.9	158.6	90.4
Crenshaw County, AL	1041				126.8	129.2
Dale County, AL	1045		62.5	102.3	103.3	71.6	39.7	64.7						802.5
Dallas County, AL	1047	25.5	48.3	183.6	173.5	92.3	43.4	45.4		14.1				960.5	23.4
Elmore County, AL	1051		54.1	125.6	136.7	95.3	52.8	37.1						1364.1
Escambia County, AL	1053		46.3	129.8	76.6	83.5	52.9							1699.2
Etowah County, AL	1055		52.2	199.7	129.1	70.3	55.7	62.2				27.1		1338.6	21.7
Franklin County, AL	1059				218.3
Geneva County, AL	1061			186	185.5
Greene County, AL	1063			66.6	275.4	89.5	59.6	63.8						1142.9
Hale County, AL	1065		39.7	155.3	146.3	86.6	73.3	60.9						1277.5
Henry County, AL	1067			126.3	138.7	105.3
Houston County, AL	1069	31.5	60.6	96.3	92.3	66.9	51.2	25.2				17.7		1129.3	22.7
Jackson County, AL	1071			182.8
Jefferson County, AL	1073	25.5	47.7	116	115.4	96.8	50.1	51.5	1.8	10.3	9.3	20.1	1.4	1802.8	22
Lauderdale County, AL	1077		42.4	131.6	104.4	94.6		46.9						937
Lawrence County, AL	1079			162.4	104.6
Lee County, AL	1081		32.6	130.7	105.3	94.7	53.5	47.1		13.6	13.1			1655.7	33.5
Limestone County, AL	1083		48.3	99.4	272.7			58.3						1176.5
Lowndes County, AL	1085			107.9	289.6	64.4	36.8				40			1216
Macon County, AL	1087	31.8	51.9	138.8	155.2	70.5	37.1	31.6			23.7			1413.4
Madison County, AL	1089	27.7	66	85.7	121.9	80.4	46.5	44.3		5.1	7.7	6.2		1317.5	20
Marengo County, AL	1091		52.8	164.1	104.6	112	41.2	55.2						1757.9
Mobile County, AL	1097	24	49.2	166.1	97.3	92.1	52.2	38		9.9	12.5	13.2		1415.2	21.9
Monroe County, AL	1099		43.7	117.9	197.6	78.8		47.6						953.8
Montgomery County, AL	1101	25.6	49.3	138.3	78.4	75.4	46.1	39.7	3.3	8.8	11.8	13.9		1345.2	27.7
Morgan County, AL	1103	46.8	50.6	132.3	173.8	102.8	68.4	65.6						1304.8
Perry County, AL	1105		65.1	145.3	169.6	115.9	44.6							1097.2
Pickens County, AL	1107		56.2	119.8	193.1	78.7		59.8						1310
Pike County, AL	1109	37.6		160.4	234	93.7	47.8	48.4						1716.5
Randolph County, AL	1111			198.8	139.4
Russell County, AL	1113	41.9	41.8	94.8	72.5	101.3	35.1	37.4						1168.7
St. Clair County, AL	1115			141	107.5	116.3
Shelby County, AL	1117			74.4	85.5	75.7								1472.1
Sumter County, AL	1119		34.7	129.5	169.2	101.1	32.6	45.7						2431.1
Talladega County, AL	1121	24	47.5	115.9	190.1	91	35.8	62.1						1771	25.1
Tallapoosa County, AL	1123		41.1	121.4	123.6	116.8	41	67.6						1610.6	38.2
Tuscaloosa County, AL	1125	22.9	47.3	101.4	141.7	86.4	38.6	39.2		8.7	15.1	15.3		2276.9	21.1
Walker County, AL	1127			118.7	210.9	89.7								2030.5
Washington County, AL	1129			89	95.9	74.5
Wilcox County, AL	1131		38.7	109.6	300	84.9	43				38.9			1216.2
Anchorage Borough, AK	2020		65.5	120.3		55.5	31.1							728.5
Fairbanks North Star Boroug	2090													724.6
Cochise County, AZ	4003			266.5										1001
Maricopa County, AZ	4013	17.8	63.3	180.5	30.1	66	49.5	24.2		10.2	10.4	25.2	3.8	1178.8	33.6
Pima County, AZ	4019	23.3	63.5	123.5	43.6	70.9	44.1	23.1				28.8		1241	28.9
Pinal County, AZ	4021			253
Arkansas County, AR	5001			198.5		109.4	85.6
Ashley County, AR	5003		69.2	371.1	54.4	173.4	82.7
Bradley County, AR	5011			255.7	84
Chicot County, AR	5017	52.1	51.5	289	58.5	101.9	58.6
Clark County, AR	5019			160	90.5		74.8
Columbia County, AR	5027	42.8	60.7	172.7	63.7	104.1	51.3							1297.6
Conway County, AR	5029			151.3		97.4
Craighead County, AR	5031		147.2	390.8	107.9	133.3								1561.5
Crittenden County, AR	5035	30.8	62.2	312.1	72.9	104.1	40	45						2042.2
Cross County, AR	5037			179.4		78.6								1624.8
Dallas County, AR	5039			114	101.9	144.3	128.2
Desha County, AR	5041		66.4	335.4		72.8	56.8							1181.8
Drew County, AR	5043	73.9		143.9			103.3							2152.1
Faulkner County, AR	5045					104.8								1289.8
Garland County, AR	5051			186.3	119.2	130.4								1499.1
Hempstead County, AR	5057		50.7	231.5		88.6	73.7							1178.8
Hot Spring County, AR	5059			199.8
Howard County, AR	5061			231.8		143.4
Jackson County, AR	5067			310.7		153.6
Jefferson County, AR	5069	32.4	45.3	242.8	47.8	89	53.1	47.4		11		11		1327.4	20.2
Lafayette County, AR	5073			302.9		152.2
Lee County, AR	5077		69.9	241.4	66.2		84.4							1658.8
Lincoln County, AR	5079			218.2
Little River County, AR	5081			208
Lonoke County, AR	5085			198.7
Miller County, AR	5091		66.6	119.9	50.1	79.8	49.8							1123.6
Mississippi County, AR	5093	43.7	39.7	318.6	123.8	112.2	49.9	55				31		1207.5	34.6
Monroe County, AR	5095			259.6		113.3								1893.9
Nevada County, AR	5099			138.6
Ouachita County, AR	5103	30.4	51.7	272.3	64.1	139.3	34.9	43.4						1174
Phillips County, AR	5107	26.6	68.6	275.6	47.3	138.3	48.2	35.7		26.4				1361.5	53.8
Pulaski County, AR	5119	27.4	50	164.8	71.6	94.4	47.9	45		8.4	10.3	11		1525	23.1
St. Francis County, AR	5123	34.1	55.5	381.7	67.5	82.9	51.8	28.4						1052.2
Sebastian County, AR	5131		69.3	211.6	102	90.6								877.8
Union County, AR	5139		75.9	129.3	72.5	102.8	71.1	32.3			24.3			1145	36.5
Washington County, AR	5143													1438.1
Woodruff County, AR	5147			328.8
Alameda County, CA	6001	22.9	76.5	160.8	46.7	83.6	48.8	18.2	9.6	9.2	7.2	29.6	2.9	1087.5	37.3
Butte County, CA	6007			199.3
Contra Costa County, CA	6013	24.6	63.4	161.8	49.7	92.3	48	11.6	5.5	10.5	7.5	18.2		982.8	41.4
Fresno County, CA	6019	25.9	59.6	247.8	69.1	100.4	45.4	26.3		12.7	12.3	28.1		1567.8	43.9
Imperial County, CA	6025			253.3
Kern County, CA	6029	25.5	55.1	271	62.4	99.8	59.2	15.7		11.4		28.8		1713.2	28.9
Kings County, CA	6031			133.6										1203.8
Lake County, CA	6033			246.2
Los Angeles County, CA	6037	27.3	62	230.4	47.4	81.5	52.1	17.7	8.3	8.1	8.2	15.8	3.3	1174.1	41.8
Madera County, CA	6039			175.2
Marin County, CA	6041		89.4	135.7
Merced County, CA	6047			207.1	47.5	126.4	72.4							1133.8	77.7
Monterey County, CA	6053	46.2	41.3	159.1	41.6	63.1	50.3
Orange County, CA	6059	25.5	58.5	161.5	27.9	63.3	44.7					13.4		931.4	27.6
Riverside County, CA	6065	35.8	60.4	211.6	41.6	80.8	53.2	19	6.4	4.3	13.6	18		1025.6	43.5
Sacramento County, CA	6067	27.9	67.3	190.8	42.2	87.4	56	12.7	6.5	6.9	7.4	23.2	5.9	1242.1	45.9
San Bernardino County, CA	6071	25.6	64.6	226.7	48.7	90.2	46	27.9	6.8	5.7	12.8	9.2	4.4	1604.2	52.8
San Diego County, CA	6073	24.8	67.3	187	42.6	87.5	46.9	14.9	7.9	7.1	5.1	20.7	3.9	1152.8	40.1
San Francisco County, CA	6075	22.6	78.1	165.5	42	81.6	46.9	21.7	8.2	10.2		51.9		1107.7	41.6
San Joaquin County, CA	6077	43.7	77.3	232.3	64.4	95.2	54.3	23.9			12.3	35.4		1450.1	67.6
San Mateo County, CA	6081	28.1	76.6	133.3	42.9	82.1	40.2					15.2		644.9	25.4
Santa Barbara County, CA	6083			80.9
Santa Clara County, CA	6085	21.7	49.3	134.6	25.5	50.4	34.8							792.2	29.4
Solano County, CA	6095	25.2	56.8	160	49.6	99.3	52	18.7	6.8	6.3		13.7		970.9	35.9
Sonoma County, CA	6097			106.9										787.4
Stanislaus County, CA	6099		54.1	153.3		71.4	41					29.4		1379	45.5
Tulare County, CA	6107			202.4	107.7	110.4
Ventura County, CA	6111		40.7	132.8		66.3	40.7							956.5
Yolo County, CA	6113			167.1
Yuba County, CA	6115			393
Adams County, CO	8001			136.2										1054.6
Arapahoe County, CO	8005		58.2	68.3	34.8	65	31.2	20.2				12		1380.9	29.9
Denver County, CO	8031	23.8	63.9	129.7	37.1	61.5	35.5	29.3	7.5	9.1		32.8		1575.8	46
El Paso County, CO	8041	26.3	52.1	121.4	34.9	101.1	36	23.3						1539.8	39.3
Fairfield County, CT	9001	19.9	46.2	149.3	54.3	62.3	45.2	25.8			5.3	13.4		1145.5	22.2
Hartford County, CT	9003	22.9	52.4	112.4	59.1	47.5	37.6	25.2		3.2	5.5	14.4		1379.5	28
Middlesex County, CT	9007			97										1204.8
New Haven County, CT	9009	23.4	48.2	121.5	45.1	45	45.5	34.8	4.1	4.9	4.1	20.5		1247.2	25
New London County, CT	9011		49.9	114.2	68.5	56.2								1250.5
Kent County, DE	10001	38.1	55.3	202.9	73.3	50.6	37.5	31.2						1276.9	38.5
New Castle County, DE	10003	22.9	73.3	158.7	56.3	66.6	43.5	27.4		4		15.2		1658.1	27.4
Sussex County, DE	10005	19.4	71.4	172.7	51.4	55.7	51	22.4			19.3			1715.9	22.5
District of Columbia, DC	11001	28.8	62.1	194.6	34.2	52.2	50.1	16.1	7.4	9.9	6.3	28.4	2.6	1755.4	23.5
Alachua County, FL	12001	24.5	41.1	100.3	41.2	76.4	51.4	42			12.2	10		2014.4	29.5
Bay County, FL	12005		54.2	165.9	62.9	68.5	35.4							2074.7	24
Bradford County, FL	12007			124.1
Brevard County, FL	12009	15.2	30.8	170.7	37.6	73.5	40.7	14.5			11.9	24.5		1185.5	19.1
Broward County, FL	12011	20.7	26.9	150.9	38.1	78.9	42.6	24.2	1.8	4.5	8.2	9	1.9	1085.1	15.4
Charlotte County, FL	12015		32.3	103.4	39.3	51.8	39
Citrus County, FL	12017			127.6
Clay County, FL	12019		56	134.5		62.2	40.8							1169.6
Collier County, FL	12021			123.5		68.1					31.6			1037.9
Columbia County, FL	12023		50	210.2	78.2	76.9	51.1							1855.7
DeSoto County, FL	12027			215.5										2016.1
Duval County, FL	12031	25.4	55.1	167.1	53	80.7	49.7	24.1	4.5	8.3	9.2	13.5	2.2	1625.6	33.1
Escambia County, FL	12033	23.7	44.7	155.8	45.5	114.3	48.6	24.9		9.5	11.7	13.5		1663.6	21.2
Flagler County, FL	12035		34.3	74.5	44.7	37.2	38.6
Gadsden County, FL	12039	26.7	35.9	121.5	63.1	70.4	33	14.4			14.3	14		1751.5
Gulf County, FL	12045			287.2		186.6
Hamilton County, FL	12047			178	111.8	104.9								1798.6
Hendry County, FL	12051			300		122.8								1468.8
Hernando County, FL	12053			143.2		70.9								1644.7
Highlands County, FL	12055			165		118.3	48.2							1836.9
Hillsborough County, FL	12057	26.9	45.1	182.5	34.6	85.2	45.6	20.5	4	7.1	12.7	14.7		1758.9	27.7
Holmes County, FL	12059			543.4
Indian River County, FL	12061		61	144.6	57.8	161.4	56							1273.9
Jackson County, FL	12063		28.6	147.7	32.7	74.8	28.5				31.9			1151.9
Jefferson County, FL	12065			164.4	86.1	95.1	83.3							2155.9
Lake County, FL	12069	25.2	53.9	142.2	37.6	71.8	30.8							1273.1	24
Lee County, FL	12071	15.5	48.7	158.7	39.7	94.6	54.1	15.2			19			1435.5	22.2
Leon County, FL	12073	20.8	32.5	117.2	43.3	112	51.8	22.6			9.7	14.6		1635.9	9.7
Levy County, FL	12075			161.4		96.4
Madison County, FL	12079			218.3	57.6	66.2	59.7							1418.4
Manatee County, FL	12081	22.2	59.7	301.2	41.8	79.9	32.3							1554.8	40.8
Marion County, FL	12083	25.6	52.4	161.3	55.1	82.5	55.5	20.4						1540	24.1
Martin County, FL	12085		64.6	182.7		95.4								2507.5
Miami-Dade County, FL	12086	24.3	37.1	206.7	41.4	72.7	47.3	29.2	2.9	6.4	12.2	11.3	1.8	957.1	21.5
Monroe County, FL	12087			115.8
Nassau County, FL	12089		88.7	172.2	72.3	120.1
Okaloosa County, FL	12091		50.4	176	43.6		49.2							1406.1
Okeechobee County, FL	12093			310.3
Orange County, FL	12095	19.6	44.1	128.6	48.8	70.7	41.1	30.2	2.3	7.2	12.7	11		1473.4	21.4
Osceola County, FL	12097			115.7	43.2	45.7	39.5							1250.5	29.2
Palm Beach County, FL	12099	23.8	46.3	199.7	43.5	76.6	43.7	22		6.2	10.2	9.9	3.3	1311.3	21
Pasco County, FL	12101		63.2	120.7	40.7	51.6	39.8							988.5
Pinellas County, FL	12103	29	55.2	170.5	42.8	82.9	34.1	31.6	4	6.2	12	12.5		1778.1	31.8
Polk County, FL	12105	28.8	39.7	237.9	68.7	89.2	46.6	35.2			16.7	20		1676	27.1
Putnam County, FL	12107		56.5	149.9	55.2	114.9	63.7	45.3						1880.3	51.1
St. Johns County, FL	12109		68.7	125.6	52.9	67.7	37.6							1592.4	41.4
St. Lucie County, FL	12111	21.7	43.9	192.4	55.7	71.4	33	19.5			11.3	17.4		1097.2	23.9
Santa Rosa County, FL	12113			127.3		117.3
Sarasota County, FL	12115	34.2	56.6	118.1	66.2	68.2	48.4				23.4			894.8
Seminole County, FL	12117	25.4	42.4	135.1	36.7	72.1	27.8	27.1			12.6			1570.5	24
Sumter County, FL	12119			269.9
Suwannee County, FL	12121			187.8		129.6
Taylor County, FL	12123		112.7	158.4
Volusia County, FL	12127	20.1	66	161.6	55	87	41.6	33.8			13.2	13.2		1193.2	25.5
Walton County, FL	12131			194.5
Washington County, FL	12133			153.8
Appling County, GA	13001				174.6									2222.2
Baldwin County, GA	13009		50.9	178.2	76.8	70.7	26.1	51.1						1716.6	60.3
Barrow County, GA	13013			135.1	112.5
Bartow County, GA	13015		74.5	183.4	56.3	74	50.4							1309.3
Ben Hill County, GA	13017			155.9	138.3	92.2		78.4						1257.3
Berrien County, GA	13019													3418.8
Bibb County, GA	13021	26	52.3	148.9	85.3	93.2	38	58.1		4.9	10.1	17.5		1872.3	26.5
Bleckley County, GA	13023													2272.7
Brooks County, GA	13027			63.9	141.1	75.5		63.3						1194.4
Bulloch County, GA	13031			104.6	139	83.1	46.2	60.7						1634.1
Burke County, GA	13033	35.5	36.3	141.9	134.8	68.9	43.5	46.3						1045.5
Butts County, GA	13035			72.2	138.3	154.2	73.7							1404.5
Calhoun County, GA	13037			108.1	96.2	122.6
Camden County, GA	13039			81.9	82.3	76.9								1366.9
Candler County, GA	13043			149.8
Carroll County, GA	13045		48.2	124.5	89.5	113.4	47.9	48.8				29.3		1312.4
Charlton County, GA	13049			194.6	219.2
Chatham County, GA	13051	28.3	52.9	150.8	156.1	74.2	42.9	46.8		9.3	7.5	15.2		1517.3	25.3
Chattooga County, GA	13055			314
Cherokee County, GA	13057													1302.1
Clarke County, GA	13059	34.3	44.8	123.3	72.4	74.5	48.6	30.1		12.2	12.6	17.1		1507	26
Clayton County, GA	13063	20.6	64.2	123.3	83.2	71.9	47.4	62		5.5	6.5	8.7		1196.2	22.6
Clinch County, GA	13065			306.7
Cobb County, GA	13067	19.6	38.8	87.2	105.5	78.7	39.5	33.2		4.1	6.9	14		1143.4	25.4
Coffee County, GA	13069			207.9	107.5	94.6		67.3						1885.6
Colquitt County, GA	13071		62.4	213.9	114.2	96.5	64	56.4						1680.7	41.7
Columbia County, GA	13073		53.5	140.3	57.2	68.5	41.1							1632.4
Cook County, GA	13075			168.1	142.3	158.1								2225.1
Coweta County, GA	13077	30.6	49.4	159.3	91	91.4	34.9	50.1						658.9	34.4
Crawford County, GA	13079			122
Crisp County, GA	13081		44.7	113	130.8	156.5		73.4						1575.7	44.7
Decatur County, GA	13087			62.4	294.4	71.1	49.6	66.7						1159.4
DeKalb County, GA	13089	26.3	46.5	96.5	68.5	72.3	45.1	37.4	0.9	5.6	9.4	9	1.8	1234.2	21.4
Dodge County, GA	13091			138.3	198.3	86								2384.5
Dooly County, GA	13093			223.2	79.8	73.2								2141.1
Dougherty County, GA	13095	26.5	44	105.6	125.6	95.5	42.6	32.4	7.6	5.8	10.1	8.6		1323.6	21.6
Douglas County, GA	13097	30.5	41.3	110.9	142.8	55.6	60.1	47.1			21.3			1021.5
Early County, GA	13099			165.1	127.2	85								1747.2
Effingham County, GA	13103			145.6	93.8									1360.5
Elbert County, GA	13105		52.8	212.7	101.4	80		58.2
Emanuel County, GA	13107			152.9	189.4	123.1	55.2							2088.2
Evans County, GA	13109			195.7		115.6
Fayette County, GA	13113		41.4	69.4	48.3	79	72.7
Floyd County, GA	13115		57.7	138.1	132.5	107.4	53.5	45.5						1811.1
Franklin County, GA	13119			191.9
Fulton County, GA	13121	25.3	51.9	125.7	77.7	73.2	48.8	47.7	2.9	9	9.7	18.9	2.6	1281.8	26.1
Glynn County, GA	13127	28.9	62.6	123	117.8	89	52.2	59.9				22.5		1767.2
Grady County, GA	13131			168.5	117.6	116.3		51.7						1234.6
Greene County, GA	13133	58.8		175.1	123.3	107		58.3						1839.8
Gwinnett County, GA	13135	28.9	41.9	63.9	89.1	57.7	38.7	28.1		3.7	13.6	8		1147.3	24.9
Hall County, GA	13139		64	145.5	100.1	93.3	36.5	37.9						2331.6
Hancock County, GA	13141				230.6	110.5		76.9						1634
Harris County, GA	13145			147.6	81.2		73.5
Hart County, GA	13147			141	86.5	100.9
Henry County, GA	13151	23.9	28.5	142.7	53.7	69.3	60.4	24.7						1180.6	24.9
Houston County, GA	13153	27.7	54.9	94.6	107.8	85.2	39.6	28.4			13	16.8		1518.6
Irwin County, GA	13155			190.3
Jackson County, GA	13157			166.5	109.4
Jasper County, GA	13159			235
Jeff Davis County, GA	13161			169.5	216.2									3363.9
Jefferson County, GA	13163		42.1	138.7	167.8	82.9	43.2	54.8						1645.8	36.6
Jenkins County, GA	13165			155		140.8
Johnson County, GA	13167			155.8	124.9
Jones County, GA	13169			91.5	74		51.7							1807.2
Lamar County, GA	13171			156.1	142.5	127.2
Laurens County, GA	13175		30.8	234.3	125.2	117.4	48.6	40.5			34.3			1547.2
Lee County, GA	13177			106.7	127.6
Liberty County, GA	13179	40.3	34.6	132.8	85.1	79.6	24.2	60.9						1629
Lincoln County, GA	13181				119.1
Long County, GA	13183				245.4
Lowndes County, GA	13185	20.4	64.1	129.3	141.1	99.2	34.7	79.8		13.6				2234.1	21.8
McDuffie County, GA	13189	44.4		140.4	161.3	126.1		50.6						2069.5
McIntosh County, GA	13191			111	97	84
Macon County, GA	13193		47.9	200.5	82.4	103.1		52.1						1299.9
Marion County, GA	13197			149.3	168.3
Meriwether County, GA	13199		37.2	318.6	99.7	117.7	44
Mitchell County, GA	13205		37.6	154	102.5	85.1		39.8						1289.9
Monroe County, GA	13207			197.1	57.4	74.8								2529.8
Montgomery County, GA	13209				282.4
Morgan County, GA	13211			197.9	83.7
Muscogee County, GA	13215	28.6	47.7	162	108.2	93.3	42.4	50.7	4.6	5.5	7.1	13.7		2247.4	25.6
Newton County, GA	13217	29.9	60	115.1	82.5	72.4	56.3	74.8						1152.5
Paulding County, GA	13223						50							976.1
Peach County, GA	13225			149	109.4	119.9	39.5	67.1						1799.7
Pierce County, GA	13229			195.7
Polk County, GA	13233			123.4	132.1
Pulaski County, GA	13235			216.9		154.8
Putnam County, GA	13237			192.5	120.8	103.4								1868
Randolph County, GA	13243			75	133.1	128.4								2086.4
Richmond County, GA	13245	21.2	56.9	146.6	81.6	78.1	38.9	38.5		3.4	11.9	13.4		1576.5	39.4
Rockdale County, GA	13247		63.2	92.7	112.2	69.7	45.9							987.7
Screven County, GA	13251			102.6	115.8	130.6	52.8							1641.1
Spalding County, GA	13255	24.6	53.7	189.7	150.1	80	39.2	94.6						1359.9	34.3
Stephens County, GA	13257	98.6			111.8	114.5
Stewart County, GA	13259			166.8	125.3	104.6
Sumter County, GA	13261		42.6	191.8	132	148	51.8	35.9						1345.8
Talbot County, GA	13263			217.6	192.3	107.8
Tattnall County, GA	13267			116.9		132.3								1729.1
Taylor County, GA	13269			199	119.5	172.8
Telfair County, GA	13271			158.9	141.5	125.1
Terrell County, GA	13273	79		128.4	137.7	122.5								1343.6
Thomas County, GA	13275		46.8	147.1	92	121.8	46.7	62.4						1674.5	24.3
Tift County, GA	13277			132	44	107.7	58.4							1460.6
Toombs County, GA	13279		60.9	92.5	212.7	140.3		72.9						1434.6
Treutlen County, GA	13283				289.5
Troup County, GA	13285	43.3	45.1	175.4	174.6	123.5	33.4	52.9						1168.1
Turner County, GA	13287			197.7	117.7									1432.7
Twiggs County, GA	13289			242.3	121.5									2000
Upson County, GA	13293	44.3	48	150.8	90.3	103		57.1
Walker County, GA	13295			212.7
Walton County, GA	13297			182.3	92.3	66.1	43.4	48.7						1363.1
Ware County, GA	13299		38	156.3	130	67.6	64.9							1362.8
Warren County, GA	13301				96
Washington County, GA	13303		33.9	99.1	106.5	75.2	34.8							988.6
Wayne County, GA	13305			270.8	124.4	174.7								2119.7
Wheeler County, GA	13309				256.8
Whitfield County, GA	13313			168.8
Wilcox County, GA	13315			189.3
Wilkes County, GA	13317			90.2	107.3	86.7								1792.1
Wilkinson County, GA	13319			184.2	125.2	125								1582.3
Worth County, GA	13321			149.2	118.9
Honolulu County, HI	15003			66.5	46.9									1134.3
Alexander County, IL	17003			144		178.1
Champaign County, IL	17019		90.1	162.6	57.3	81.8	32.3					29.1		1898.6	67.9
Cook County, IL	17031	30.7	73	184.5	59	69.1	55.7	37.5	3.2	9.7	7.1	22.7	2.1	1612.8	33.2
DeKalb County, IL	17037													1474.5
DuPage County, IL	17043	21.9	49.1	149.8	32.8	105.1	56.8	42.3						1516.3
Jackson County, IL	17077			164.8	111.1									1437.7
Jefferson County, IL	17081			238.6
Kane County, IL	17089	40.2	91.7	235.1	37.8	109.3	52.7	33.2						1464.5
Kankakee County, IL	17091		54.5	188.4	70.7	85.8	78.6	36.9				26		1792.5	30.1
Knox County, IL	17095			248.6
Lake County, IL	17097	16.1	67.6	164.1	53.2	76	47	18.8			12.6	18.4		1017.4	39.2
McLean County, IL	17113		136.5			180.6								1220.1
Macon County, IL	17115		53.5	115.8	124.4	85.9	28.6	49.8						1662
Madison County, IL	17119	32.6	66.4	208	97.4	81.7	38.8	30.4						1923.6	40.8
Marion County, IL	17121			206.3
Peoria County, IL	17143	23.7	96.2	148.8	55.8	114.2	56.5	26.7		13.5		27.2		1780.5	33
Pulaski County, IL	17153			269.3
Rock Island County, IL	17161		89.1	154.5	59.6	111.7	46.8							1319.3
St. Clair County, IL	17163	28.8	72.2	171.8	72.1	79	50.4	37		13.4	12.5	17.1		1589.3	46.3
Saline County, IL	17165			415
Sangamon County, IL	17167	23.7	82.4	152.5	90	81.6	37.1	38.8						1672.1	33.6
Stephenson County, IL	17177			148.6										1511.3
Vermilion County, IL	17183		101.5	182.7	102.6	95.4								1566.1
Will County, IL	17197	21.7	64	167.9	57.8	63	44.1	33.6		6.3	8.4	11.4		1513.6	14.8
Winnebago County, IL	17201	21.3	72.8	143	76.4	55.3	47.5	37.9			12.3	25.1		1824.9	20.6
Allen County, IN	18003	26.7	84	116	84.9	92.7	43.3	62.6		9.2		20		1617.7	27.9
Clark County, IN	18019		111	218	117.4	87.7								922.8
Delaware County, IN	18035		75.7	166		101.6								2537.3
Elkhart County, IN	18039		90.9	201.8	67.5									1528.4
Floyd County, IN	18043			290.9	141.5
Grant County, IN	18053			172.4				80.4						1300.1
Howard County, IN	18067			137.8			76.4
Lake County, IN	18089	26.5	63.4	174.6	81.9	78.4	58.7	36.7		21	7.7	11.5		1574	26.8
La Porte County, IN	18091	61	88.5	182.7	126.3	57.2	46.2							1860
Madison County, IN	18095		58.7	143.2	85.2	81.9	50.9	45.4						1641.5
Marion County, IN	18097	27.2	89.7	157.2	70	69.5	47.7	31.9	2	11.5	8.2	9.1	3.1	1534.9	42.3
St. Joseph County, IN	18141	30.6	70.9	135	97.5	96.9	34.9	28.1				17.2		1937.6	31.7
Vanderburgh County, IN	18163		79.5	159.6	90.1	70.7	43.9	29.9				26.6		1030.9	27
Vigo County, IN	18167		110.4	190.1		138.2								1666.7
Wayne County, IN	18177		122.2	115.5	81.4	82.1								2040.8
Black Hawk County, IA	19013		98.5	154.6	85	76.8	42.2							1029.5
Linn County, IA	19113													933.3
Polk County, IA	19153		96.5	289.3	36.2	63.7	50.3							1394.1	44.9
Scott County, IA	19163		71	141.1		91.8	43.2							1666
Geary County, KS	20061			235.9	115.5									1895.4
Johnson County, KS	20091		76.1	103.2	82.9	81.2	41							1067.4
Leavenworth County, KS	20103			181.3										1394.8
Montgomery County, KS	20125			203.7
Sedgwick County, KS	20173	31.7	58.7	134	94.4	73.1	66	36.4		12.1		24.8		1712.4	52
Shawnee County, KS	20177		62.4	187.8	84	79.2	46.3	34.4				24.3		1528	44.8
Wyandotte County, KS	20209	31	61.9	148.2	76.8	80	51.8	48.4		22	9.3			1396.2	30.6
Barren County, KY	21009			276.1	228.1
Boyle County, KY	21021			224.8		145.5
Christian County, KY	21047	32.7	79.8	196	121.5	95.1	47.9	45.2						1164.4	53.1
Clark County, KY	21049			204.2
Daviess County, KY	21059		157.6	145.1	128.2	97.1								1529.4
Fayette County, KY	21067	32.5	104.1	128.4	75.7	74.7	49.3	36.2				12.3		1095	46.6
Franklin County, KY	21073			165.5	134.4
Fulton County, KY	21075			214.4
Graves County, KY	21083			265.4
Hardin County, KY	21093		83.5	124.7	64.6									1009.6
Henderson County, KY	21101			181										2066.1
Hopkins County, KY	21107		108.7	313.2
Jefferson County, KY	21111	28.9	84	169.4	95.4	78.2	49.2	40.6	2.9	7.6	6.5	15.4	2.4	1220.7	49.3
Kenton County, KY	21117		134.9	108.6										2083.3
Logan County, KY	21141			207.5
McCracken County, KY	21145		85	224.1	73.6	73.3	55.1	55.7						963.1	60.8
Madison County, KY	21151			115.4	236.5
Marion County, KY	21155			227.6
Muhlenberg County, KY	21177			295.6
Nelson County, KY	21179			189.3
Scott County, KY	21209			216
Shelby County, KY	21211			199.6		163.8
Simpson County, KY	21213			272
Warren County, KY	21227		107.1	155.4	103.8	104.5								1912.4
Woodford County, KY	21239			207.2
Acadia Parish, LA	22001	43.2	87.5	148.7	107.7	113.6	59.9	44.9						1302.8
Allen Parish, LA	22003			181.7
Ascension Parish, LA	22005		54.9	234.7	58.1	112.5	73	35.5						1263.7
Assumption Parish, LA	22007		70.5	241.4	61.2	76.9	56							2079.4
Avoyelles Parish, LA	22009	34	84.4	237.8	59.6	76.2	37.3	63.2						1479.6	39.3
Beauregard Parish, LA	22011			314	101.7	124.6
Bienville Parish, LA	22013			60.1	162.4	77.7	83.2								54.6
Bossier Parish, LA	22015	31.8	37.9	141.4	62.5	81.7	29.1							1644.3	23.2
Caddo Parish, LA	22017	25.3	50.2	159	52.3	79.1	56.2	29.4	5.4	8.5	15.7	13.6		1982.4	29.1
Calcasieu Parish, LA	22019	35.7	75.4	155.7	64.8	106.1	52.3	45.6		10.5	15.6	14.5		1595.1	18.6
Catahoula Parish, LA	22025				160.2	138.4
Claiborne Parish, LA	22027		53.9	149.4	91.1	91.9	55.2	42.2						1988.3
Concordia Parish, LA	22029		79.5	151.1		44.5	45.1	60.5						1313.6
De Soto Parish, LA	22031		37.5	224.7	46.6	149.7	58.9	32.6			37.9			2133.3
East Baton Rouge Parish, LA	22033	30.1	50.3	191.2	92.3	92.4	54.3	56.7		12.3	16	11.4		1534	22.9
East Carroll Parish, LA	22035		71	163.8	137.9		116.1							1740
East Feliciana Parish, LA	22037		52.6	135.9	190.3	67.3	46.3	43.9						1463
Evangeline Parish, LA	22039		81.1	156.2	68.3	62.2		69.6						1594.4
Franklin Parish, LA	22041	58.2		315	115.1	86.8		54.7						2007
Grant Parish, LA	22043		191.1	179.8		142.6
Iberia Parish, LA	22045	26.1	59.7	190.1	100.4	88.4	52.1	28.3				17.9		1447.2	17.8
Iberville Parish, LA	22047	27.3	61.8	130.8	111.8	126	48	38.8						747.6	47.1
Jackson Parish, LA	22049			199.4	83.9	75		62.7
Jefferson Parish, LA	22051	20.8	63.3	176.2	77.5	95.1	55.5	54.5		8.8	9.1	14.2		1402.7	20.4
Jefferson Davis Parish, LA	22053		84	142.4	120.7	111.7	70.3	72.8
Lafayette Parish, LA	22055	27.5	75	144.9	66.2	73.9	65.9	54.6			11.9	11.1		1802	30.8
Lafourche Parish, LA	22057		57.7	178.4	64	110.1	59.9	76.4						1992.6
Lincoln Parish, LA	22061		68.8	84.1	110.6	70.9	64.3	71.9						1084.5
Livingston Parish, LA	22063		77.7	108.3		98.7								2089.1
Madison Parish, LA	22065			339	57	76.3	94.4	50.4						1477.1
Morehouse Parish, LA	22067		37.8	122.1	80.2	97.1	60.6	60.3						1663.3
Natchitoches Parish, LA	22069	26.4	63.4	216.6	107.4	67.8	44.8	82.8						1364.7	26.4
Orleans Parish, LA	22071	32.4	65.7	131.1	62.4	85.7	56.5	48.4	3.4	9.8	7.9	21.1	1.6	1114.2	29.4
Ouachita Parish, LA	22073	34.6	56.8	88.7	130.2	71.8	55.3	59.7		9.3	9.2	20.8		1819.7	28.3
Plaquemines Parish, LA	22075			95.1		104.6	79.8
Pointe Coupee Parish, LA	22077		54.1	188.7	66.7	85.4	42.4	41.5						1568.6
Rapides Parish, LA	22079	30.9	64.6	268.8	81.4	106.6	49.4	47.1			13	13.6		1818.7	29.1
Red River Parish, LA	22081			131.8		122.2								1914.6
Richland Parish, LA	22083		98.2	276.5		109.5	53.6	70.8						2132.9
Sabine Parish, LA	22085			217.6		105.9	105.3
St. Bernard Parish, LA	22087		165.6	193.1		118.2								1140.3
St. Charles Parish, LA	22089		95.6	158.6	83.9	77.2	31.5	45.7						810.1
St. Helena Parish, LA	22091			112.8	85.3									1684.5
St. James Parish, LA	22093		42.9	191.6	89.1	89.6	75.4	48.9						1314.1
St. John the Baptist Parish	22095		70.6	210.6	92.5	76.1	64.6	68.4			24.1			1274.1
St. Landry Parish, LA	22097	22.1	72.9	191.1	59.1	86.5	44.4	46.3			15.8			1572.6	26
St. Martin Parish, LA	22099	32	31.5	208.3	50.5	62.1	48.9	51.4						1880.1
St. Mary Parish, LA	22101	37.2	37.7	120.4	50.2	85.6	46.7	35.7						1169.8	31.5
St. Tammany Parish, LA	22103		48.2	152.8	41.6	93.1	37.2	35.1						1580.8	25.3
Tangipahoa Parish, LA	22105	29.1	72.9	249.1	76.2	69.4	61	59.5			33	23.7		1409.2	29
Tensas Parish, LA	22107		126	219.6	118.1
Terrebonne Parish, LA	22109	27.9	79.4	149.7	69.7	107.3	72.6	71.8						2166.4	35.4
Union Parish, LA	22111			178.9		90.6	56.2
Vermilion Parish, LA	22113		84.7	213.2	92.9	65.9	51.4							1902.2
Vernon Parish, LA	22115			222.6	233.2									1056.1
Washington Parish, LA	22117	25.4	66.7	241.6	32.9	108.8	61.1	64.6			37.2			1308.4
Webster Parish, LA	22119	30.5	78.5	218.9	63.1	81.7	63.4	41.3						1621.3	31.8
West Baton Rouge Parish, LA	22121			138.8	124.4	132.2	59.7	52.1						1843.3
West Feliciana Parish, LA	22125			198.6
Winn Parish, LA	22127			164.8		87.5	99.4							1849
Cumberland County, ME	23005													892.1
Anne Arundel County, MD	24003	23.1	53.9	141.4	41.6	96.8	55	27.7			11.1			1597.5	23.6
Baltimore County, MD	24005	28	57.8	150.3	39.5	74.1	44.6	24.5		4.3	5.8	8.7		1239.2	28.7
Calvert County, MD	24009	34.1	55.4	131.6	46	33.5	36.4							988.5
Caroline County, MD	24011		62.8	157.7										1970.4
Carroll County, MD	24013			203.7										1872.7
Cecil County, MD	24015			187.1
Charles County, MD	24017	33.5	63.8	145.8	61.8	48.2	50.7				8.6			1220.8	31.2
Dorchester County, MD	24019		66.1	159.9	63.8	49.2		53.9						1756
Frederick County, MD	24021	46.7	45.7	125.4	57.4	43.9	56.9							1311.1	33.2
Harford County, MD	24025	34.4	65.1	191.4	42.1	68.4	40							1083.1	31
Howard County, MD	24027	16.4	41.5	132.7	24.3	39.9	25.9	17						1086.4	21.6
Kent County, MD	24029		97.1	175.2		91.2
Montgomery County, MD	24031	16.2	40.1	106.5	39.2	40	45.6	13.2		3.4	4.1	3.5	2.6	1191.7	19.3
Prince George's County, MD	24033	23.4	52	173.6	51.4	52.6	46.6	20.8	2.7	4.7	10.2	8.3	1.9	1383.3	21.2
Queen Anne's County, MD	24035		96.4	133.6		98.1
St. Mary's County, MD	24037	29.8	44.3	155.3	39.6	63.5	29.1	51.3						1643.8	30.8
Somerset County, MD	24039		80.7	216.9		46.5								1952.3
Talbot County, MD	24041			197		106.3	62.5
Washington County, MD	24043		142.9	184.8		88.9								807
Wicomico County, MD	24045	27.8	67.7	191.1	60.7	76	53	29.4						1694.4	36.8
Worcester County, MD	24047		50.2	158.4		50.1	36.6							1467.5
Baltimore city, MD	24510	26	79.1	189.9	50.3	74.6	49.7	32.5	4.3	10.7	5.9	12.6	2.3	1620.6	32.6
Barnstable County, MA	25001		105.8	119.7	111.1									1405.2
Bristol County, MA	25005		92.2	230.3	45.7	86.2		56.4						1055.6
Essex County, MA	25009		71.8	131.3	34.3	52.7		38.9						896.4	49.3
Hampden County, MA	25013	21	56.4	127.1	71.2	66.9	33	60.5						1349.4	21.6
Middlesex County, MA	25017	13.4	30.8	105.7	43.8	56.2	33.5	25.2				8.2		825.5	18
Norfolk County, MA	25021	22.6	47.4	96.8	38.3	45.4	23.5	40.7						593.9
Plymouth County, MA	25023	21.5	35.8	110.7	79.8	67	53	48.5		10.9				824.8	23.5
Suffolk County, MA	25025	20.9	53.8	91.6	55.1	47.3	44.1	37.2	3.1	3.6	3.6	13.5		1263.2	22.5
Worcester County, MA	25027		70.8	92.4	72.1	55.9	46.1							1741.6
Berrien County, MI	26021	22.3	80.5	170.8	66	91.5	59.7	22.9		15.5		15.6		1794.9	25.6
Calhoun County, MI	26025	28.7	98	207.1	60	90.8	48.2					30.2		1608.5	32.3
Cass County, MI	26027			107.7
Eaton County, MI	26045			91.7
Genesee County, MI	26049	27.8	73.7	227.6	59.7	90.4	47.2	33.5	5.8	11.5	9.9	16.6	3.9	2117.1	35.9
Ingham County, MI	26065		66.3	126.2	84.6	97.6	41.2	30.9				18.8		1466.4	30.8
Jackson County, MI	26075		59.6	157.5	66.5	116.4								1840.8
Kalamazoo County, MI	26077		88	149.7	57.6	82.7	44.2	43.8				22.1		1607.6	23.9
Kent County, MI	26081	21.6	82.4	184.5	27.6	60	42.2	19.6		7.3	6.8	21.7		1669.3	32.1
Lake County, MI	26085			248.5
Macomb County, MI	26099	37.7	75.6	237.6	51.9	78.7	67.4	33.2				11.3		1602.1	25.2
Monroe County, MI	26115			184.6
Muskegon County, MI	26121		60.9	168.3	57.9	97.3	42.8	21.8				27.6		1287.3	19.3
Oakland County, MI	26125	33.8	67.3	183.3	55.5	62.7	49.1	29.7	3	4.6	5.9	9.1	3.3	1821.5	34.5
Saginaw County, MI	26145	21.7	71.9	189.5	72.7	86.1	51.2	44.9				13		1826.3	35.4
St. Clair County, MI	26147			130										1453.1
St. Joseph County, MI	26149			226.8
Van Buren County, MI	26159		85.8	175.4	86	79.5								1851.9
Washtenaw County, MI	26161	27.7	66.4	150	48.7	52.6	40.7	25			10.2	13.4		1341.7	34.3
Wayne County, MI	26163	25.4	72	259.9	62.5	65.9	51.2	30.2	4.3	12.8	10	18.6	2.4	1701.9	28.8
Anoka County, MN	27003													879.3
Dakota County, MN	27037													1140.6
Hennepin County, MN	27053	24.3	76.2	65.2	45	66	39.8	21.1		5.8	6	19.2		1039.3	35.4
Olmsted County, MN	27109													990.8
Ramsey County, MN	27123	18.2	86	103.4	61.1	99.6	50	36.3				21.5		1179.8	36.2
Stearns County, MN	27145													1579.8
Adams County, MS	28001	29.8	44.7	210.9	103.2	91.2	70.7	45.6						1379.6	31.3
Alcorn County, MS	28003			141.6	141.1	165.4								1762.8
Amite County, MS	28005			208.6	74.5									1490.5
Attala County, MS	28007			114.3	102	54.4		51						1824.2
Bolivar County, MS	28011	42.5	65.7	209.5	133.9	90.8	65.5	68.4			16.9			1619.7	21
Calhoun County, MS	28013			320.5		116.8
Carroll County, MS	28015			138.2	115.6
Chickasaw County, MS	28017			237.2	51.9	89.7								1605.5
Choctaw County, MS	28019			176.4
Claiborne County, MS	28021			276.6	146	83.2	58.5							1408.5
Clarke County, MS	28023			142.3	103.1	79.4
Clay County, MS	28025			219.4	70.8	43.1	40.3							1838.8
Coahoma County, MS	28027	46.9	79.8	158.1	130.2	103.2	62.4	58.7			24.7	20.5		1995.3	31.9
Copiah County, MS	28029		35.1	252.9	71.1	95.4	41.9	34.3			33.8			1793.3	30.9
Covington County, MS	28031			137.4	91.7									1445.6
DeSoto County, MS	28033	27.2	52.8	171.3	38.8	61.8	34.8							1848.4
Forrest County, MS	28035	20.9	75.4	184.3	96.9	85.6	39.1	42.9			18.9			1696.9	48.1
Franklin County, MS	28037				301.3
Greene County, MS	28041			396
Grenada County, MS	28043		45.6	146.8	236.8	154.2	70.6					46.5		2421.9
Hancock County, MS	28045			224.8
Harrison County, MS	28047	28.9	77.2	311.5	80	87	46.6	47.7			8.5	32		1540.7	26.7
Hinds County, MS	28049	24.5	52.7	155.9	109	71.9	49.3	31.3		9.2	12.7	12.1		1680.8	25.9
Holmes County, MS	28051	25.8	44.6	124.4	208.3	98.6	46.9	65.6			27.5			1417
Humphreys County, MS	28053	52.8	57.6	360.3	96.1	69	82.9							1929.5
Itawamba County, MS	28057			310.8
Jackson County, MS	28059	27.8	59	225.8	131.4	105.1	39.3	39.3			14.3	19.3		1083.8	25.9
Jasper County, MS	28061		56.2	196.8	113.3	64	67.6	40						1571.9	39.3
Jefferson County, MS	28063		67.3	164.8	167.2	93.7	71.9	65.7						1238.9	54.7
Jefferson Davis County, MS	28065		48.8	159.2	229	73.5	60.2							1323.3
Jones County, MS	28067	23.3	38.7	199.9	129.6	67.9	44.3	45						1376	40
Kemper County, MS	28069			152.7	95.9	89.5								1775.1
Lafayette County, MS	28071		73.1	125.2	69.7	46.4	43.8	60.1						1705.3
Lamar County, MS	28073			285.9		107.5								1479.3
Lauderdale County, MS	28075	33.9	62.4	133.9	78.5	95.3	54	75.6			23.4	23.3		1662.1	26.4
Lawrence County, MS	28077			202.5	116.9	123.9								1821.2
Leake County, MS	28079		54.2	94	206.2	64.9								939	54.5
Lee County, MS	28081	34.7	73.1	141.3	130.1	143.3	72.9	41.4			25.6	29		1874.8
Leflore County, MS	28083	37.6	47.2	185.6	99.3	134.1	46	34.7			19.4			1703.8	40.5
Lincoln County, MS	28085		47.3	163	73.9	110.7	82.2	55.9						1241.4	44.4
Lowndes County, MS	28087	21.2	26.8	128	168.3	70.6	45.7	50.8			14.7			1443.2	24.7
Madison County, MS	28089	59	111.5	125.4	109.1	87.9	108.3	61.4						1747.8	31.2
Marion County, MS	28091		70.2	155.5	141.9	117.7	47.3	71.4						1137.2
Marshall County, MS	28093	25.8	37.7	208.6	58.3	87.6	51	48.1			27.7			1274.1	22.9
Monroe County, MS	28095		68.3	87	144.7	82.9	45.3	59.9						1468.9
Montgomery County, MS	28097			175.9	123.7	64.9		67.8						1395.9
Neshoba County, MS	28099			255.5	154.1	111.1	83.1							1071.1
Newton County, MS	28101			121.8	119.4	101.1		69.5						1581
Noxubee County, MS	28103			122.2	208.8	77								2386.3
Oktibbeha County, MS	28105		55.4	106.8	181	60.8	41.5	31.4			31.5			1408.5
Panola County, MS	28107	48.8	48.5	180.6	99.7	84.6	48.4	29.7			30.9			1464.1
Pearl River County, MS	28109		73.8	144.4	118.6	119.1	63.5							1483.1
Perry County, MS	28111			218
Pike County, MS	28113	27.1	31.5	304.7	73.3	90.6	61.1	50			25.3			1043.5	26
Pontotoc County, MS	28115			112.9		124.7
Quitman County, MS	28119		80.8	184.1	84.2	59		57						1318.3
Rankin County, MS	28121	20.9	25.2	240.2	57.2	57.9	54.5							1456
Scott County, MS	28123		54.3	214.1	83	48.1	43.9	35.7						1924.2	36.9
Sharkey County, MS	28125			197.3
Simpson County, MS	28127			258.8	122.3	103.2	43.8	49.2						1665.6
Smith County, MS	28129			189.6										1694.9
Stone County, MS	28131													2364.1
Sunflower County, MS	28133	57.8	58.5	201.3	167.3	113.6	28.6	50.5			32.7			1713.8	31
Tallahatchie County, MS	28135			94	92.6	75.9	45				53.2			1574.2
Tate County, MS	28137			140.4	65.6	85.2	65.5							1286.2
Tippah County, MS	28139			289.7	132.5
Tunica County, MS	28143			289.4	93.9	62.2								2418.8
Union County, MS	28145			154.7	143.6	109.3								1623.4
Walthall County, MS	28147			140.5	86.8	77.2								1401.9
Warren County, MS	28149	32.1	62.9	219.7	106	86.7	55.6	34.6						1231	29.3
Washington County, MS	28151	41	74	249.7	90.1	106.8	54.6	43.4			10.5	10.7		1446.3	23.8
Wayne County, MS	28153		56.1	151.7	94.8	103.7	54.3							1608
Wilkinson County, MS	28157		85.5	233.4	123.4	96.4
Winston County, MS	28159		55.4	108.6	135.5	48.8	45.6							1603.5
Yalobusha County, MS	28161			162.8	140.4	71.5								1231.5
Yazoo County, MS	28163	26.5	51.8	140.1	111.9	95.7	73.9	29.3						1423.6	28.6
Audrain County, MO	29007			198.1
Boone County, MO	29019		87.5	257.2	118			60.5						1570.2
Buchanan County, MO	29021			190.2
Butler County, MO	29023													2412.3
Cape Girardeau County, MO	29031			224.5		219.3								1467.3
Clay County, MO	29047													717.9
Cole County, MO	29051													1227.6
Dunklin County, MO	29069			203.2	170									2073.4
Greene County, MO	29077		127.9	204.5		142.1								1530.6
Jackson County, MO	29095	23.7	70	141.8	74.3	78.8	48.9	35.3	3.6	11.6	11	17.1	2.3	1392.6	32.6
Mississippi County, MO	29133			348.2	204.5
New Madrid County, MO	29143			390.3
Pemiscot County, MO	29155			370.5										1675.5
Pulaski County, MO	29169													1394.2
St. Charles County, MO	29183		104.1	138			50.5							1435.1
St. Louis County, MO	29189	29.1	71.3	211.6	48.2	80.1	58	32.6		6.8	7.4	14.7	2.8	1772.8	28.9
Saline County, MO	29195			327.2
Scott County, MO	29201			294.7	129.5									2058.5
St. Louis city, MO	29510	26.8	80.1	192.1	60.8	75.9	47	27.9	4	13.2	7.1	17.8	2.1	1693.8	36.2
Douglas County, NE	31055	19.9	73.5	117.9	94.2	84	54.2	41.7		9.2	9.7	18.5		1514.5	47.5
Lancaster County, NE	31109			125.6										1306.8
Clark County, NV	32003	23.7	62.9	123.7	118.7	72.8	42.2	43.6		9.9	11	25	3.8	1407.6	33.5
Washoe County, NV	32031			121.4	80.4	67								812.1
Hillsborough County, NH	33011													728.5
Atlantic County, NJ	34001	35.4	75.8	180.7	63.8	54.3	50.5	52.6		7.6		16.4		1689.5	45.6
Bergen County, NJ	34003	22.7	48.2	102.6	43.3	48.9	38.6	19.1				11		1047.6	17.7
Burlington County, NJ	34005	18	53.1	143.3	49.9	69.1	36.4	27.1			6.5	9.7		1011.9	18.6
Camden County, NJ	34007	26.5	77.9	189.7	51.3	67.6	48	37.9		5	6.3	23.8		2026.3	33.5
Cape May County, NJ	34009		86.9	234.3		79.2								3202.3
Cumberland County, NJ	34011	33.7	65.5	208.2	47.7	61.4	52.8	50.3			15.4			1504.1	30.2
Essex County, NJ	34013	25.4	60.3	167.6	53.8	64.4	50.7	40.5	3.4	7.5	6.2	22.5	2.1	1358.2	35.1
Gloucester County, NJ	34015	20.5	76	142	41.9	68.4	62	30.9				19.9		1388.9	18.9
Hudson County, NJ	34017	29	66.2	209	64.7	81.1	59.3	32	6.8	6.6		20.8		1733.2	30.3
Mercer County, NJ	34021	20.4	74.6	166.3	58.2	66.4	54.9	31.6	5.5		6.8	11		1748.5	22.6
Middlesex County, NJ	34023	26.2	38.4	135.6	49.1	61.6	48.9	30.5			7.3	8.9		1095.4	18.1
Monmouth County, NJ	34025	22.4	57.8	165.9	43.8	61.2	39.5	33.7			8.1	15.7		1114	37.4
Morris County, NJ	34027	32.9	48.4	137.3	47	60.9	27.3							1262.5
Ocean County, NJ	34029	24.3	51.8	177.2	42.9	43.5	47.6	46.6						1365.9
Passaic County, NJ	34031	36.8	59.1	155.3	62.7	73.2	59.8	39.1		5.5		31.4		1301.4	41.4
Salem County, NJ	34033		94.9	215.3	45.7	76.2	62.7	45.2						1511.5
Somerset County, NJ	34035		40.5	122	57.5	52.5	40.1	23.9						743.8	19.5
Union County, NJ	34039	30.6	52.4	159.1	54.2	59.6	48.9	29		4.8	6.8	11.9		1169.6	36
Bernalillo County, NM	35001		36.6	111	34	69.7	35					30.5		905.8	38.6
Chaves County, NM	35005			276.8
Curry County, NM	35009													1891.9
Lea County, NM	35025			142.2
Albany County, NY	36001	24.6	84.7	196.4	61.1	52.7	39.2	35.8						1714.4	24.6
Bronx County, NY	36005	28	55.2	215.3	18.8	36.5	43.1	14.5	4.4	5.2	2.9	15.1	2	945.2	26.7
Broome County, NY	36007		118.8	173.3										1221.2
Chautauqua County, NY	36013			228.6
Chemung County, NY	36015		96.6	177.4
Dutchess County, NY	36027		57.4	198	58.3	85.9	58.7	32.7						1149.4	30.9
Erie County, NY	36029	30.2	87.7	184.6	70.6	73.4	46.2	27		11.7	3.4	10.7		1778.4	29.4
Jefferson County, NY	36045													1089.3
Kings County, NY	36047	22	36.4	219.9	18.5	35.5	45.2	11.6	4.3	5.4	3.6	13.1	1.8	1043.2	17.8
Monroe County, NY	36055	20.5	58.1	164.1	54.7	76.1	34.2	37.3		9.2	5.7	8.5		1494.8	28.5
Nassau County, NY	36059	22.4	37.4	239.8	29.9	35.5	46	20.9		3.3	9.1	8.7		1199.8	19
New York County, NY	36061	29.6	63.8	209.8	25.7	42.7	50.9	14	4.9	5.2	2.9	22.6	3.3	1035.6	34.6
Niagara County, NY	36063		59.5	165	56.6	55.9	47.7	47.3						1923.1
Oneida County, NY	36065		92.4	126.4	61.2	83.2								2315	58.6
Onondaga County, NY	36067	29.3	80.9	140.8	56.1	66.7	46.6	37				16.2		1689.6	44.4
Orange County, NY	36071	29.8	34.1	192.8	54	43	51.9	39.5						1401.4	40.6
Queens County, NY	36081	21	34.6	239.5	16	31.6	41.2	10.7	2.2	4.3	3.1	9.5	1.5	1006.9	14.1
Rensselaer County, NY	36083		70.6	116.1	67.1		82.4							1451.3
Richmond County, NY	36085	15.6	67.7	303.8	21	30.6	39.7	19				16.8		1055.8	31.3
Rockland County, NY	36087	16.2	35.9	166.9	41.4	50	41.3	24.1						798.5	33.8
Schenectady County, NY	36093		80.1	223.6	75.3	90.9								1548.3
Suffolk County, NY	36103	25.3	55.6	215.5	47.1	58.7	53.3	29.3			8.3	8.4		1090.6	30.3
Sullivan County, NY	36105			130.2										1519
Ulster County, NY	36111			170.4										1049.2
Wayne County, NY	36117			182.3
Westchester County, NY	36119	22.2	46.3	162	52.8	43.4	44.6	23			3.3	8.8		1121.7	29
Alamance County, NC	37001	21.8	65.8	130.6	46.9	77.7	37.1	46.3				24.5		2255.9	16.7
Alexander County, NC	37003			154.4
Anson County, NC	37007			176	53.1	101.1	31.7	39.6						2108
Beaufort County, NC	37013	30.9	47.4	187.5	68.9	82.9	44	56.6						1465.4	27.1
Bertie County, NC	37015	36.9	43.8	133.3	50.1	87	38.5				25.2			1794.9	29.4
Bladen County, NC	37017	23.7	37.2	236.1	69.4	117.6	55.2	29.7						1900.1
Brunswick County, NC	37019		42.9	177.9	65.2	55.6	34.2	47						1070.3
Buncombe County, NC	37021	25.8	54	144.9	73.6	77.9	42.5	36.8						1603.6	45.1
Burke County, NC	37023		60.5	192.9	74.4
Cabarrus County, NC	37025	28.4	70.9	110	82.8	71.7	46.2	63.8						1453.8	26
Caldwell County, NC	37027		84	219.6
Camden County, NC	37029			207
Carteret County, NC	37031			224.1		95.6								2317.3
Caswell County, NC	37033		33.6	140.6	45.4	70.7	43.6	48.5
Catawba County, NC	37035	35.8	55.7	157.8	59.1	116.8	29.8	32.3						1541.1	42.6
Chatham County, NC	37037			117.3	33.7	71.1	35.5
Chowan County, NC	37041			109.3	96.8	133.4	57.1
Cleveland County, NC	37045	30.6	37.6	184	50	86.7	35.1	36.4						1807	33.1
Columbus County, NC	37047		31.5	268	59.3	82.8	56.8	42.3						1675.7	29.4
Craven County, NC	37049	25	71	141.3	68.9	88.5	65.8	49.3			15.7	15.8		1343.8	21.6
Cumberland County, NC	37051	26.6	41.8	175.1	56.6	83.8	53.8	38.8		5.2	13.7	18.4	3.4	1823.7	32.5
Davidson County, NC	37057	31.1	66.2	181.1	69.5	75.8	47.4	38.3						1521.1	30.1
Davie County, NC	37059			157.5
Duplin County, NC	37061		47.1	151.9	64.3	113	60.2	59.1			26.9			1283.6
Durham County, NC	37063	22	67.1	107.4	69	76.2	46.3	39.4		7.1	9	18.8		1299.3	23.6
Edgecombe County, NC	37065	28.4	40	164.5	58.9	113.9	55.2	41		13.5	12.8			1707.1	20.5
Forsyth County, NC	37067	27.7	73.9	138	53.5	93.5	54.7	37.7	4.8	7	5.2	19.5		1968.7	29.9
Franklin County, NC	37069		49.2	167.1	29.1	93	35.7	24.5						1634.4	25
Gaston County, NC	37071	25.1	48.2	171.2	53.9	74.9	31.3	37.6						1671.7	22.3
Gates County, NC	37073			123	84.7		73.1
Granville County, NC	37077	26.5	43.5	153.7	59.6	82.6	63.1							1234.6	24.2
Greene County, NC	37079			93.3	53.4	57.3		48.1						1862
Guilford County, NC	37081	18.3	53.7	146.1	48.7	77.1	45.6	34.1	3.2	6	9.1	18.3		1658.5	26.9
Halifax County, NC	37083	20.1	47.3	156.8	57.7	87	48.7	32.2	17.5		23.2			1632.9	40.5
Harnett County, NC	37085		41.1	137.4	54.5	90.1	32.4	51.9						1637.2	21.8
Henderson County, NC	37089			163.8
Hertford County, NC	37091	42.9	42.3	114.9	68.3	81	65.5	24.9						1908
Hoke County, NC	37093	30.9	50.9	187.3	101.5	84.9	48.6	46.8						1291.3
Iredell County, NC	37097		35.3	166.2	93.3	73.7	51	37.6						1543.9	22.3
Johnston County, NC	37101	19.5	39.6	153.1	58	73.6	47.5	27.9				23.7		1467.1	25.6
Jones County, NC	37103			152.7		112.8	90.6
Lee County, NC	37105		35.1	155.1	60.9	106.2	34.5	54.1						1073.2	37.4
Lenoir County, NC	37107	33.6	31.4	178.3	66.1	83.8	57.4	45.7				12.3		1779.6	20.3
Lincoln County, NC	37109			241.2		98.3								2201.8
Martin County, NC	37117	32.2	53.3	202.1	70.4	106.3	65.2	40.4						1238.4
Mecklenburg County, NC	37119	22.4	57.3	116.8	80.7	81.7	47.1	45.1	3.5	7.2	10.1	10.4	2.1	1426.5	27.4
Montgomery County, NC	37123		66.6	215.6	73.5	107.3	66.2							1840.5
Moore County, NC	37125	28.1	39.8	142.6	51.6	121.9	31	65.8						1585.3	29.9
Nash County, NC	37127	19.1	31.9	157.4	58	111.6	48.3	46			12.4	17.9		1754	29.4
New Hanover County, NC	37129	28.3	65.9	157.8	61.2	86.8	59.8	58.1				19.5		787	23.6
Northampton County, NC	37131	21.5	40.8	150.2	52.4	67.4	48.1							2266.3	33.6
Onslow County, NC	37133	22.9	34.7	116	53.6	99.2	49.1	38.2						1659.6	23.4
Orange County, NC	37135	25.8	58.4	121	73.4	61.5	62.2	35.1				26.2		1476
Pamlico County, NC	37137			99.4	78.9
Pasquotank County, NC	37139		44.1	167.7	64.7	65.6	58.2	26.5						1155.8	36.1
Pender County, NC	37141		35.7	144.8	62.7	83.3	69.8	48.2						1250
Perquimans County, NC	37143			147		97.7
Person County, NC	37145	29.6	51.1	143.5	69.1	53.8	54							2227.7
Pitt County, NC	37147	32.9	38	138.8	69.5	104.1	52	50.9		7.6	9.4	13.5		1779.3	10.9
Randolph County, NC	37151		65.7	133.9	65.3	87.6								1272
Richmond County, NC	37153	32.9	51.8	290.9	98.3	95.4	54.3	33.8						1914.1	34.2
Robeson County, NC	37155	24.4	56.9	213.2	62.3	96.8	49.1	44.6			20.4			2031.7	21.9
Rockingham County, NC	37157	22.6	45.1	136.1	67.1	79.4	58.8	35.7				22.2		1131.1	32.5
Rowan County, NC	37159	18.5	41.3	228.4	58.2	78.4	50	44.2				17.5		1211.9	40.6
Rutherford County, NC	37161		76.9	195.3		118.2		48.2						1946.7
Sampson County, NC	37163	22.8	29	147	64.7	106.2	59.8	45.2			24.4	24.5		1848.4	27.8
Scotland County, NC	37165	27	42.9	164.6	53.8	99	58.7							1330.6
Stanly County, NC	37167		87.5	190.4		88								1841.8
Stokes County, NC	37169			124.3
Surry County, NC	37171			175.4			105.9
Union County, NC	37179	29.4	72.6	183.1	79.1	83	42.9	46						1460.4
Vance County, NC	37181	27.9	47.5	194.1	87.4	94.8	34.6	44.9				21.2		2002.5	27.9
Wake County, NC	37183	21.7	43.6	123.9	56.1	78.9	41.6	37	2.6	3.5	8	14.5	2.7	1505.4	16.9
Warren County, NC	37185	48.3	32.6	174.1	41	64.1	60.8	47.3						1493.8
Washington County, NC	37187	50.6	50.7	145.6	163.8	58.4	53.6							1087
Wayne County, NC	37191	29	51.3	171.5	77.7	84.9	63.1	40.7			12.9	14.6		1792.9	14.3
Wilkes County, NC	37193			134.6
Wilson County, NC	37195	21.2	33.6	165.1	53.7	94	69.4	26.4			13.9	17.4		1764.4	28
Allen County, OH	39003		61.1	185.3	72.1	127.5	45.1							1863.1
Ashtabula County, OH	39007			151.1										2207.1
Butler County, OH	39017		74.2	152.9	73.1	48.5	58.8	31.9						1573.9	30.6
Clark County, OH	39023	24.5	61	148.4	61.2	96.7	65.6	32.1						1340.5	40.7
Columbiana County, OH	39029			247
Cuyahoga County, OH	39035	24	79	221	46.7	60.4	54.9	28	4	8.5	4.7	17.1	3.7	1708.4	31.7
Erie County, OH	39043			151.5	56.1		74							878.6
Franklin County, OH	39049	25.5	78.9	149.2	65.5	72	49.1	32.7	2.3	7.9	7.3	15.5	4	1583.5	39.4
Greene County, OH	39057		49.6	120.5		76.3	77.4							986.6	45.1
Hamilton County, OH	39061	27.3	84.7	137.2	58.5	71.1	53.9	34.2	3.6	6.5	6.6	14.4	2.7	1907.8	38
Jefferson County, OH	39081		64.6	350.9	66.2	103.6									74.9
Lake County, OH	39085			191.7										2025.6
Licking County, OH	39089			184.7
Lorain County, OH	39093	26.8	86.1	183.7	34.7	94.1	56.2	37						1472.1	57.6
Lucas County, OH	39095	30.7	71.7	212.1	45.3	73.8	47	23.9	7.6	9.7	7.9	18.2		1587.4	44.7
Mahoning County, OH	39099	29.8	67.6	215	74.7	66.6	44.7	33.2		12		20.1		1525.7	42.7
Montgomery County, OH	39113	22.4	69.8	158.3	48.9	77.1	43.6	28.1	4.1	8	9	35.8	4.6	1300.9	33.9
Muskingum County, OH	39119		194.5		102.2									1607.7
Portage County, OH	39133			143.6	125.9
Richland County, OH	39139		59.2	205.9	86	95.4	78.4							1230.9	36.4
Ross County, OH	39141			152
Stark County, OH	39151	18.6	74.8	166.4	51.2	81.3	52.1	35.5			16.2	13		1643.8	45
Summit County, OH	39153	29.2	70.3	123.7	78.2	78.2	49.2	39.6	4.9	5.5	7.6	16.9		1561.9	44.7
Trumbull County, OH	39155	33.1	52.3	171.8	78.9	76.3	36	60.6				32.3		1325.8	39.4
Carter County, OK	40019			252.7	112.6	97.5
Choctaw County, OK	40023			285.2
Cleveland County, OK	40027			229.1										989.3
Comanche County, OK	40031		61.3	224.5	82.8	103.9	54.5							1338.2	37.2
Creek County, OK	40037			200.4
Jackson County, OK	40065			295.6
Le Flore County, OK	40079			371.9
Logan County, OK	40083			147.8		147.8
McCurtain County, OK	40089			262.9
Muskogee County, OK	40101	41.1	59.6	220.6	75.7	57.6	50.1	35.5						742.9	48.1
Okfuskee County, OK	40107			286.4
Oklahoma County, OK	40109	25.6	67.2	195.5	75.9	89.9	54.9	34.5	5.8	6.7	9.2	19		1612.4	33.7
Okmulgee County, OK	40111		82.6	329.8		110.4	82.6
Osage County, OK	40113			138.4
Pittsburg County, OK	40121			321.4
Seminole County, OK	40133			222.9
Tillman County, OK	40141			475.4
Tulsa County, OK	40143	15.1	74.9	219.6	85.4	104.8	56.7	25.7		10	11.2	21.8		1511.5	29.2
Wagoner County, OK	40145			172
Multnomah County, OR	41051	20.4	49.9	101.9	55	102	30.8	15.2				22		765.1	33.9
Washington County, OR	41067													603.5
Allegheny County, PA	42003	28.7	84	180.7	58.8	73.2	50.2	37	2.7	10	7.1	22.1	2.7	1892.1	39.3
Beaver County, PA	42007		43.7	226.3	79.6	73.1	47.6	46.4						869.1
Berks County, PA	42011		47.7	143.8	40.8	97.2	61.2	37.6						1924.8
Bucks County, PA	42017		76	128.6	59	51.6	36.7	40.3						1115	32.1
Cambria County, PA	42021			248.7	132.2	103.1
Chester County, PA	42029	30.5	73.6	167.6	52.5	63.7	50.5	40.5				13.3		1548.2	25.5
Cumberland County, PA	42041			159.8										1542.8
Dauphin County, PA	42043	36.7	82.9	143.9	74.8	81	40	44.8		8.7		16.1		1217.2	36.2
Delaware County, PA	42045	19.9	78.5	121.2	54.5	80.3	50.3	33.3		7.7	5.1	11.6		1487.6	36.3
Erie County, PA	42049		74.9	149.7	71.7	85.8	71.1							1942.8	44.1
Fayette County, PA	42051			198
Franklin County, PA	42055			138.4
Lackawanna County, PA	42069													1765.4
Lancaster County, PA	42071		73.2	182.4	52.8	59.6		55.1						1223.1
Lawrence County, PA	42073			193.8
Lehigh County, PA	42077		63.1	131	52.5	61.3	52.8							1741.1
Luzerne County, PA	42079													1604.8
Lycoming County, PA	42081			153.8										1698.5
Mercer County, PA	42085			158.3	61.3	79.1								2393.9
Monroe County, PA	42089			111.7		58.2	55.1							1186.6
Montgomery County, PA	42091	21.7	52.5	122.9	38.8	73.8	40.3	28.7				11.4		1404.7	34.9
Northampton County, PA	42095			123.2	72.3		70.6	62.5						1332.4
Philadelphia County, PA	42101	24.7	85.8	169.5	72.7	74.3	53.5	39.4	2.3	9	6.3	26	2.6	1652.9	38.2
Washington County, PA	42125		66.6	152.6	60.9	55.7		43.7						1164	52.3
Westmoreland County, PA	42129		62.1	179.7	74.8	83.3		44.9						1005
York County, PA	42133		67.8	164.7	48.2	64.5								1446.9
Newport County, RI	44005			139.3
Providence County, RI	44007	24.1	64.1	197.8	30	62.9	33.7	14.9				11.5		1119.8	30
Abbeville County, SC	45001		57.3	80.7	71.1	85.2	48.3	53.5						3765.2
Aiken County, SC	45003	15	31.5	120	69.1	86.1	34	28.3				17.2		1436.9	18.4
Allendale County, SC	45005		46.1	162.4	102.6	104.5	59.8							1919.7
Anderson County, SC	45007	30.5	49.5	180.4	64.7	79.2	38.1	43.6				15		1938.4	29.9
Bamberg County, SC	45009		42.6	124.5	69.8	114.6	56.4							1299.8
Barnwell County, SC	45011		42.3	174.8	92.5	102.1	42.9	71.7						1950.6
Beaufort County, SC	45013	15.6	47.2	100.7	64.6	68.4	32.2	30.8			12.4	14.1		1425.1	17.1
Berkeley County, SC	45015	15.2	32.2	124.5	78.2	105.3	30	31			16.4	15.8		1471.7	21.8
Calhoun County, SC	45017		46.9	120.1	59.6	53.1		46						1333.3
Charleston County, SC	45019	25.6	44.6	136.8	63.2	89.7	46.5	34.1	7.5	5.3	11.5	19.1		1794.1	26.6
Cherokee County, SC	45021	45.3	72.7	156.1	101.7	130.5	68.3	49.2						1617.9
Chester County, SC	45023		56.4	203.4	73.2	83.7	43.6	37.9						1500.5
Chesterfield County, SC	45025	32.6	34.1	213.5	56.2	90.4	37.5	33.6						1294.3
Clarendon County, SC	45027		32	129	81.5	123.1	44.6	26.7			22	19.6		1431.3	24.3
Colleton County, SC	45029		31	133	107.7	85.3	44.4	33.1			25.8			1475.8	27.5
Darlington County, SC	45031	13.7	48.1	109.9	137.1	137.9	49	39.8		12.3	23.2	13.5		1478.1	16.3
Dillon County, SC	45033	36.2	52.6	176.1	138.3	92.6	51.1	44.3						1139
Dorchester County, SC	45035	30.3	29.9	165.4	87.9	94.8	45.5	51.5			20.4	15.4		1116.7	29.9
Edgefield County, SC	45037		45.1	178.3	92.6	40.6	61.6							1739.1
Fairfield County, SC	45039		52.3	236.8	58.8	106.4	52	37.9						1394.1
Florence County, SC	45041	26.5	35.6	196.9	108.3	101	56.4	23.5	8.9	6.7	13.3	12.7		1950	18.7
Georgetown County, SC	45043	18.9	39.5	147.7	75.9	101.8	44.6	38.3			16.7			1826.2	19
Greenville County, SC	45045	17.1	61.4	153.9	56.2	94.3	58.9	42.9	5.1	6.8	9.6	19.6		1280.9	33.8
Greenwood County, SC	45047	25.7	40.4	129.8	73.9	79.2	46.1	21.9						2223
Hampton County, SC	45049		40.6	173.3	81.2	85.2	59.3							1366.3
Horry County, SC	45051	26.1	33.5	149.3	50.2	110.2	55.3	33.1			29.2	15.8		1903.6	21.3
Jasper County, SC	45053		33.8	141.2	70.8	108.7	42.8	41.4			39.6			754.7
Kershaw County, SC	45055	26.7	50.9	166.7	75.6	101	39.5	47.3						870
Lancaster County, SC	45057	27.7	54	231.8	80.6	81.9	39.5	39.9						1415.7	28.1
Laurens County, SC	45059	22.2	58.8	138	95.3	88.2	43.9	29.2			23.6	21.4		1905.2	29.3
Lee County, SC	45061		48.4	112.4	75.9	91.5	65.8	38.4						1726.1
Lexington County, SC	45063		25.9	145.4	69.4	101.3	34.7	37.5				13.6		1238.6	26.5
McCormick County, SC	45065			215.4		82.3								1984.1
Marion County, SC	45067	18	36.5	184.4	120	92.7	54.9	44.6						1604.7	20.5
Marlboro County, SC	45069	45.8	45	141.4	257.7	95.1	49.7	46						1256.5
Newberry County, SC	45071	44.1	49.1	98.7	116	121.5	51.5	39.9						1074.6	36
Oconee County, SC	45073			190		69.1	67.6
Orangeburg County, SC	45075	28.7	31.4	130.9	76.2	99.3	56.3	38.3	6.7	9.6	22.6	15.8		1600.8	18.3
Pickens County, SC	45077			189.6		69.7
Richland County, SC	45079	28.3	47.5	171.7	59.1	87.7	53.7	41.7	4.7	7.7	12.1	14.2	2.8	1233.6	20.2
Saluda County, SC	45081		80.2	232.3	83.1	100	59							1587.3
Spartanburg County, SC	45083	24.5	69.5	152.2	66.2	100.2	55.2	25.9		7.9	7.9	19.9		1365.8	33.4
Sumter County, SC	45085	26.5	30.1	120.7	60.4	88.9	44	20.3	8.4		15.1	10.2		1245.8	24.2
Union County, SC	45087			115.3	83.4	105	35.5							893.7
Williamsburg County, SC	45089	18.9	29.2	147.7	79.3	103.6	50.2	32.6			15.2			2074	12.9
York County, SC	45091	35.8	49.4	155.6	77.8	86.8	42.2	36.6						1650.6	35.4
Minnehaha County, SD	46099													1399.8
Anderson County, TN	47001			163.6
Bedford County, TN	47003		106.4	240	98.1	98
Blount County, TN	47009			210.9										2092.1
Bradley County, TN	47011			249.2
Carroll County, TN	47017			245.3
Crockett County, TN	47033			170.7
Davidson County, TN	47037	24.6	82.2	181.8	56.1	76.6	44.8	24.3	2.5	11.3	10.2	13	3.1	1499.3	33.7
Dickson County, TN	47043			326.9
Dyer County, TN	47045		85.3	175										2503
Fayette County, TN	47047		32.9	222.9	75.5	64.5	53	33.5						1185.8
Franklin County, TN	47051			225.3
Gibson County, TN	47053	41.4	51.5	208.5	50.4	127.3	38	47.9				34.9		1974.6
Giles County, TN	47055			207.2		102.4								2933.3
Greene County, TN	47059			420.7
Hamblen County, TN	47063			295.6
Hamilton County, TN	47065	23.9	72.1	171.4	59.3	84.2	52.1	20.1		7.7	6.7	13.9		1950.7	40.9
Hardeman County, TN	47069	39.1	44.9	255.6	46.9		52.9				40			1745.8	40.1
Haywood County, TN	47075		39.5	140.9	49.1	53.3	54.5	35.3						2003
Henderson County, TN	47077			312.5		261.3
Henry County, TN	47079			267.8		128.4
Knox County, TN	47093	29.2	79.6	209.4	35.5	84.1	42	26.4		9.3	13.4	26.2		1110.9	34.7
Lake County, TN	47095			313.7
Lauderdale County, TN	47097	55.5	90.1	272.5	49.3		53.8							1861.5
Lincoln County, TN	47103			268
McMinn County, TN	47107			251.3
Madison County, TN	47113	23	65.7	194	71.6	106.2	33.6	30.6			10.9	16.4		1932.2	30.6
Marshall County, TN	47117			314.7
Maury County, TN	47119	40.3	53.8	157.2	56.9	80.2	53.1	39.8						1748.3
Montgomery County, TN	47125	24.7	54.6	159.6	92.8	93.9	56.3	55.4						1416.7	28.8
Obion County, TN	47131			379.5		139.1
Roane County, TN	47145			367.3
Robertson County, TN	47147			336.9		106.6
Rutherford County, TN	47149		96.7	214.8	42.2	81	51.2							1022.6	31.2
Shelby County, TN	47157	33.3	65.4	211.8	68.5	98.8	57.2	20.6	2.7	9.8	11	14.9	2.3	1923.7	27.8
Sullivan County, TN	47163			211.1
Sumner County, TN	47165			238.4		68		46.8						953.8
Tipton County, TN	47167		56.5	253.4	73.4	83	64	39.3						1951.5
Trousdale County, TN	47169			264.1
Warren County, TN	47177			254.7
Washington County, TN	47179			170.9		113.4								2061.9
Williamson County, TN	47187		100	176.4	71.5	74.9									80.4
Wilson County, TN	47189		61.8	190.3	74.5	83								1403.5
Anderson County, TX	48001			173.4	89.5	99.7
Angelina County, TX	48005		48	195.9	65.8	111.5	46							674.5	37.2
Austin County, TX	48015			294.6		134.9
Bastrop County, TX	48021			161.2	84.8	90.5
Bell County, TX	48027	31.3	63.9	169.6	48.7	62.6	52.5	23.6						1362.6	17.4
Bexar County, TX	48029	18.4	60	211.7	38.4	87.6	52.1	21.7	4.7	7.4	6.7	16.7	3.4	1288.1	32.9
Bowie County, TX	48037	31.3	62.4	173.3	83.2	79.6	48.8							1250.4	19.6
Brazoria County, TX	48039	23.8	60.5	176.4	70.5	67.5	56.8	36.7						1101
Brazos County, TX	48041		90.9	164.5	70.3	130.9	49.7							789.1	36.8
Burleson County, TX	48051			185.3
Caldwell County, TX	48055			166.9
Camp County, TX	48063			178.1
Cass County, TX	48067			204.6	62.6	64.6		54.5						1866.7
Chambers County, TX	48071			194.1
Cherokee County, TX	48073		68.5	178.5	156.5	67.8								1516.7
Collin County, TX	48085		63.5	105	34.5	80.2	44.4					14.9		889.2
Colorado County, TX	48089			246.5		95.9
Coryell County, TX	48099			379.6										978.5
Dallas County, TX	48113	31.3	68.1	183.3	55.8	90	54.6	33	1.8	8.8	8.4	16.2	1.2	1239.6	30.5
Denton County, TX	48121		41.7	119.8	37.6	66.3	33							1262.1
DeWitt County, TX	48123			191.7
Ector County, TX	48135		62.5	272.2		101.6								1574
Ellis County, TX	48139		67	241.6	70.2	113.1	44.5	43						1834.2
El Paso County, TX	48141		52.2	84.2	44.4	61.6	41.9							664.5	53.7
Falls County, TX	48145			390.4	80.3	82								2200
Fannin County, TX	48147			203.4
Fayette County, TX	48149			209.5
Fort Bend County, TX	48157	19.4	46.1	143.5	57.4	69.3	44	31.4			13.6	6.8		816.7	27.2
Freestone County, TX	48161			151.1
Galveston County, TX	48167	23.6	71.7	184.7	50.1	87	55.4	32.7				21		1162.8	37.8
Gonzales County, TX	48177			181.1
Grayson County, TX	48181		110.2	270.7	66.1	85.5	85.9							1290.9
Gregg County, TX	48183	28	74	163.3	90.5	103.4	52.3	33.3			18.6			1284.9	31.6
Grimes County, TX	48185			267.5
Guadalupe County, TX	48187			220.8
Hale County, TX	48189			228.4
Hardin County, TX	48199		107.1	199.9	121.2
Harris County, TX	48201	30.6	62.7	178.4	67.6	92.5	55.6	32	2.9	7	9.4	18.1	2.4	1195.7	28.1
Harrison County, TX	48203	19.9	36.2	165.7	62.7	81.8	45.6	22.7			26.4			2167.7	56.8
Henderson County, TX	48213			241.4		112.9	69.1							1360.5
Hill County, TX	48217			252.6
Hopkins County, TX	48223			318.7
Houston County, TX	48225			227.7	91.1	76.9
Hunt County, TX	48231		71.7	237.9	109.4	85.7	63							1354.8
Jackson County, TX	48239			343.7
Jasper County, TX	48241			328.1	89.1	167.3	58.4							1263.2
Jefferson County, TX	48245	26.4	69.5	228.5	101.7	88	44.2	34.9		8.6	12.4	15		1311.5	32.6
Kaufman County, TX	48257	55.1	59.5	181.9	65.9	93.7	66.9							1399.8
Lamar County, TX	48277		110.2	235.3	62.2	129.2	74.4
Lavaca County, TX	48285			263.9
Lee County, TX	48287			311.5
Leon County, TX	48289			165.7
Liberty County, TX	48291		87	236.5	61	72.6	66.6							1330.6
Limestone County, TX	48293			124	84.3
Lubbock County, TX	48303		52	179.2	90.6	106.6	38.5	30.1						1234.2	45.4
McLennan County, TX	48309	22	77.1	205.5	59.2	76.7	58	31.2				12.2		1504.5	36.3
Madison County, TX	48313			192.4
Marion County, TX	48315		122	268.8
Matagorda County, TX	48321			141	83.1	90.1	126.6
Midland County, TX	48329		42	264.1	68.9	76.7								1154.4
Milam County, TX	48331			109.7
Montgomery County, TX	48339		44.4	175	45.2	74.3	43.4	37.2						1538.5	37.1
Morris County, TX	48343			124.9
Nacogdoches County, TX	48347		69.5	196.1	80.6	131.7	65							880.2	38.8
Navarro County, TX	48349		69.9	202.6	48.5	94								1214.6
Newton County, TX	48351			267.4
Nueces County, TX	48355	45.5	54.1	179.8	35.4	73.3	34.6	32.6						1590.1	27.1
Orange County, TX	48361		56.4	240	73.6	87	49.4							1343.6
Panola County, TX	48365			130.8										2707.6
Polk County, TX	48373			131.8		74.2
Potter County, TX	48375		62.1	126.6	68.4	108.5								2463.8
Red River County, TX	48387		137.9	323.7
Robertson County, TX	48395		94.1	283
Rockwall County, TX	48397			252.8
Rusk County, TX	48401		54.4	270.2	50.6	93.5	65.9				51.5			2291.7
San Augustine County, TX	48405			164.9	119.1	123.8
San Jacinto County, TX	48407			220.1
Shelby County, TX	48419		69.6	198.3	104.2									1328
Smith County, TX	48423	26	51	177.8	48.3	58.6	46.1	21.9			12.3	15.5		1162.8	15.6
Tarrant County, TX	48439	26.7	63.8	189.7	57.7	97	47.8	26.4	2.3	6.2	7.5	14.3	1.8	1532.8	36.8
Taylor County, TX	48441		85.4	225.1	75.9	103.2	67.2							2307.7
Titus County, TX	48449			238.6
Tom Green County, TX	48451			174.2										2006.2
Travis County, TX	48453	18.9	59.1	178.1	41.4	68.2	47.7	30.3	4.8		11.4	16.3		1305.9	28
Trinity County, TX	48455			205.6	188
Tyler County, TX	48457			290
Upshur County, TX	48459			222.5		93	95
Victoria County, TX	48469			138.8	93.1	104.6	71.8
Walker County, TX	48471			176.6	98.1	68.3	73.7							1297.7
Waller County, TX	48473		68.3	209.4	76.5	94.3	68.5							1001
Washington County, TX	48477		69.7	181.7	67.6	93.7
Wharton County, TX	48481		73.9	191.6	58.9	54.3
Wichita County, TX	48485		82.6	137.4	53	96.8		34.2						1918.2	44.2
Wilbarger County, TX	48487			422.6
Williamson County, TX	48491		42.7	152.5	33.7	78.3	49.7							686.6
Wood County, TX	48499			239.5
Salt Lake County, UT	49035			74.4										709.2
Accomack County, VA	51001		73.2	154.2	122.3	77.7	60.6	35.6			29.9			694.9	33.2
Albemarle County, VA	51003			44	75	63.1	42.7	44.6						1258.5
Alleghany County, VA	51005			369.6
Amelia County, VA	51007			151.3		99.9
Amherst County, VA	51009			128.9	120	73.3		52.5
Appomattox County, VA	51011			218.9	124.9
Arlington County, VA	51013		46.5	124.4	54.9	64.3	24.6	43						662.5	27.8
Bedford County, VA	51019			106.6	116.9		76.5
Brunswick County, VA	51025	36.1	36.6	167.9	131.6	92.2	60.8	43.1						1170.2
Buckingham County, VA	51029			201.6	74	67.1
Campbell County, VA	51031		54	84.8	71.7	67.2
Caroline County, VA	51033		67.2	183.4	58.6	85.3	71.3							1730.5
Charles City County, VA	51036			134.4		77.3
Charlotte County, VA	51037	69.9		178.3	68.4	93
Chesterfield County, VA	51041	28.2	66.8	99.6	67.7	83.1	63.2	35.4			7.5			1149.4	31.7
Culpeper County, VA	51047		83.4	146.9	96.6	109.5	84.2							1379.3
Cumberland County, VA	51049			96
Dinwiddie County, VA	51053		53.1	90.8	43.5	70.7	61.1
Essex County, VA	51057		72.8	200.5		75.2
Fairfax County, VA	51059	21.7	36.9	73.1	47.6	37.9	42.4	32.6			4.3	11.4		756.5	11.5
Fauquier County, VA	51061		79.3	122	106.3		75.6
Fluvanna County, VA	51065			96.2
Franklin County, VA	51067		82.9	154.8	90.1	119.3
Gloucester County, VA	51073		85.8	156.5	92.4	88.9
Goochland County, VA	51075		76.5	102.9	97.5
Greensville County, VA	51081			162.2		95.2	67.4
Halifax County, VA	51083	25.1	40.1	152.3	66.4	89.5	64	34.7						1605.7	25.7
Hanover County, VA	51085	33.1	37.6	80.1	73.3	81	62.8	36.7						1371.4
Henrico County, VA	51087	24.2	50.2	102	71.1	69.1	57.6	32			4.9	11		1640.2	35.7
Henry County, VA	51089		40.1	168.8	90.4	81.3	31.7	31.4						1426.4
Isle of Wight County, VA	51093		53.1	135.6	64.2	70.8	70.7
James City County, VA	51095		84.4	132.4	90.9	44	53.5
King and Queen County, VA	51097			111.1
King William County, VA	51101			117.2
Lancaster County, VA	51103		76.1	153.4	96.5
Loudoun County, VA	51107		50.7	59.6	42.8		41.2							1040.1
Louisa County, VA	51109			125.9	48	79	47.5
Lunenburg County, VA	51111			104.9		90.3
Madison County, VA	51113			217.9
Mecklenburg County, VA	51117	24	48.5	172.2	91.8	79	50.1	26.5						1282.1	30.5
Middlesex County, VA	51119			131.3
Montgomery County, VA	51121					191.7
Nelson County, VA	51125			128.6
Northampton County, VA	51131		103.9	175.6	142.7	108	51.1							1612.9
Northumberland County, VA	51133			145.4	73.8	68.3
Nottoway County, VA	51135	47.8	58.2	117.4	76.9	55.2
Orange County, VA	51137			143.1		104.1
Pittsylvania County, VA	51143	27.3	29.5	158.6	75.6	73.7	53.1	22.9						1057.5	24.4
Powhatan County, VA	51145			120.4
Prince Edward County, VA	51147		68.4	133.2	54.1									2035.6
Prince George County, VA	51149			121.6	63.2	70.9	52.4							997.3
Prince William County, VA	51153	33.1	64.5	106	63.7	52.3	30.4	40.3						1285.9	20.5
Richmond County, VA	51159		127.2			126
Roanoke County, VA	51161			123.4	93.8
Southampton County, VA	51175		44.4	229.2	68	87		43.9
Spotsylvania County, VA	51177		39.3	118.4	69.4		31.7							1227.3
Stafford County, VA	51179			108.1			62.4	59						1333.9
Surry County, VA	51181			151.7
Sussex County, VA	51183			167	112.7	89.9	87.1
Westmoreland County, VA	51193		73.6	118		60.4	67							2141.7
York County, VA	51199			108.4	51.5	123.1
Alexandria city, VA	51510	18.8	58.7	97.8	64.8	59.2	42.9	30.7						769.4	18.1
Bedford city, VA	51515					241.9
Charlottesville city, VA	51540		80.1	116.7	100.7	76.7	60.1							2028.1
Chesapeake city, VA	51550	29.4	50.4	140	60.9	79.7	56.2	37.3		6.3		8.4		1688.4	23
Covington city, VA	51580			289.7
Danville city, VA	51590	30	55.2	198.7	122.2	102.8	50.5	49.1		15.3				1743.1	31.7
Emporia city, VA	51595			238.2	122.4	168.5
Franklin city, VA	51620			243.3	104	123.4	62.9	112.5						2141.9
Fredericksburg city, VA	51630		112.5	168.6	130.2	109.9								1842.8
Hampton city, VA	51650	21.1	44.6	173.2	66	67.4	52.2	30.3				7.5		1373.7	17.7
Harrisonburg city, VA	51660													2710
Hopewell city, VA	51670		92.1	222.5	97.2	121.1	103.1							1232.8
Lynchburg city, VA	51680	22.3	57.4	124.2	133.2	85.4	44.2	35						1911.9	22.3
Manassas city, VA	51683		117.3											1867.8
Martinsville city, VA	51690		68.4	235.6	85.8	87
Newport News city, VA	51700	27.8	62.4	169.2	75	96.6	39.4	36.8		8		15.7		1480.4	23.6
Norfolk city, VA	51710	33.6	65.7	176.7	96.3	100	60.9	54.9		9.1		16.1	4.4	1676.4	38.2
Petersburg city, VA	51730	42.5	85.6	155.7	86.4	81.3	69.7	69.9				22.7		1486.1	41.2
Portsmouth city, VA	51740	31.7	54.4	148.3	75.8	99.1	68	44.3			7.9	21.8		1715.7	25.5
Richmond city, VA	51760	22.4	76.8	135.9	86.9	84.8	52.8	46.1		13	7.6	26.9	4.8	1991.5	38.8
Roanoke city, VA	51770	24.7	80.5	143.2	112.2	86.3	50.2	29.7						1697.3	30
Staunton city, VA	51790			170		182.6
Suffolk city, VA	51800	37.3	64.5	143.4	87.9	84.7	67.6	46.1				13.8		1275.9	27
Virginia Beach city, VA	51810	18.8	60.3	123.1	61.6	87.2	44.5	29.1				11.7		1314.2	18.2
Waynesboro city, VA	51820			348.8
Williamsburg city, VA	51830			317.3
Winchester city, VA	51840			195.6
King County, WA	53033	21.4	59.2	114.9	39.3	66.6	41.7	17.8	6.9	5.7	6.5	27.8		880.7	35
Kitsap County, WA	53035			157.3										1112.5
Pierce County, WA	53053	18.1	69	177.8	45.6	113.1	44.5	15.4				18.7		988.5	43.8
Snohomish County, WA	53061			177										606.1
Spokane County, WA	53063			170.7		101.1
Berkeley County, WV	54003													1923.1
Cabell County, WV	54011			127.9		79.3	82.6							1840.5
Fayette County, WV	54019			108.5	81.2
Jefferson County, WV	54037			169
Kanawha County, WV	54039		69.2	165.7	67.8	90.9	30.7	30.1						1121.2	47.8
McDowell County, WV	54047		71.3	230.7		77.1
Marion County, WV	54049			161.3
Mercer County, WV	54055		77.2	181.2	91.7	80.9
Ohio County, WV	54069			204.9
Raleigh County, WV	54081		50.2	228.7	71.4	49.1	59.7							2075.2
Brown County, WI	55009													975.6
Dane County, WI	55025		96.6	66.9	110.2	55.6								1106.9	80.8
Kenosha County, WI	55059		116.4	139	99.8	136.3								1372
Milwaukee County, WI	55079	23.7	77	136	69.5	75.1	42.2	37.4	3.2	9.7	7.5	28.5	5.1	1823.5	33.3
Racine County, WI	55101		78.5	149.1	63.9	89.9	32.8	52.9				20.7		2120.7	41.9
Rock County, WI	55105			120.8		77.1								1470.6
