# Supplementary material for: Social Determinants and the Classification of Disease: Descriptive Epidemiology of Selected Socially Mediated Disease Constellations
Source: PLoS One. 2014 Nov 5;9(11):e110271. doi: 10.1371/journal.pone.0110271 (PMC4220931; doi:10.1371/journal.pone.0110271)
Supplement: Text S1 — (ZIP) [file pone.0110271.s001.zip › black male all cause.xls]

## Sheet: quince
BLACK MALE MORTALITY DATA
COUNTY NAME	fips	colonr	lungr	ischr	ohrtr	stroker	renalr	liverr	assaultr	transr	extr	suicr	infmr	pullr
Autauga County, AL	1001		147.3	218.7	278.6		85.5			92.8	72.7		1738.3	76.7
Baldwin County, AL	1003	45.7	98.3	233.4	160.1	121.6	41.7		30.2		44.6	32.2	1798.6	63.3
Barbour County, AL	1005		125.5	120	345.8	133.6			25.3	51.3	42.3		1214.3	68.9
Bibb County, AL	1007		249.9	260.5	115.6	147.7							1960.8
Bullock County, AL	1011		171.2	349.7	198	133.8				103.8			1621.1
Butler County, AL	1013		165.7	287.3	494.1	130.7			83.2	84.1			1043.3	76.6
Calhoun County, AL	1015	48.9	211.2	361	256.6	158.8	87.5	22.3	69.2	51.7	37.9		1313.7	62.4
Chambers County, AL	1017		125	183.3	447.8	162	58.4		29.3	58.5			893.4	58.2
Chilton County, AL	1021			263.4	181.7	160.4							1798.6
Choctaw County, AL	1023		151.1	311.1	164.3	135				99.1				113.9
Clarke County, AL	1025	64.4	169.2	331.7	129.1	140.8				101.6	45		1207	69.3
Clay County, AL	1027			481.9
Coffee County, AL	1031		274.9	328.8	247.9	115.5							1091.9	97.4
Colbert County, AL	1033	62.1	82.1	258.8	263.9	126.6	77.8			53.4			1609.8	61.9
Conecuh County, AL	1035		167.8	220.8	314.9	103.5				178.2			1577.7
Coosa County, AL	1037		168.6	177.6	198.2	119.5							2910.1
Covington County, AL	1039		166.5	264.1	342.9
Crenshaw County, AL	1041		135.4	161.7	417.8
Dale County, AL	1045		223.4	221.9	170	88.1				54.4			802.5	116.5
Dallas County, AL	1047	59.7	150.7	300.2	291	144.4	69.1		48.5	67.8	59.5	21.4	960.5	36
Elmore County, AL	1051		153.4	249.5	287.1	148.3				32.4			1364.1	82
Escambia County, AL	1053		148.5	278	100.2	144.5	52.1			66.2			1699.2
Etowah County, AL	1055	39.7	193.8	362.4	213.9	151.1	60.9		54.9	46.2	51.8		1338.6	86
Fayette County, AL	1057			244.9	328.4
Geneva County, AL	1061			256.7	211
Greene County, AL	1063		138	140.4	473.4	59.6	58.2		70.3	61.1			1142.9
Hale County, AL	1065		109	279.2	224.1	98	54.6			103.4			1277.5
Henry County, AL	1067		151.6	270.3	248.9	211.3
Houston County, AL	1069	38.7	156.3	156	158.8	111.8	48.5		25.9	42.3	39		1129.3	58.1
Jefferson County, AL	1073	39.2	141	200.7	188.4	123.5	62.9	9.1	66.9	35.7	46.5	12.8	1802.8	57.4
Lamar County, AL	1075		304.1	370.8
Lauderdale County, AL	1077		199.5	209.8	207	116.4					49		937
Lawrence County, AL	1079		137.1	329.9	223.7	102
Lee County, AL	1081		174.1	383.5	184.5	177.8	39.3		39.9	38.4	33.4		1655.7	65.9
Limestone County, AL	1083		84.4	195.1	273.9	59							1176.5
Lowndes County, AL	1085		102.3	167.6	424.4	106	77.1		73.1	99.1			1216	79.5
Macon County, AL	1087	47.2	135.7	245.4	256.5	67.2	42.9		46.8	56.3	48.1		1413.4	53.1
Madison County, AL	1089	24.6	118.7	149.8	201.8	80.4	51.1	6.3	15.1	38.7	23.7		1317.5	37.8
Marengo County, AL	1091		174.3	336.7	187.7	153.8			55.4	94.7	72		1757.9
Marion County, AL	1093				403.6
Marshall County, AL	1095			495	507
Mobile County, AL	1097	39.6	167.7	301.4	149	114.7	53	7.6	56.9	52.9	30.6	16.1	1415.2	52.5
Monroe County, AL	1099		126	202.6	248.9	119.7	56.6			82.6	48.6		953.8	66.2
Montgomery County, AL	1101	39.6	151.5	221.9	131.7	122.7	54	7.7	42.2	36.8	35.2	12.5	1345.2	62.1
Morgan County, AL	1103		187.3	162.4	309.4	89.9	90.4				48.6		1304.8
Perry County, AL	1105		120.7	164.3	318.4	230.6	72.6			115.7			1097.2
Pickens County, AL	1107		141.2	217.2	334.8	119.7				77.9	61.3		1310
Pike County, AL	1109		161	221.8	293.1	83.6	56.5		50.2	49.5	51.7		1716.5	90
Randolph County, AL	1111		126	355	211.1	99.5								122.2
Russell County, AL	1113	49.2	142.7	140.4	131.1	136.6			45.1	63	23		1168.7	52
St. Clair County, AL	1115		147.4	227.5	259.6	85.9	121.8
Shelby County, AL	1117		129.9	157.3	171.5	105	67.6		26.6	30.1			1472.1
Sumter County, AL	1119	55.7	185.7	191.2	384	129				115.8	66.4		2431.1	61.6
Talladega County, AL	1121	39.4	164.2	200.5	384.8	173.6	86.9		21.4	50.1	30.6		1771	75.4
Tallapoosa County, AL	1123		206.4	311.3	208.6	126.6	88.8		49.7	56.7	57.5		1610.6	101.6
Tuscaloosa County, AL	1125	42.6	132.8	226.9	190.7	108.4	62.2		38.1	29.2	41.9	11.8	2276.9	50.3
Walker County, AL	1127		257.3	264.4	339.4								2030.5	130.7
Washington County, AL	1129		101.4	153.1	280.6	90.3
Wilcox County, AL	1131		116	201.8	506.8	145.3				125.2			1216.2
Anchorage Borough, AK	2020		127.9	127.2	106.2	81.9			17.7	21.9			728.5
Fairbanks North Star Borough, A	2090												724.6
Cochise County, AZ	4003			194.9									1001
Maricopa County, AZ	4013	34.6	92.2	264	48.5	78.9	22.3	9.4	44.7	29.8	60.2	18.1	1178.8	59
Pima County, AZ	4019	25	104.6	216.5	76.5	68.7	29.7		32.5	20.9	61.2	22.5	1241	47.3
Pinal County, AZ	4021		102.6	251.3	110
Yuma County, AZ	4027			216.7
Arkansas County, AR	5001		138.6	419.7		247.7					102.8
Ashley County, AR	5003		197.3	432.3		145.3				72
Bradley County, AR	5011		236.2	454.5		253.9
Calhoun County, AR	5013			316.4
Chicot County, AR	5017		165.3	394.6	140.3		87.3		61.4	65.6	67
Clark County, AR	5019		156.6	385.9	156.5	203.2
Columbia County, AR	5027		226.9	336.6	102.3	146.8				50	56.6		1297.6	77.2
Conway County, AR	5029		149	230.8
Craighead County, AR	5031			317.2		334							1561.5
Crittenden County, AR	5035	47.7	185	447.4	71.9	121.6	53.6		41.2	52.7	53.3		2042.2	73
Cross County, AR	5037		189.1	392.1		173.2							1624.8
Dallas County, AR	5039		189.3	307	136	123.7
Desha County, AR	5041		114.5	549.4		117.7	74.3						1181.8
Drew County, AR	5043		157.9	257.6		200.5							2152.1
Faulkner County, AR	5045		126.4	139	132.1	269.5							1289.8
Garland County, AR	5051		117.4	269.3	140.5	113.1							1499.1
Hempstead County, AR	5057		275.6	435.7	109.3	137.3							1178.8
Hot Spring County, AR	5059		207.6	303.2		136.1
Howard County, AR	5061		211	281.5
Jackson County, AR	5067			495.4	245
Jefferson County, AR	5069	40.9	165.6	351.4	112.8	115.8	40.2		53.7	45.5	39.8		1327.4	44.3
Lafayette County, AR	5073		163	475.6
Lee County, AR	5077		198.3	511.4		129.9				60.9			1658.8
Lincoln County, AR	5079			272.6
Little River County, AR	5081		229.8	343.2
Lonoke County, AR	5085		129.3	231.6		193				132.6
Miller County, AR	5091		143	205.3	100.7	131.1							1123.6	62.3
Mississippi County, AR	5093	86.1	130.7	647.1	197.2	76.4	57.5		33.6	52.1			1207.5	68
Monroe County, AR	5095		187.9	297	110.5	140.3							1893.9
Nevada County, AR	5099			296.8	181.9	143.2
Ouachita County, AR	5103		194.5	411.9	108.4	173.4	45.6			67.6			1174
Phillips County, AR	5107	40.8	176.1	512.6	88	198.6	65.6		57	80.6	66.5		1361.5	75.6
Poinsett County, AR	5111			481.4
Pulaski County, AR	5119	47.6	163.2	261.5	100.6	112.8	57.8	5	66	45.3	30.1	14.9	1525	43.1
St. Francis County, AR	5123		179	552.4	89.1	149.7	49			36.2			1052.2	69.2
Saline County, AR	5125			254.1
Sebastian County, AR	5131		208.2	340.2	100.3								877.8
Union County, AR	5139		204.6	233.2	109.5	219.9	38.5		59.4	74.3	45.2		1145	61.5
Washington County, AR	5143			200.4									1438.1
White County, AR	5145			474
Woodruff County, AR	5147		256.3	383.9
Alameda County, CA	6001	31.7	138.6	283.1	81.4	112.9	23.3	16.8	74.1	25.3	56.3	11.2	1087.5	57.7
Butte County, CA	6007			388.1
Contra Costa County, CA	6013	31.7	103.4	258.5	71.2	107.7	12.5	11.5	79.4	24.7	37.8	10.7	982.8	52.3
Fresno County, CA	6019	26	141.2	346.1	75.9	115	22.9	20.7	55.1	44.6	45.6	11.7	1567.8	87.9
Imperial County, CA	6025		181.6	355.3		133.2
Kern County, CA	6029	22.9	120.7	420.9	68.3	104.8		15.3	33.4	39.7	31.7		1713.2	105.3
Kings County, CA	6031		109.6	217.5	104.6								1203.8
Lake County, CA	6033		142.7	177.7
Los Angeles County, CA	6037	35.3	121.7	403.1	75.6	95.9	25.1	19.7	65.8	24.8	36.7	13.7	1174.1	76
Madera County, CA	6039		198.5	309.6		167.2
Marin County, CA	6041		169.3	194.8		79.2
Merced County, CA	6047		110.8	299.6	69.6	103.8		45.6	49.8		62.1		1133.8	109.8
Monterey County, CA	6053	43.1	165.8	206.4	62.5	66.9					24.4
Napa County, CA	6055			355.2
Orange County, CA	6059	27.3	98.4	268	49.3	69.7	17.1		8.8	15	14.6	9	931.4	61.6
Placer County, CA	6061			280.7
Riverside County, CA	6065	30.7	126.7	331.6	57.4	92.2	28.1	15.1	22.2	29.7	28.2	11.6	1025.6	75.4
Sacramento County, CA	6067	32.5	112.9	276.4	73.7	127.1	16.3	19.5	31.8	29.8	44.8	14.9	1242.1	60
San Bernardino County, CA	6071	37.5	109.8	327.1	68.4	100	31.7	10.6	46.1	27.8	18	13.8	1604.2	80.8
San Diego County, CA	6073	30.8	114.7	318.6	54.1	97.7	22.6	17.4	20.6	19.4	37	14.1	1152.8	45.3
San Francisco County, CA	6075	38.8	137	286.6	94	98.6	33	30.6	79.6	17.3	131.9	22.8	1107.7	87.5
San Joaquin County, CA	6077	31.4	140.1	348.5	93.5	102.7	13.3	13.3	40.4	36.3	56.8	8.7	1450.1	92.9
San Luis Obispo County, CA	6079		120.8	174.3
San Mateo County, CA	6081	26.3	114.9	231.2	70.6	82.5	17.3	14.2	43.4		43.3	23	644.9	62
Santa Barbara County, CA	6083			287.1
Santa Clara County, CA	6085	47.7	87.4	249.5	62.7	79.4	16.7	13.6	6.7	15.9	24.2	10.3	792.2	46.4
Solano County, CA	6095	33.4	104.2	218.4	66.6	101.8	13.4	13.4	26.3	29.1	24.9	10.8	970.9	59.4
Sonoma County, CA	6097			199.3									787.4
Stanislaus County, CA	6099		129.5	405.2	97.5	70.3			33	56.9	40.5		1379	60.6
Sutter County, CA	6101			373.9
Tulare County, CA	6107		120.2	393.9	153.1						79.2
Ventura County, CA	6111		120.1	234.8	50.2	69.3			28.7	32.3			956.5
Yolo County, CA	6113		204.5	138.4
Yuba County, CA	6115			268.5
Adams County, CO	8001		87.2	164.8	68.5	46.7					48.6		1054.6
Arapahoe County, CO	8005	40.5	79	160.6	39.8	50.2	19.4		17.1	17.2	32	20.6	1380.9	43.4
Denver County, CO	8031	31	132.1	219.8	64.2	89.3	31.8	11.5	49.2	31.2	85.4	24.6	1575.8	81.9
El Paso County, CO	8041	27.3	70.7	184.9	41.6	80.3		15.2	15.4	13.5	25.3	14.1	1539.8	59.6
Jefferson County, CO	8059			211.8
Pueblo County, CO	8101			166
Fairfield County, CT	9001	32	95.8	265.1	90.2	71.1	38.1	11.6	25.8	13.8	42.5	6.1	1145.5	43.3
Hartford County, CT	9003	28.2	89.8	197	85.3	70.9	35.7	7	23.2	17.1	50.2	9	1379.5	34.7
Litchfield County, CT	9005			253.6
Middlesex County, CT	9007		165.9	153.6	86.5								1204.8
New Haven County, CT	9009	32.3	119.3	237.7	85.1	67.3	50		24.8	16.9	47.4	9.8	1247.2	37.7
New London County, CT	9011		48.4	165.1	124.4	52.9	60.7				31.7		1250.5	48.4
Kent County, DE	10001	29.1	121.5	245.2	97.9	77.7	31.4			22.2			1276.9	52.9
New Castle County, DE	10003	34.5	121.4	293.4	82.4	80.1	49.6	10.1	24.4	21.2	38	14.9	1658.1	64.3
Sussex County, DE	10005	48.8	175.4	266.3	68.3	60	27.6			25.3	25.4		1715.9	58.4
District of Columbia, DC	11001	37.9	135.2	371.8	59	65.8	27.8	22.9	85.7	21.1	67.2	11.8	1755.4	51
Alachua County, FL	12001	39.7	140.8	206.1	55.6	113.5	55.1		26.7	52.7	33.7	11	2014.4	49
Baker County, FL	12003		203.7	239.1
Bay County, FL	12005	46.8	145.2	266.6	85.5	87.4				32.1	30.2		2074.7	76
Bradford County, FL	12007			151.2
Brevard County, FL	12009	28.4	96.7	256.5	49.7	91.1	18.9	11.2	31.6	41.5	29.1	13.5	1185.5	29.8
Broward County, FL	12011	28.5	81.3	247.6	53.2	88.7	31	5.4	17.9	29.5	20.5	8.5	1085.1	35.9
Charlotte County, FL	12015		69.9	142		58.3
Citrus County, FL	12017			212.5	159.6
Clay County, FL	12019		83.4	248.7	77.6	85.8							1169.6
Collier County, FL	12021		92.2	129.5		54.4				69.9			1037.9
Columbia County, FL	12023		122.7	393.3	70.4	111.8	63.2			37	39.5		1855.7	105.6
DeSoto County, FL	12027		267.2	354.2									2016.1
Dixie County, FL	12029			517.6
Duval County, FL	12031	37.7	118.7	275.2	78.7	114.6	31.3	10.1	50.5	29	40.1	11.7	1625.6	74.6
Escambia County, FL	12033	34.1	156.6	282.9	87.6	154.2	24.6	13.3	21.4	44	35.8	12.2	1663.6	78.4
Flagler County, FL	12035		106.4	167.3	77.5	104.9								50.8
Gadsden County, FL	12039	28.7	160.3	297	96.5	135	23.9		24.6	49.5	45.4		1751.5	62.3
Gulf County, FL	12045			348
Hamilton County, FL	12047		196.1	298.1									1798.6
Hardee County, FL	12049		240.6
Hendry County, FL	12051		114.5	321.5		104.9							1468.8
Hernando County, FL	12053		99.2	224.5		90.6							1644.7	69.7
Highlands County, FL	12055		158.5	218.2	75.1	114.1							1836.9	60
Hillsborough County, FL	12057	44.3	142.8	267.3	53.6	92	31	11	28.9	39.1	42.3	12.8	1758.9	75
Indian River County, FL	12061	46.5	161.6	288	75.2	132.3				47.3			1273.9	75.4
Jackson County, FL	12063		139.2	309.9	106.9	109.4				51.6			1151.9	62.1
Jefferson County, FL	12065		130.2	463	101.7	155.2							2155.9
Lake County, FL	12069	38.5	132.6	306.4	54.3	116.2			32.2	70.9			1273.1	63.7
Lee County, FL	12071	41.7	116.6	266	53.3	117.5	21.2		51.8	55.9	38.6		1435.5	48.2
Leon County, FL	12073	35.1	100.5	211.6	73.9	112.2	17.3	12.9	7.5	20.4	41		1635.9	32.3
Levy County, FL	12075			267.3	130.1	188.4				145.7
Madison County, FL	12079		131.6	282.8	69.7	92				48.8	72.4		1418.4
Manatee County, FL	12081	28.2	119.7	454.1	55.1	99.7	40.4		41.4	58.8	40		1554.8	80.2
Marion County, FL	12083	57.2	107	259.5	70.7	98.3	22		23.5	64.3	28.6		1540	54.8
Martin County, FL	12085		97.2	234.3	81.1	86.3							2507.5
Miami-Dade County, FL	12086	33.4	95.5	302.6	68.1	79.4	33.2	6.8	48.1	36.1	30.2	12	957.1	45.1
Monroe County, FL	12087		111.5	214.6
Nassau County, FL	12089			261.4	97.9
Okaloosa County, FL	12091		98.4	197.5	51.2	75.3				24.9	25.9		1406.1
Okeechobee County, FL	12093			396.4
Orange County, FL	12095	27.4	112.1	222.2	68.3	86.4	36.3	6	33.2	35.8	20.9	10.4	1473.4	51.1
Osceola County, FL	12097		47.8	161	53.4	93.4	45.4			46			1250.5
Palm Beach County, FL	12099	34.1	85.6	282.1	59	91.3	33.9	4.1	30.8	41.4	27.6	10.8	1311.3	40.6
Pasco County, FL	12101	54	102.1	237.1	41.8	103.8				45.1	38.9		988.5	96.9
Pinellas County, FL	12103	34.5	146.4	293.2	59.1	100.2	31.7	12.2	47.2	30.9	34.6	13	1778.1	53.9
Polk County, FL	12105	32.2	136.5	381.5	87.8	93.4	26.4	10.4	22.5	56.7	40.6	9.8	1676	60.8
Putnam County, FL	12107	40.9	197	214.9	96.3	109.8	79.4			56.6	41.5		1880.3	118.1
St. Johns County, FL	12109		160.2	146.9	88.3	123.8							1592.4	85.7
St. Lucie County, FL	12111	18	101.4	295.8	68.1	98.1	18.5		35.3	47.6	45.1		1097.2	47.4
Santa Rosa County, FL	12113		148.5	189.1
Sarasota County, FL	12115	40.7	184.7	309.1	59.8	117.3			28.5	40.1	37.6		894.8	63.6
Seminole County, FL	12117	20.2	130.2	273.1	50.4	97.5	32.1		17.8	24.4	18.1	12	1570.5	55.5
Sumter County, FL	12119		129	470.4	75.6	170.1				40.8
Suwannee County, FL	12121		125.4	283.9		102.4								137
Taylor County, FL	12123			310.4
Union County, FL	12125		546.3	415.8		172.9
Volusia County, FL	12127	36.6	130.7	258.6	61.5	120.4	36.8	10.3	26.6	38.2	36.2		1193.2	65.2
Wakulla County, FL	12129			200.8
Walton County, FL	12131			317.5
Washington County, FL	12133		146.2	332.9
Appling County, GA	13001			198.7	250.1								2222.2
Bacon County, GA	13005			586.5
Baker County, GA	13007			232.8
Baldwin County, GA	13009	35.6	147.3	327.2	160.4	90.9	47.3		23.2	24.4	46.5		1716.6	95.4
Barrow County, GA	13013		166.1	352.8	201.1		107.3
Bartow County, GA	13015		159.8	363.7	184.3								1309.3
Ben Hill County, GA	13017		184.5	317	172.8								1257.3
Berrien County, GA	13019			401.6									3418.8
Bibb County, GA	13021	46.1	128.9	281.8	159.5	132.8	77.1		43.4	32.1	50.2	12.5	1872.3	62.7
Bleckley County, GA	13023			272.6	304								2272.7
Brooks County, GA	13027		148.9	166.9	242.1	158.2	109.9						1194.4
Bryan County, GA	13029				247.6	184
Bulloch County, GA	13031		145.2	144.7	193.7	172.6	59.6			49.1			1634.1	60.2
Burke County, GA	13033		149.7	295.7	294.2	137.3	75.4			76.1	71.5		1045.5
Butts County, GA	13035		176.3	159.1	144.8	160.5							1404.5
Calhoun County, GA	13037			251	242.6
Camden County, GA	13039			145.4	109.2					53.4			1366.9
Candler County, GA	13043			327.1	212.9	159.3
Carroll County, GA	13045		168.1	260.7	153.5	136.8	54.9			48.2	56.7		1312.4	80.1
Charlton County, GA	13049			191.6	275
Chatham County, GA	13051	32.9	117.4	233.7	222.6	98.4	49.8	5.8	49.3	34	35.5	12.7	1517.3	40.5
Chattooga County, GA	13055		185.1	408.2
Cherokee County, GA	13057												1302.1
Clarke County, GA	13059	34.9	153.7	215.5	113.1	171.8	57.7		26	29.6	34.1		1507	81.1
Clay County, GA	13061			392.2		241.4
Clayton County, GA	13063	34.2	78.2	162	107.2	75.9	51.3		16.6	21.9	18.4	10.6	1196.2	38.3
Cobb County, GA	13067	21.8	69.1	136.8	163.5	83.2	37.2		15.5	22.8	21.1	10.8	1143.4	35.7
Coffee County, GA	13069		144.4	264.6	100.1	105.4	80.4			75.3			1885.6
Colquitt County, GA	13071		128.3	294.4	100.2	176.2							1680.7
Columbia County, GA	13073		81.2	240.2	82.9								1632.4
Cook County, GA	13075		173.7	190.1	214.9	111.9							2225.1
Coweta County, GA	13077	50.7	177.9	151.6	122.3	157.2	68.9			62.2	58.6		658.9	69
Crawford County, GA	13079			425.5
Crisp County, GA	13081		173.7	226.2	204.2	156.5					82.3		1575.7
Decatur County, GA	13087		120.6	161.4	404.1	154.4	51.8			49.4			1159.4
DeKalb County, GA	13089	30.4	110.6	151.7	112.3	91.4	46.5	2.6	28.4	27	22.2	12.9	1234.2	36.4
Dodge County, GA	13091		169.7	328.6	162	123.2							2384.5
Dooly County, GA	13093		119.8	312.4	148.7	133.4							2141.1
Dougherty County, GA	13095	33.1	171	191.1	192.2	126	41.6	8.1	21.2	26.4	20.2	10.2	1323.6	57.4
Douglas County, GA	13097		84.2	172.9	213.2	81.9	89.1			39.1			1021.5
Early County, GA	13099		177.9	287.3	125.4	108							1747.2
Effingham County, GA	13103			240.7	119.2	113.5							1360.5
Elbert County, GA	13105		124.9	345	75.8	128.3								140.7
Emanuel County, GA	13107		142.4	277.3	290	142.9	113.1						2088.2
Evans County, GA	13109		199.3	367.6		187.2
Fayette County, GA	13113		108.7	106.1	112.4	89.9				31.1
Floyd County, GA	13115	46	128.8	315.1	169.6	113	76.7			48.3	56.2		1811.1	88.2
Franklin County, GA	13119			323.7
Fulton County, GA	13121	34	129.1	237.8	127.9	104.4	60.2	6.7	49.5	31.8	50.4	10.6	1281.8	54.3
Glynn County, GA	13127		136.8	212.2	178	153	48.8		26.9	39.8	49.6		1767.2	44.6
Gordon County, GA	13129			318.3
Grady County, GA	13131		164.6	317.8	123.3	116							1234.6
Greene County, GA	13133		141.8	375.7	125.6	119.5	87.1						1839.8	87
Gwinnett County, GA	13135	23	67.7	149.7	73.6	71.9	22.8		11.9	22.7	9.9	13.1	1147.3	33.2
Hall County, GA	13139		114.4	244.1	197.1	134.6				58.9			2331.6
Hancock County, GA	13141		166	139.7	372.1	109.9	72.9			93.3			1634
Haralson County, GA	13143			313.2
Harris County, GA	13145			269.8	211.7	82.5
Hart County, GA	13147		142.6	319.9	166.3	167.1
Heard County, GA	13149				386.1
Henry County, GA	13151	41.9	79.7	170.9	106.5	125.4	79.1			47.5	27.2	17.2	1180.6	52.2
Houston County, GA	13153	42	160.4	172	150.6	60.9	52			19.5	33.4		1518.6	47
Irwin County, GA	13155		219.4	238.6
Jackson County, GA	13157			254.2	148.3
Jasper County, GA	13159			401.9		232.5
Jeff Davis County, GA	13161			237.2	309.6								3363.9
Jefferson County, GA	13163	61.5	176.6	324.1	263.8	171.3	74			61.4			1645.8
Jenkins County, GA	13165			343.1		149.1
Johnson County, GA	13167				174.5	179.4
Jones County, GA	13169		97.3	198.7		140.9							1807.2
Lamar County, GA	13171		163.2	138.7	295.7
Laurens County, GA	13175	53.7	120.8	427.5	138.3	116.7	38.3			33.2	35.9		1547.2	66.5
Lee County, GA	13177		132.2	164.2
Liberty County, GA	13179		146.4	269.5	179.7	120.3	50.2		27.2	23.7		21.2	1629	60
Lincoln County, GA	13181		179.5		202.5
Lowndes County, GA	13185	24.6	158.7	150.2	212.2	133	55.2		21.8	34.9	37.2	13.4	2234.1	77.9
McDuffie County, GA	13189		243.6	236.1	282.5	153.7				64.3	66.5		2069.5
McIntosh County, GA	13191		130.7	141	222
Macon County, GA	13193		178.8	367.9	179.9	166.2				84.7			1299.9
Madison County, GA	13195		347	209.2
Marion County, GA	13197			273.4						239.4
Meriwether County, GA	13199		76	428.4	154.2	111.5				62.3	63.7
Mitchell County, GA	13205		207.5	357.2	100.8	135.6							1289.9	69.8
Monroe County, GA	13207		88.9	303.9	170.6	111.4							2529.8
Montgomery County, GA	13209				253.2
Morgan County, GA	13211		135.6	461.3	132.9	112.3				115.1
Muscogee County, GA	13215	40.6	148	319.2	170.3	116.7	42.6	11	22.6	35.5	33.5	15.5	2247.4	69.7
Newton County, GA	13217		150.1	210.1	117.2	127.6	56.5		19.2	37	36.5		1152.5	40.9
Oglethorpe County, GA	13221				160.7
Paulding County, GA	13223			149.8	196.6								976.1
Peach County, GA	13225		229.5	285	156	139.2	80.3			51			1799.7
Pike County, GA	13231				233
Polk County, GA	13233		216.9	415	181.9	162.6
Pulaski County, GA	13235		198.6	639.3	229.1	248.7
Putnam County, GA	13237			260.6	228	90.5							1868
Randolph County, GA	13243		216.1	332.5	333.9	198.8							2086.4
Richmond County, GA	13245	38.6	147.1	246.3	144.2	126.7	55.6		25.9	27.3	37.9	12.2	1576.5	60.2
Rockdale County, GA	13247		178.2	222.3	161	110.3				18.7			987.7
Schley County, GA	13249			380.1
Screven County, GA	13251		204.9	175	190.5	265.3							1641.1
Seminole County, GA	13253			217.9	253.8
Spalding County, GA	13255	50.2	191	291.4	241.1	185.8	63.8			32.8	41.7		1359.9	81
Stephens County, GA	13257		199.9	237.2	287.8	184.8
Stewart County, GA	13259			275	123.2	122.2
Sumter County, GA	13261		197.7	417.4	204.8	142.4	39.2			47.6			1345.8	47.6
Talbot County, GA	13263		217.7	164.2	242	142.2
Tattnall County, GA	13267		186.8	257		162.4							1729.1
Taylor County, GA	13269		147.4	312.4		223.4
Telfair County, GA	13271		216.2	141.4	266.2	125.9
Terrell County, GA	13273	81	253.2	262.9	142.3	169							1343.6
Thomas County, GA	13275	42.6	194.1	284.7	113.8	156.1	56.5			39.2	37.8		1674.5	74.1
Tift County, GA	13277		134.9	342.6	94.3	88.9							1460.6	74.8
Toombs County, GA	13279		164.7	246.9	482.9	161.9				84.6			1434.6
Treutlen County, GA	13283				449.5
Troup County, GA	13285	51.2	100.5	287.5	318.5	150.9	74.6			21.9	33.6		1168.1	64.7
Turner County, GA	13287			347.5									1432.7
Twiggs County, GA	13289		175.4	410	222	108.4				119.7			2000
Upson County, GA	13293		97.1	251.1	217.2	216.2
Walker County, GA	13295		296.2	373.6	183.6
Walton County, GA	13297		108.7	314	128.5	132.2				59.6			1363.1
Ware County, GA	13299		183.8	348.7	125.9	142.6			42.1				1362.8
Warren County, GA	13301		168.9	144.1	242.7
Washington County, GA	13303		169.6	171.3	228.3	114.7	56.8			51.7			988.6	69.6
Wayne County, GA	13305		171.9	269.1	153.7	148.3							2119.7
Wilcox County, GA	13315			208.4	240.6
Wilkes County, GA	13317		145.2	302.1	172.6	133.8				93.1			1792.1
Wilkinson County, GA	13319		133.7	357.9	167.2								1582.3
Worth County, GA	13321		145.7	345.9	191.8	150.7
Honolulu County, HI	15003		29.4	93.1	109.4	34.5				12.4	19.3		1134.3
Alexander County, IL	17003		224.5	458
Champaign County, IL	17019	38.2	187.6	283.1	127.1	78.1	56		27.8		70.1		1898.6	40.4
Cook County, IL	17031	43.9	146.1	336.2	96	89.2	51.3	7.5	58	24.3	67.3	12.1	1612.8	54.8
DeKalb County, IL	17037												1474.5
DuPage County, IL	17043	28.5	103.7	187.1	57.5	96.4				19.3	24.9		1516.3
Jackson County, IL	17077		160.9	314.6									1437.7
Jefferson County, IL	17081			440.7
Kane County, IL	17089		168.1	221.8	104.4	79.1	39.9		25.1	24.7	45		1464.5	48.3
Kankakee County, IL	17091	37.6	126.3	349.9	121.2	130	71.9		29.5		69.2		1792.5	69.4
Knox County, IL	17095			335.8
Lake County, IL	17097	33.3	115.5	291.8	50.9	112.4	46.3		14.8	21.4	66.1	9.3	1017.4	59.8
Lee County, IL	17103			552.5
McLean County, IL	17113		158.3	256.3						55.2			1220.1
Macon County, IL	17115	45	193.9	215.2	226.8	102.7	42.2		40.2		51.9		1662	87.8
Madison County, IL	17119	70.6	147	432.1	132.3	113.9	61.3		33.5	31.4	50		1923.6	71.5
Marion County, IL	17121			332.8
Morgan County, IL	17137			428.2
Peoria County, IL	17143	28.1	198	268.9	88.8	111.8	61.4		50.2	23.3	35.8		1780.5	53
Pulaski County, IL	17153			281.5	227.2
Randolph County, IL	17157			360
Rock Island County, IL	17161		131.6	224	148.6	98.8					44.7		1319.3	61.2
St. Clair County, IL	17163	33.1	176	304.9	126.1	105.8	60.7	9.1	76.9	40.4	46.4	14	1589.3	80.6
Sangamon County, IL	17167	62.9	173.5	244.4	153	110.7	50.4		49.1				1672.1	63.4
Stephenson County, IL	17177		196.1	208.8									1511.3
Vermilion County, IL	17183		130.3	293.5	76.3	105.7			33.7		65.3		1566.1	90.5
Will County, IL	17197	36.9	121	278	72.6	69.5	38.7		19.2	27.5	22.7	10.3	1513.6	46
Winnebago County, IL	17201	28.2	171.3	224.3	116.9	119.4	46.1	15	49.7	30.8	60		1824.9
Allen County, IN	18003	41.4	160.9	255.4	134.8	97.5	74.8	13.2	54.1	9.9	32.7	25	1617.7	47.2
Clark County, IN	18019		160	451	142.4	137.2							922.8
Delaware County, IN	18035		141.9	245.2	98.6	160.7	109.7				64.2		2537.3	74.4
Elkhart County, IN	18039		163.2	367.9	80.6	65			49.2				1528.4
Floyd County, IN	18043			388.8
Grant County, IN	18053		240.2	336.6	78.8	94.5							1300.1
Hendricks County, IN	18063		248
Howard County, IN	18067		95.7	238.1	155.4	85.3
Lake County, IN	18089	52.8	127.9	363.9	118.7	103.2	52.1	7.2	101.1	36.9	34.3	16.8	1574	42.5
La Porte County, IN	18091		158.5	223.3	175.7	102.5							1860
Madison County, IN	18095		203.3	268.7	76.8	99.9	63						1641.5
Marion County, IN	18097	35.1	175.1	289.5	103.4	92.9	54.2	8.1	62	27.2	27.1	15.6	1534.9	68.9
St. Joseph County, IN	18141	33.9	131.5	250.5	150.7	118	50.7	16.5	48.9	20.1	39.8	16.1	1937.6	78
Tippecanoe County, IN	18157			403.4
Vanderburgh County, IN	18163		205	246.2	109.6	93	75.3		30.9		46.6		1030.9	83.9
Vigo County, IN	18167		212.5	262	132.4	117.7							1666.7
Wayne County, IN	18177		174.1	224.2									2040.8
Black Hawk County, IA	19013		170	260	74	110.6							1029.5	100.5
Linn County, IA	19113		245.1	187.2									933.3
Polk County, IA	19153	37.1	174.5	369.5	55.7	82.1			22.6		32.1		1394.1	43.8
Scott County, IA	19163		159	325.4	104.2	136.5							1666
Douglas County, KS	20045			303.7
Geary County, KS	20061			225.4	159.5	118.8							1895.4
Johnson County, KS	20091		126.6	176.8	65.1	107.1							1067.4
Leavenworth County, KS	20103		101.9	351.7	172.8		111.3			45.9			1394.8
Montgomery County, KS	20125			217.5
Saline County, KS	20169			405.9
Sedgwick County, KS	20173	35.9	150.3	272.1	114.4	124.6	52.9		57.9	22.6	42.9	17	1712.4	93.5
Shawnee County, KS	20177		125.7	328.6	119.2	110.3	73.4		82.5	30	61.5		1528	110.3
Wyandotte County, KS	20209	47.9	173.8	171.9	108	101	57.9		90.4	33.9	42.6	27.3	1396.2	45.1
Barren County, KY	21009			464.2
Bourbon County, KY	21017			282
Boyle County, KY	21021		249.7	389.2	290.8
Calloway County, KY	21035			571.9
Christian County, KY	21047		199.9	381.1	141.7	112.9	53.5		23.6	34.8		23.6	1164.4	77.6
Clark County, KY	21049			381.3
Daviess County, KY	21059		142	225.5									1529.4
Fayette County, KY	21067	31.1	164	243.4	135.3	75.9	67.4		23.8	14	44.2	12.7	1095	59.7
Franklin County, KY	21073		185.9	255.4
Fulton County, KY	21075			524.9
Graves County, KY	21083			372.8
Hardin County, KY	21093		104.7	159.7	144.3								1009.6
Hart County, KY	21099			353.1
Henderson County, KY	21101		161.2	467.3									2066.1
Hopkins County, KY	21107			211.1
Jefferson County, KY	21111	43.3	190.1	305	150.4	102.3	61.8	7.2	48.3	27.6	35.8	15.3	1220.7	67.6
Kenton County, KY	21117		165.5	409.4	137.5								2083.3
Logan County, KY	21141		269.7	259.3
McCracken County, KY	21145		166.4	405.5	90.4	97.9	84.6				101.5		963.1
Madison County, KY	21151				337.9
Muhlenberg County, KY	21177			426.8
Nelson County, KY	21179			284.7
Oldham County, KY	21185			414.3
Scott County, KY	21209			250.3
Shelby County, KY	21211			394.4
Simpson County, KY	21213			433.8
Taylor County, KY	21217			404.9
Trigg County, KY	21221			402.6
Warren County, KY	21227		209.3	332.1	146.5	116.9							1912.4
Woodford County, KY	21239			396.3
Acadia Parish, LA	22001	64.7	132.4	325.2	150	169	54.2						1302.8
Allen Parish, LA	22003		87.5	293		119.1
Ascension Parish, LA	22005	59.8	188.1	381.2	124.9	137.4	60.6		46.4	65.9	33.5		1263.7
Assumption Parish, LA	22007		175.2	308.4		103.8				112.2			2079.4
Avoyelles Parish, LA	22009	46.2	260.8	502.4	114.6	114.6	69.6			46.1			1479.6	71.4
Beauregard Parish, LA	22011		96	366.3	218.7	150.5
Bienville Parish, LA	22013	66.1	187.5	164.8	241.8	151.1	74.5				63.7
Bossier Parish, LA	22015	34.4	110.9	170.7	67.7	125			43.2	40.4	40.5		1644.3	48.4
Caddo Parish, LA	22017	48.4	162.7	238.5	78.9	108.8	38.3	13.4	66.6	37.3	39.5	12.3	1982.4	65.3
Calcasieu Parish, LA	22019	40.2	162.8	308.7	98.1	100.5	45.2	10.3	34.4	46.5	30.4	18.9	1595.1	57.4
Caldwell Parish, LA	22021				298.3
Catahoula Parish, LA	22025			302.1	536.6
Claiborne Parish, LA	22027		147.5	318.6	72.7	96.1					74.7		1988.3	61.3
Concordia Parish, LA	22029		110.8	300.2		150.5	66.1						1313.6
De Soto Parish, LA	22031		206	339.8	73.1	234.2	48			63.3	50		2133.3
East Baton Rouge Parish, LA	22033	41.2	156.8	365.8	122.4	107	70.7	7.5	57	42.9	32.5	13.6	1534	58.6
East Carroll Parish, LA	22035			341.7	100.6	166.6							1740
East Feliciana Parish, LA	22037		167	235.8	292.3	121.9	71.3			54.2			1463
Evangeline Parish, LA	22039		150.2	356.2	102.8	142.1				54.6			1594.4	81.1
Franklin Parish, LA	22041		199.1	439.8	143.3	157.7	94.2			77.6			2007
Grant Parish, LA	22043		195.1	440.9
Iberia Parish, LA	22045	41.3	171.5	264.8	121	92.7	35.2		19.9	54.2	33.1		1447.2	87.2
Iberville Parish, LA	22047	46.8	132.4	179.4	90.4	117.8	77.7		21.7	44.3			747.6	82.5
Jackson Parish, LA	22049		155.2	484.9	214.9	128.5
Jefferson Parish, LA	22051	42.3	177.7	301.6	89.6	93.4	64.3	6	63.3	29	54.2	11.7	1402.7	49.7
Jefferson Davis Parish, LA	22053		172.5	305	180.7	152.1
Lafayette Parish, LA	22055	33.9	211.3	289.8	96.1	102.8	38.2		18.6	49.3	45.2	15.9	1802	44.2
Lafourche Parish, LA	22057		250.3	372.4	162.3	183.5	104.8				52.8		1992.6	83.7
Lincoln Parish, LA	22061		159.4	126.4	137.1	98.6	59.5						1084.5	61
Livingston Parish, LA	22063		164.4	190.3	143.5	127.6							2089.1
Madison Parish, LA	22065		207.2	547.4	135.7	147.8				81.3			1477.1
Morehouse Parish, LA	22067	46.2	166.8	328.4	285.6	123.7	60.5			56.9	47.3		1663.3
Natchitoches Parish, LA	22069	45.6	122.7	464.6	133.7	91.1	40.4		42.6	53.1	35.8		1364.7	80.1
Orleans Parish, LA	22071	49.1	173.7	249.2	89.6	102	58.2	14.2	132.5	27.4	68.7	15	1114.2	61.8
Ouachita Parish, LA	22073	44.1	130.9	144.9	223.4	100.1	58.4		29.5	48.6	48.5	16.5	1819.7	68.3
Plaquemines Parish, LA	22075		175	222.2	228.7	129.8				64.5
Pointe Coupee Parish, LA	22077		218.9	299.5	115.7	125.4	66.8			90.9	54.7		1568.6
Rapides Parish, LA	22079	34.6	153.3	380.6	90.5	128	52		30.8	37.7	41.4	14.7	1818.7	60.9
Red River Parish, LA	22081		179.7	246.1	192.1								1914.6
Richland Parish, LA	22083		190.1	492.5	95.8	76.4							2132.9
Sabine Parish, LA	22085		131.6	457.2
St. Bernard Parish, LA	22087		192.8	268.9							129.9		1140.3
St. Charles Parish, LA	22089	41.9	127.2	228.7	108.1	112	75.2		31.7	51.7	66.1		810.1
St. Helena Parish, LA	22091		87	155.4	151.7					78.5			1684.5
St. James Parish, LA	22093	47	174.8	278.7	68.8	93.5	79.8			63.6			1314.1
St. John the Baptist Parish, LA	22095	45.3	192.2	365.5	110.5	138.8	45.7		36.2	58.1	32.9		1274.1
St. Landry Parish, LA	22097	35.5	142.9	432.2	91.6	98	42		14.1	47.1	32.1	14.5	1572.6	39.6
St. Martin Parish, LA	22099		196.9	313.5	111.4	117.2				85.2	36.2		1880.1	53.4
St. Mary Parish, LA	22101	41	182.6	282.7	86	142.7	50.9		36.8	55.2	49		1169.8	69.4
St. Tammany Parish, LA	22103	54.8	155.4	279.8	103.5	88.6	56.8		39.5	48.3	55.9		1580.8	43.6
Tangipahoa Parish, LA	22105	29.1	159.6	429.9	89	164.6	68.1		59.2	85.9	52.2	15.2	1409.2	72.9
Tensas Parish, LA	22107		192.3	367.9	210.3	141.2
Terrebonne Parish, LA	22109	50.7	188.5	294.4	66	124.7	54.4		35.4	59.2	51		2166.4	76.1
Union Parish, LA	22111		202.2	307.6	113.7	85.5	81.4
Vermilion Parish, LA	22113		194.3	415.8	149.8	106.4	95.7			78.9			1902.2
Vernon Parish, LA	22115			236.8	118.8								1056.1
Washington Parish, LA	22117	66.5	208.3	406.8	118.1	120.7	72.6		46.7	55	45.4		1308.4	79.4
Webster Parish, LA	22119	46	175.9	406	59	129.1				39.5	35.2		1621.3	69.8
West Baton Rouge Parish, LA	22121		170.5	226.6	188.6	118.6							1843.3	116.1
West Feliciana Parish, LA	22125		133.2	148.9	74.3	87
Winn Parish, LA	22127		139.2	279.5	165.6	104.6							1849
Cumberland County, ME	23005												892.1
Allegany County, MD	24001			304.6
Anne Arundel County, MD	24003	31.8	107.5	239	79.7	86.3	16.8		24.7	22.3	20.8	6	1597.5	39.3
Baltimore County, MD	24005	35.3	114.9	256.6	52.4	91.5	31	3.3	30.4	20.2	15.2	7	1239.2	39.6
Calvert County, MD	24009	57	163.6	324.6	58.4	63				55.9			988.5
Caroline County, MD	24011		151.7	300	91	116.8							1970.4
Carroll County, MD	24013		107.8	170.3									1872.7
Cecil County, MD	24015		128.3	247
Charles County, MD	24017	58.7	107.7	255.4	41.4	46.5	29.4		15.3	42.3	18.4	21.1	1220.8	45.3
Dorchester County, MD	24019		144.5	272.2	91.5	88.5							1756
Frederick County, MD	24021		156.5	234.5	44.6	94.4							1311.1	65.7
Harford County, MD	24025	35.3	148	277.8	73.2	98.8			14.6	39.1	25.4		1083.1
Howard County, MD	24027	48.7	85.7	148.7	26.8	82.4			13.7	10.8			1086.4	29.1
Kent County, MD	24029		218.3	325		128.9
Montgomery County, MD	24031	21.6	70.1	177.5	46.9	53.8	18.7	2.8	12.6	14.6	8.9	6.8	1191.7	27.1
Prince George's County, MD	24033	36	102.2	280.7	72.4	69.5	30.8	6.1	39.2	29.9	19.5	10.5	1383.3	29.7
Queen Anne's County, MD	24035		174.5	287.6
St. Mary's County, MD	24037		136.4	290.2	68.9	66.8	36.5			42.8			1643.8	39.4
Somerset County, MD	24039		181.7	345.8	64.1	71.6							1952.3
Talbot County, MD	24041	90.2	116.7	319.6	106.1	112.2								66.7
Washington County, MD	24043		114.1	271.3	100.9								807
Wicomico County, MD	24045	56.2	147.8	312.5	72.8	81.7	43.6		26.9	30.7	25.2		1694.4	36.4
Worcester County, MD	24047	50.1	177.7	444.2		101.9	49.5			55.6			1467.5
Baltimore city, MD	24510	34.2	164.3	344.2	84.9	103.7	44.6	12.8	91.1	19.8	36.1	14.6	1620.6	47.9
Barnstable County, MA	25001		247.9	241	142.7								1405.2
Berkshire County, MA	25003			269.3
Bristol County, MA	25005		198.6	494.4	140.1	65.4	112.8		28.2	42.6	63.9		1055.6	68.1
Essex County, MA	25009	40.4	81.3	164.6	57.7	86.8							896.4
Hampden County, MA	25013	37.6	121.7	195.2	129.2	58.4	56		29.4	17.3	34.6		1349.4	43.6
Middlesex County, MA	25017	24.2	87.1	145.7	51.8	47.2	22.3		5.3	8.1	11.2	7.2	825.5	13.4
Norfolk County, MA	25021	41.2	114.9	150.8	125.4	63.3				21.8	27.6		593.9
Plymouth County, MA	25023	28	83.3	188.1	108	55	53.5		12.3	24.4	22.6	13.5	824.8	47.7
Suffolk County, MA	25025	25.7	115.7	202.3	90.1	65.1	65.6	6.4	34.5	13.7	27.6	7.3	1263.2	37.6
Worcester County, MA	25027		143	211.2	106.8	78.2	59.3			26.5			1741.6	79
Allegan County, MI	26005			291.6
Berrien County, MI	26021	21.9	185.3	259.7	102.8	125.3	29		43.3	33.6	49.4		1794.9	31.8
Calhoun County, MI	26025		163.6	312.5	87.9	114.4	41.8		44.8	26.5	72.9		1608.5	89.5
Cass County, MI	26027			255.1
Eaton County, MI	26045			135.5	149.1
Genesee County, MI	26049	40.4	140.1	354.2	89	111.6	36.8	15.6	79.6	33.8	26.1	16.2	2117.1	53.5
Ingham County, MI	26065		154.6	286.4	102.6	92.6	64.5		22.3		51.9		1466.4	61
Jackson County, MI	26075		234.1	321	78.5	104.4							1840.8	63.1
Kalamazoo County, MI	26077	33.2	154.7	261.6	99.4	101.9	48		23.9	37.5	51.9	19.7	1607.6	55
Kent County, MI	26081	40.1	157.6	319.6	45.1	92.2	29.4	12.6	30.2	15.3	42.5	14.5	1669.3	78.7
Lake County, MI	26085			560
Macomb County, MI	26099	39.3	153.8	315.9	87	65.4	40		31.9	21	38.6		1602.1	69.8
Monroe County, MI	26115			258.9
Muskegon County, MI	26121	44.9	170.6	308	79.7	107.1	34.6		19.8	32.3	52.5	23.4	1287.3	77.4
Oakland County, MI	26125	39.3	112.2	296.7	86	87.3	39.7	9.8	32.7	22.5	20	12.2	1821.5	47.3
Saginaw County, MI	26145	37	184.4	291.1	116.7	101.1	31.8	15	75.1	19.7	29.6	15.1	1826.3	91.5
St. Clair County, MI	26147			324.1	174.6								1453.1
Van Buren County, MI	26159		143.5	229.2	89.4	94							1851.9
Washtenaw County, MI	26161	27	127.5	271.1	79.3	64.7	39		17.1	20.7	24.4		1341.7	40.7
Wayne County, MI	26163	35.6	136.7	442.9	97.5	90.6	41.8	11.5	88.2	31.3	44.2	15.4	1701.9	50
Anoka County, MN	27003												879.3
Dakota County, MN	27037												1140.6
Hennepin County, MN	27053	25.6	134.3	146.1	87.9	78.3	32.2	5.5	35.1	13.5	56.2	11.5	1039.3	56.7
Olmsted County, MN	27109		202.3										990.8
Ramsey County, MN	27123	32.4	122.1	190.8	65	98.9	32.2		34.3	12.4	67.2	13.4	1179.8	66.2
Stearns County, MN	27145												1579.8
Adams County, MS	28001	34.3	179.3	344	166.7	149.4	70.1			54.3	61.1		1379.6	68.8
Alcorn County, MS	28003		346	305.4	206.2	179.7							1762.8
Amite County, MS	28005		165.7	302	102.6	82.6				129.5			1490.5
Attala County, MS	28007	57.1	119.2	240.6	200.3	163.6			65.4	80.8	62		1824.2	59.7
Benton County, MS	28009		235.9	165.8
Bolivar County, MS	28011	85.2	197.5	396.5	196.5	138.1	68.4		62.5	56.5	42.6		1619.7	43.3
Calhoun County, MS	28013		150.7	341.1						109.7
Carroll County, MS	28015			409.4		129.6
Chickasaw County, MS	28017		127.4	371	184.8	172.9				56.1			1605.5
Choctaw County, MS	28019			191.9
Claiborne County, MS	28021		136.9	520.8	185.7	86.3				70.2			1408.5	127.9
Clarke County, MS	28023		147.3	316.6	194.8	133.6				80.7				74
Clay County, MS	28025		121.2	422.2	73.7	173.3	76.3		35.8	50			1838.8	74.9
Coahoma County, MS	28027	53.5	169.9	311	212.5	133	59		80	80	36.9	29.4	1995.3	81.2
Copiah County, MS	28029	39.4	155.6	379.7	75.2	97.5	39.5		44.9	51.7			1793.3	78.6
Covington County, MS	28031		205.2	320.3	152.6	90.7				92.9	88.6		1445.6	92.5
DeSoto County, MS	28033		120.2	228.1	46.3	69.6				57.2			1848.4	54.9
Forrest County, MS	28035		206	290.8	139.3	152.9	34.4		26.7	47.6	48.2		1696.9	109.9
Franklin County, MS	28037		176.1	220.6	326.5
George County, MS	28039					330.4
Greene County, MS	28041			334.5
Grenada County, MS	28043		106.4	228.2	349.2	167.4	62.7		69.4	69.3			2421.9
Hancock County, MS	28045			251
Harrison County, MS	28047	41.5	166.3	466.9	89.7	91.6	42.4		37.6	47.7	56.8	17.2	1540.7	42.9
Hinds County, MS	28049	36.9	132	279	155.8	101.6	45.2	5.8	51.3	48.1	24.4	15.5	1680.8	50.2
Holmes County, MS	28051	38.8	194	257.5	324	103.6	63.9		67.3	114.3	43.7	31.7	1417	68.2
Humphreys County, MS	28053		191.9	500.7	170.6	132.3			94	115.3			1929.5
Jackson County, MS	28059	30.7	131	266.2	183	136.8	39		47.5	44.1	46.7	22	1083.8	53.8
Jasper County, MS	28061		111.3	276.3	153.8	114.2			56.9	120.3			1571.9	100.2
Jefferson County, MS	28063	83.4	233.9	197.1	161.6					82.8			1238.9
Jefferson Davis County, MS	28065		130.2	174.7	263.3	156.5			58.7	212.7			1323.3
Jones County, MS	28067		214.3	296.5	123.8	81.8	56		41.5	91	43		1376	66
Kemper County, MS	28069		91.7	239.7		123.4				69.4			1775.1
Lafayette County, MS	28071		191	317.9	71.4	76.6				51.4	86.4		1705.3	94.5
Lamar County, MS	28073			185.9	145.1	180.2							1479.3
Lauderdale County, MS	28075	58	210.4	224.6	115.2	130.1	79.3		32	53.8	38.8		1662.1	65.5
Lawrence County, MS	28077		262.9	318.1	194.3	230.6				180.6			1821.2
Leake County, MS	28079		181.5	138.6	249.7	129.5				136.1			939	105.5
Lee County, MS	28081		206.9	327.2	210.5	198.7	59.4			37.2	29.1		1874.8	47.2
Leflore County, MS	28083	73.1	151.6	310.6	175	162.5	51.6		49.6	52.9	45.8		1703.8	61.1
Lincoln County, MS	28085		227.4	218.9	175.6	100.2				82.6			1241.4	119.3
Lowndes County, MS	28087	38.1	170.3	247	314.8	114.1	44.4			29.7	38.5		1443.2	40
Madison County, MS	28089	66	310.8	270.9	166.7	122.9	77.1		35.9	45.8	25.5		1747.8	69.6
Marion County, MS	28091		182.7	237	304.3	247.9	87.2		53.6	78.2	71.9		1137.2
Marshall County, MS	28093	51.5	209.5	410.9	129.3	123.7	46		32	107.6	42.9		1274.1	42.5
Monroe County, MS	28095		194.3	210.8	283.2	112.9	57.4			64.3	48.9		1468.9	72.4
Montgomery County, MS	28097		92.1	316	160.6					92.7			1395.9	126.1
Neshoba County, MS	28099		202.4	436.1	199.9	199.2							1071.1
Newton County, MS	28101		156.3	250.3	217.3	113.9				69.5			1581
Noxubee County, MS	28103		110.9	253	239.8	59				113.4	62.4		2386.3
Oktibbeha County, MS	28105		164.4	295.9	298.7	104.7	62.7			44.7	56.4		1408.5
Panola County, MS	28107		127.1	300.6	140.6	125.8	71.1		40.6	84.2	56.3		1464.1	75.4
Pearl River County, MS	28109		176	243.5	181.3	131.2							1483.1
Perry County, MS	28111			310.6
Pike County, MS	28113	57.9	159.7	364.9	91.4	110.8	56		39	70	61.6		1043.5	107.1
Pontotoc County, MS	28115		162.9	403.1	190.1
Prentiss County, MS	28117			338.5	202.1
Quitman County, MS	28119		155.4	511.9	131.1	150.6				107.9			1318.3
Rankin County, MS	28121		83.5	363.9	111	83.8	37.7			41.9	29.9		1456	51.1
Scott County, MS	28123		133.4	290.7	110.9		56.7		46.7	146.6	53.7		1924.2
Sharkey County, MS	28125		145.2	336.5	212
Simpson County, MS	28127		237	337.5	148.2	85.6	85.3			74.2			1665.6
Smith County, MS	28129		442.5	544.3									1694.9
Stone County, MS	28131		191.5	576.3	219								2364.1
Sunflower County, MS	28133	49.3	187.1	312.7	211	122.2	61.9		11.6	51.7	20.4	19.2	1713.8	63.4
Tallahatchie County, MS	28135		142.4	181.3	151.1	175.1				83	74.6		1574.2
Tate County, MS	28137		135.7	220.4	96.8	163.1				111.9			1286.2	107.4
Tippah County, MS	28139			405.2
Tunica County, MS	28143		179.7	437.3	99.1	90.9			96.7		87.1		2418.8
Union County, MS	28145		153.2	268.5									1623.4
Walthall County, MS	28147		243	419.8	140.3					86.5			1401.9
Warren County, MS	28149	32.7	200.4	445.8	175.2	148.7	52		39.3	63.6	42.3		1231	69.9
Washington County, MS	28151	48	198.2	468.8	148.2	90	76.3	14	61.1	77.6	64.4		1446.3	47
Wayne County, MS	28153		101.1	246.3	168.8	88.5				65.1	63.8		1608	73.6
Webster County, MS	28155			324.4
Wilkinson County, MS	28157		105.7	378.1	198.4	114.4				62.2
Winston County, MS	28159		197.9	222	255.8	125.6	65.4			78.6			1603.5	64.1
Yalobusha County, MS	28161		151.2	252.6	200.9	101.9							1231.5
Yazoo County, MS	28163		194.5	330.8	164.8	121.1	60.4		45.1	84.5	40.7		1423.6	50.9
Audrain County, MO	29007			326
Boone County, MO	29019		167.2	350.8	114.1	74.9							1570.2	71.4
Buchanan County, MO	29021			308.5	169.7	178.8
Butler County, MO	29023			232.8									2412.3
Callaway County, MO	29027		221.9	282
Cape Girardeau County, MO	29031		185.8	412.4									1467.3
Clay County, MO	29047		171.8	208.1									717.9
Cole County, MO	29051			206.1	130								1227.6
Cooper County, MO	29053				609.8
Dunklin County, MO	29069			321.4	249.1								2073.4
Greene County, MO	29077	128.2	252.5	371.1		170.5							1530.6	119.1
Jackson County, MO	29095	40.6	163.3	267.7	110.4	106.1	51.5	8.1	74	28.8	52.5	20.5	1392.6	62.4
Jasper County, MO	29097			261.2
Jefferson County, MO	29099			471
Mississippi County, MO	29133		306.7	587.5
New Madrid County, MO	29143			605.9
Pemiscot County, MO	29155		161.4	673.7	233	145.7							1675.5
Pettis County, MO	29159			476.2
Pulaski County, MO	29169			188									1394.2
St. Charles County, MO	29183		122.6	214.8							57		1435.1
St. Louis County, MO	29189	35.2	145.6	337.8	81.4	80.5	38.7	8	38.3	26.2	35.3	13.8	1772.8	39
Saline County, MO	29195			399.2
Scott County, MO	29201		201.2	447.2									2058.5
St. Louis city, MO	29510	38.4	171	360.9	92.7	107.3	47.6	13.1	91.5	31.4	69	16.7	1693.8	65.2
Douglas County, NE	31055	42.8	164.2	212.4	124	109.6	46.5		41.7	13.3	14.8	10.8	1514.5	74.4
Lancaster County, NE	31109		124.8	137.9									1306.8
Sarpy County, NE	31153		215	195.6
Clark County, NV	32003	34.3	101.5	198.9	168.8	90.6	50.6	8.1	43.9	27	38.6	19.6	1407.6	45.4
Washoe County, NV	32031		73.4	271.8		76.6						40.2	812.1	109.9
Hillsborough County, NH	33011												728.5
Atlantic County, NJ	34001	31.9	126	304.3	103	106.6	64.1		30.9	34.7	51.9		1689.5	58.4
Bergen County, NJ	34003	35.6	77.9	204.4	70.8	80.8	36.1		8.8	16	26	11.6	1047.6	30.6
Burlington County, NJ	34005	34	109.1	205.6	87.7	83.1	40.5	6	9.8	23.7	31	10.7	1011.9	48.7
Camden County, NJ	34007	34.9	143.1	300.8	93.9	89	54.9	5.3	44.2	18.9	54.2	11.2	2026.3	64.7
Cape May County, NJ	34009		199.3	318.7	94.1	105.3							3202.3
Cumberland County, NJ	34011	25.4	129	292.6	111.6	105.4	45.7		14.6	30	34.8		1504.1	57.4
Essex County, NJ	34013	30.9	125.6	276.9	91.4	83.9	55.5	9	53.6	21.7	65.2	8.4	1358.2	52.7
Gloucester County, NJ	34015	31	121.1	231.9	84.1	55.5	48.8			27.8	44.9		1388.9	50
Hudson County, NJ	34017	59.9	142.6	342.4	125.7	97.7	52.9	7.6	26	16	51.5	7.8	1733.2	57.1
Mercer County, NJ	34021	38.3	118.2	313.9	98.7	76.3	38.2	13.8	36	22	36.4	8	1748.5	66.2
Middlesex County, NJ	34023	39.3	116.6	253.5	91.7	54.4	36		11.5	16.1	27.5	4.9	1095.4	36
Monmouth County, NJ	34025	36	109.1	273.7	88.4	93.6	65.7		15.6	15.2	32.8	9	1114	45
Morris County, NJ	34027		94.3	267.7	62.9	67.3					33.5		1262.5	71.3
Ocean County, NJ	34029	39.6	105.5	266.4	90.5	105.3	50.9						1365.9	49.9
Passaic County, NJ	34031	47.9	146.6	317.2	100.7	112.4	46	12.1	31.2	20.2	56.1	7	1301.4	46.7
Salem County, NJ	34033	44.3	157	367.3	129.4	79.1				45.2	59.3		1511.5	79
Somerset County, NJ	34035	37.7	103.4	213	46.1	51.6	51.8				16.4		743.8
Union County, NJ	34039	36.3	116.6	233	82.7	66.6	39.7	6.4	26.1	24.8	29.8	6.9	1169.6	50.8
Warren County, NJ	34041			258.7
Bernalillo County, NM	35001		109.5	184.6	49.3	59.8			25.2	27.9	62.5		905.8	68.4
Curry County, NM	35009			255.7									1891.9
Dona Ana County, NM	35013			322.6
Lea County, NM	35025			376.9
Sandoval County, NM	35043			300.7
Albany County, NY	36001	32.3	121.8	336.7	119.6	74.6	52.3		24.2		22.2	12.2	1714.4	63.2
Bronx County, NY	36005	30.6	96.8	337	36.6	50.5	20.1	12	31.6	10.4	37.6	8.8	945.2	40.6
Broome County, NY	36007		134	317.3	122.7								1221.2
Chautauqua County, NY	36013			438.6
Chemung County, NY	36015		167.4	234.8	130.1
Columbia County, NY	36021			307.2
Dutchess County, NY	36027	33	134.3	255	72.7	54.4			13.5	16.3	21.9		1149.4	57.9
Erie County, NY	36029	36.9	153.3	287.4	101.8	91.5	34.3	15.5	49.6	16.2	26.7	12.5	1778.4	56.1
Greene County, NY	36039		290.5	365.4
Jefferson County, NY	36045												1089.3
Kings County, NY	36047	31.7	77.5	344	29.5	45.6	19.3	12.2	33.8	13.3	36.9	7.4	1043.2	31.1
Monroe County, NY	36055	31.8	150	267	76.9	93.2	35	7.3	51.3	21.3	18	10.7	1494.8	40.7
Nassau County, NY	36059	30.2	74.2	333.1	41.2	47.8	30.7	4.1	14.4	18.1	16.7	5	1199.8	23.7
New York County, NY	36061	39.1	121.7	362.5	44.1	52.6	23	13.6	28.5	11.8	57.8	11.8	1035.6	54.6
Niagara County, NY	36063		206.8	299.2	106.3	80.2			29.5		45.9		1923.1	96.2
Oneida County, NY	36065		141.3	238.3	64.6	61.5			19.4				2315
Onondaga County, NY	36067	29.5	160.7	227.1	98.9	105.2	42.8	13.5	32.5	11	49	10.9	1689.6	87.1
Orange County, NY	36071	23.5	118.4	278	94.3	58.7	45.8		16.8	17.6	28.5		1401.4	90.8
Orleans County, NY	36073			374
Queens County, NY	36081	28.2	72.7	400.7	29.4	41	18.5	8.5	21.2	14.1	25.5	8.7	1006.9	27.4
Rensselaer County, NY	36083		178.7	195.5	97.3								1451.3
Richmond County, NY	36085	37.9	122.4	465.8	34	42.8	15.7		32.6	27.2	35.4	14	1055.8	42
Rockland County, NY	36087	23.3	62.8	252.4	45.8	54.9	30			25.8	19.3		798.5	38.4
Schenectady County, NY	36093		113.3	333	115.5				42.4		37.2		1548.3
Steuben County, NY	36101			312.7
Suffolk County, NY	36103	37.3	105.5	292.6	59.6	74.4	31.4		16.3	31.9	20.2	11.1	1090.6	39.7
Sullivan County, NY	36105		133	282	89.4								1519
Tompkins County, NY	36109			276.1
Ulster County, NY	36111		95.1	262.4	63.3	78.8							1049.2	97.5
Wayne County, NY	36117		207	239.3
Westchester County, NY	36119	31.7	92.2	273	82	55.2	36.7	6.2	18.1	14.8	21.6	5.6	1121.7	44.9
Alamance County, NC	37001	31.3	149.6	306.5	95.7	129.3	40.9	20.8	20.9	44.3	53.1		2255.9	51.3
Alexander County, NC	37003			253.7
Anson County, NC	37007		147.7	282.6	123.3	143.3			32.5	52	43.1		2108	45.1
Beaufort County, NC	37013		190.5	319.6	159.8	144.8				45.7	64.5		1465.4	71.4
Bertie County, NC	37015	51.5	143.2	269.8	84.6	146.8				94.6	49.8		1794.9	61.3
Bladen County, NC	37017		224.1	422.6	80	149.5	36.3			77.5	46.4		1900.1	116
Brunswick County, NC	37019		123.9	265.6	76.8	134.2	55.6		49.7	84.2	38.8		1070.3	63.9
Buncombe County, NC	37021		124.6	328	93.8	66.1	61.2		33.3	38.1	51.1		1603.6	47.7
Burke County, NC	37023		176.2	234.6	76.4	78.8								82.8
Cabarrus County, NC	37025	32	109.8	323.5	158.5	124	65.3			25.4			1453.8	46.3
Caldwell County, NC	37027		139.5	354.7										126.3
Camden County, NC	37029			349.8
Carteret County, NC	37031		151.6	332	129.9	116.8							2317.3
Caswell County, NC	37033		165.6	288.2	61.8	106.5	69.2							93
Catawba County, NC	37035		118.9	270.2	128.5	88.2	54.5		42.5	71.4	48.1		1541.1	44.1
Chatham County, NC	37037		126.9	307.7	63.5	162.1	68.7		45.5		60.5			48
Chowan County, NC	37041		225.2	221.7	206.4	204.2
Cleveland County, NC	37045	40.5	131.7	363	77.2	114.5	32.5		75.4	42.7	49.4		1807	53.2
Columbus County, NC	37047	26.5	168.4	469.1	102.7	115.9	76		85	117.3	62.5		1675.7	68.2
Craven County, NC	37049	39.9	152.7	260.3	86.9	98.3	53.3		34.7	41.1	58.5		1343.8	62.4
Cumberland County, NC	37051	31.2	116.8	249.5	73.9	85.7	56.5	12	35.1	32.4	27.3	11.6	1823.7	78.2
Currituck County, NC	37053			304.9
Davidson County, NC	37057	36	165.6	441	86.5	101.3	37.7			39.7	62.1		1521.1	89.9
Davie County, NC	37059		145.9	275.3
Duplin County, NC	37061		155.4	299.9	121.6	150.3	59.4		31.5	78.3	57.8		1283.6	53.7
Durham County, NC	37063	24.6	145	208.9	115.3	89.3	50.1	6.5	31.3	31.2	39.6	12.8	1299.3	63.8
Edgecombe County, NC	37065	23.3	128	320.6	113.6	178.3	56.3	27.9	21.9	45	46.3	18.4	1707.1	75.7
Forsyth County, NC	37067	34.3	141.8	253.9	92.4	113.1	50.6	11.7	28.7	20.2	37.6	15.1	1968.7	58.8
Franklin County, NC	37069	34.8	138.2	309.6	101.6	84.2	34.3			61	38.2		1634.4	56.9
Gaston County, NC	37071	26.3	143.7	295.8	140.3	100	83.4	23.4	23.6	43.2	50		1671.7	88.6
Gates County, NC	37073		169.5	183.2
Granville County, NC	37077	45.6	158.3	302.1	99.4	112.3	32.7	23.8		40.5	21		1234.6	62.1
Greene County, NC	37079		148.8	212	73.7	173.6							1862
Guilford County, NC	37081	30.1	123.5	285.4	85.8	81.9	42	13.1	31.7	26.7	46.5	9	1658.5	62.1
Halifax County, NC	37083	37.3	165.2	341.9	86.5	115	35.5	33.2	37.1	64.3	47.5	14.1	1632.9	79.1
Harnett County, NC	37085	49.1	174.7	296.5	89.3	126.6	45.1			37.1	47.8		1637.2	110.2
Henderson County, NC	37089		169.1	262.9
Hertford County, NC	37091	43.9	194.9	234.9	92.4	137.9	80.6			56.3	39.6		1908	83.9
Hoke County, NC	37093		187.4	206	119.7	74.2				52.3			1291.3	86.9
Hyde County, NC	37095			340
Iredell County, NC	37097	32.7	126.6	267.1	143.6	126.6	44.1		38.7	65.2	42.2		1543.9	86.5
Johnston County, NC	37101		172.1	352.2	72.1	108.3	42.1		25.2	54.2	44.7		1467.1	54
Jones County, NC	37103		164.7	207.5		105.9								105.6
Lee County, NC	37105		172.7	230.5	89.3	110.2	63.7		55.6	64.6			1073.2	62.7
Lenoir County, NC	37107	36.8	159.8	329.5	82.4	142	34.6		37.5	49.8	72.1		1779.6	72.7
Lincoln County, NC	37109		239.1	305.1		130.2							2201.8
Martin County, NC	37117		152.6	284.1	128.5	112.5			43.5	39.7	46.4		1238.4	48.2
Mecklenburg County, NC	37119	29.4	136.7	220.3	126.9	133.8	54.4	11.9	36.5	29.4	27	13.1	1426.5	62.9
Montgomery County, NC	37123		160.3	336.7		171.7					81.2		1840.5
Moore County, NC	37125	45.7	199.5	299.3	157.9	125	53.8		39.5	64.8	39.9		1585.3	48.7
Nash County, NC	37127	44.9	191.2	339.3	110.8	139.2	47.5		37.4	38.3	50.1		1754	78.1
New Hanover County, NC	37129	33.9	108.5	264.6	123.8	133.3	59.8	14.8	39.2	34.7	59.1		787	32.2
Northampton County, NC	37131	48.7	164.6	346.8	105.1	115.1	33.2		32.5	73.5	46.8		2266.3	90.2
Onslow County, NC	37133		106.5	201.2	118.7	97	42.5			26	21.2		1659.6	77.3
Orange County, NC	37135	48.6	138.7	196.9	93.1	93.9	54.5		36.6	34.8	42.6	24.3	1476	42.1
Pamlico County, NC	37137		131.8	235.4		114.3
Pasquotank County, NC	37139		135.1	248.7	113.6	117.2					33.4		1155.8	48.3
Pender County, NC	37141		108.5	226.8	169	147.5	44.2			75.8			1250	42.7
Perquimans County, NC	37143		207.1	261.4	173.1	109.8
Person County, NC	37145		176	301.4	128.7	122.1	38.2			38.6			2227.7	60.2
Pitt County, NC	37147	46.9	184.4	285.4	125.8	148.4	62.2	17.9	24.6	38.3	57.3		1779.3	59.2
Polk County, NC	37149			395.4
Randolph County, NC	37151		124.3	224.6	86.8	70.7	65.8			67.7			1272	75.8
Richmond County, NC	37153	36.9	145.8	398.7	118.4	90.1	58		44.6	63.6			1914.1	88.6
Robeson County, NC	37155	34.3	163.3	359.8	90.8	155.3	64.8	15.1	45.7	56.9	47.6		2031.7	72.3
Rockingham County, NC	37157	42.2	127.3	344.1	90	160.3	49.5		41.7	59.1	56.8		1131.1	86.5
Rowan County, NC	37159	26.2	119.6	322.8	79.6	72	37		26.8	31	26.1		1211.9	45.4
Rutherford County, NC	37161	78.1	163.5	366	93	194.7							1946.7	116.5
Sampson County, NC	37163	41.3	140.5	230.5	109.7	119.6	35.4		34	74.9	45.4		1848.4	83.8
Scotland County, NC	37165		194.4	335.9	107.3	115	44.8		35.4	43			1330.6	58.8
Stanly County, NC	37167	94.9	161.2	343.8	81.4	139							1841.8
Stokes County, NC	37169		256.6	189.2
Surry County, NC	37171		135.3	229.4
Union County, NC	37179	45.4	164.2	230.8	111.2	148.4	54.3		32.8	53.1			1460.4	56.5
Vance County, NC	37181	44.2	153.1	351.6	153.1	138	52.2		40.9	31.5	57.2		2002.5	79.2
Wake County, NC	37183	26.3	126.8	225.2	97.4	95.5	46.4	11.9	19.4	32.1	35.5	9.8	1505.4	51.6
Warren County, NC	37185	41.9	141.3	316.3	80.7	101.4	43.6			83.9	33.3		1493.8	67.8
Washington County, NC	37187		145.1	242.3	179.3	136.2				67.3			1087	78
Wayne County, NC	37191	35.5	183.2	322.3	105.3	101.6	45	14.2	38.5	27.5	29.6	14.2	1792.9	68.8
Wilkes County, NC	37193			368.5		158.3
Wilson County, NC	37195	42.3	165.5	302.8	89.8	121.3	53.3	26.1	29.7	49.7	29.5	15.4	1764.4	44.7
Yadkin County, NC	37197			350.5
Allen County, OH	39003		168.9	286.5	98.7	114.1	53.4		30.8				1863.1	70.9
Ashtabula County, OH	39007		122.3	333.8									2207.1
Belmont County, OH	39013			257.4
Butler County, OH	39017	33.1	134.5	249.4	104.6	151.2	46.1		19	23.8			1573.9	65.4
Clark County, OH	39023	41.6	155.2	254.6	112.3	71.5	51.5		52.4		68.8		1340.5	61.7
Clermont County, OH	39025			271.6
Columbiana County, OH	39029			300.9
Cuyahoga County, OH	39035	37.2	155.2	381.5	81.9	88.6	35.9	9.7	39.1	18.5	44.6	17.1	1708.4	52.4
Erie County, OH	39043		174.5	273.9		96.4							878.6	79
Fayette County, OH	39047			580
Franklin County, OH	39049	40.5	149.5	268.5	105.9	98.2	56.3	8.7	42.6	22.2	47.7	15.1	1583.5	72.8
Gallia County, OH	39053			442.4
Greene County, OH	39057		127.4	324.6									986.6
Hamilton County, OH	39061	38.2	165.1	263.8	92.8	104.2	47.6	9.2	46.4	18.4	44.2	16.8	1907.8	67.4
Harrison County, OH	39067			920.1
Jefferson County, OH	39081		131.3	464.9	105.5	126.3
Lake County, OH	39085		112	206.1									2025.6
Lawrence County, OH	39087			430
Licking County, OH	39089		206	249
Lorain County, OH	39093	33.1	131.3	300.8	103.4	73.4	24.2	15.3	26.8		29.1		1472.1	72
Lucas County, OH	39095	38.8	147.1	377.4	52.9	85.8	32.2	20.5	24.4	21.3	35.7	16.3	1587.4	93.7
Mahoning County, OH	39099	49.3	164.3	322.8	127.2	88.2	42.3	14.2	107.4	18.1	37.5	15.3	1525.7	63
Marion County, OH	39101			203.3
Medina County, OH	39103			426.1
Miami County, OH	39109			418.9
Montgomery County, OH	39113	34.5	141	280	73.2	103.1	42.4	19.2	51.8	25.5	64.7	16.4	1300.9	65.8
Muskingum County, OH	39119		158.9	252.1									1607.7	169.4
Pickaway County, OH	39129			335.7
Portage County, OH	39133			245.8
Richland County, OH	39139	44.2	134.4	234.6	67.5	66	56.8						1230.9	64.4
Ross County, OH	39141		123.1	254.4
Scioto County, OH	39145			447.5
Stark County, OH	39151	30	172.1	253.8	89.4	105.9	33.3		30.8		27.9		1643.8	78
Summit County, OH	39153	35	149.6	226.7	89.7	105.2	42.2	8.2	37	16.3	45.4	14.4	1561.9	83.4
Trumbull County, OH	39155	46.4	163.2	273.7	110.9	83.2	40.5		49.8	30.8	35.1		1325.8	67.1
Wayne County, OH	39169			268.2
Carter County, OK	40019		147.1	456.4	172	139.7
Choctaw County, OK	40023		232.1	464.6	244.1
Cleveland County, OK	40027		167.9	292									989.3
Comanche County, OK	40031	39.3	133.3	312.4	113.6	99.5			17.7		47		1338.2	61.9
Creek County, OK	40037		222.3	402
Custer County, OK	40039			716.3
Garfield County, OK	40047			463.8
Grady County, OK	40051			502.6
Jackson County, OK	40065			276.7
Le Flore County, OK	40079			638.9
Logan County, OK	40083			350.3
McCurtain County, OK	40089			495.9	163.4
McIntosh County, OK	40091			594.5
Muskogee County, OK	40101	79.7	160.3	369.4	125.3	80.1				47.3			742.9	96.4
Okfuskee County, OK	40107			300.5
Oklahoma County, OK	40109	44.5	138.9	344.8	101.4	114.5	47	11.6	39	25.9	43.1	17.5	1612.4	59.7
Okmulgee County, OK	40111		124.8	474	131	118.1
Osage County, OK	40113			162.8
Payne County, OK	40119			430.5
Pittsburg County, OK	40121		364.4	475
Seminole County, OK	40133			660.6
Stephens County, OK	40137			666
Tillman County, OK	40141			601.9
Tulsa County, OK	40143	48.5	157.8	415.5	129.6	147.4	33.3	13.3	46.9	19.7	48.9	19.6	1511.5	84.9
Wagoner County, OK	40145			415.7
Washington County, OK	40147			462.3
Lane County, OR	41039		199.5
Marion County, OR	41047			210.5
Multnomah County, OR	41051	32.9	142.1	220.5	81.3	128.4	26	13.9	34.2	11.5	52	10	765.1	75.1
Washington County, OR	41067			151.4									603.5
Allegheny County, PA	42003	37.7	162.1	352.9	105.6	90.5	57.1	7.6	69.3	18.4	74.7	23.9	1892.1	58.4
Beaver County, PA	42007		149.2	360.3	123	87.8	57		47.9		39.7		869.1	54.8
Berks County, PA	42011		77	260.9	134.9	110.3	36.8		36.4				1924.8	89.6
Blair County, PA	42013			332.6
Bucks County, PA	42017		65.3	193.9	105.6	67.3	37.9			30.8	34.1		1115	50.2
Cambria County, PA	42021		204.9	391.1	153.5
Chester County, PA	42029	30	113.5	259.8	82.2	65.8	40.8		19.2	17.8	34.9	20	1548.2	38.4
Cumberland County, PA	42041			212.6									1542.8
Dauphin County, PA	42043	28.2	145.1	241	134.6	98	74.2		33.4	21.7	38	16.8	1217.2	54
Delaware County, PA	42045	36	122.7	290.3	112.2	98.5	54.9		48.8	16.4	39.2	13.8	1487.6	51.4
Erie County, PA	42049		223.7	253.4	128.4	86.8	86.1				56.1		1942.8	61.5
Fayette County, PA	42051		152.5	316
Franklin County, PA	42055			169.8	152
Lackawanna County, PA	42069			336.4									1765.4
Lancaster County, PA	42071		155.1	238.3	49.5		65.9			41.7	40.7		1223.1
Lawrence County, PA	42073			294.5
Lehigh County, PA	42077		154.1	222.5	81.7				46.8				1741.1
Luzerne County, PA	42079			195.8									1604.8
Lycoming County, PA	42081		214.3	274.9		195.3							1698.5
Mercer County, PA	42085		106.3	220.1	143	88.4					68.1		2393.9
Monroe County, PA	42089		43	156.8	72.7								1186.6
Montgomery County, PA	42091	31	96	177.6	73.1	77.4	42.8		15.7	16.2	39.4	8.6	1404.7	42.7
Northampton County, PA	42095		126.4	223.9	68.2								1332.4
Philadelphia County, PA	42101	43.9	161.3	344.7	137.6	96.6	67.9	6.7	80.2	18.5	80.2	17.4	1652.9	62.7
Somerset County, PA	42111			647.3
Washington County, PA	42125		102.8	282.3	87.8	55.4	60.5				62.2		1164
Westmoreland County, PA	42129		148.6	229	91.6	66.2							1005	94
York County, PA	42133		174.9	371.2	71.9	93.6	60.8		33	31.5	53.9		1446.9
Newport County, RI	44005			287.1
Providence County, RI	44007	25.5	136.9	320.9	45.1	82.3	30.5	13.3	26.4	27.5	43.3	14.7	1119.8	45.5
Abbeville County, SC	45001		138.2	179.1	184.8	139.4					56.7		3765.2
Aiken County, SC	45003	33.6	131.8	207	144.5	120	44.2		11.7	60.7	38.7	11.2	1436.9	44
Allendale County, SC	45005		107.7	241	138.5	160.6							1919.7
Anderson County, SC	45007	38.5	140.7	375.7	91.9	106.1	44.8	15.8	43.4	50.9	43.4	16.7	1938.4	48.3
Bamberg County, SC	45009		146.7	270.6	107.1	133	51.6			68.1	65.2		1299.8	54.1
Barnwell County, SC	45011		119.4	392.2	186.2	131.3	66.3			64.8	58.2		1950.6	67.7
Beaufort County, SC	45013	35.9	109.5	200.2	94.6	81.9	35			57.5	34.2	16.8	1425.1	31.5
Berkeley County, SC	45015	15.2	110.8	205.3	107.8	115.2	49.2		23.1	73.5	32.1		1471.7	56.5
Calhoun County, SC	45017		179.1	266.3	104.9	110.3				95.4			1333.3
Charleston County, SC	45019	47.3	127.6	237.9	115	134.1	44.7	16.7	36.8	49.6	47.9	10.6	1794.1	56.5
Cherokee County, SC	45021	98.4	185.9	297.7	173	107.3		38		48.3	53.2		1617.9
Chester County, SC	45023	66.4	162.4	378.7	124	161.6	53.2			48.8	50.3		1500.5
Chesterfield County, SC	45025	51.1	185.6	366.4	81.6	129.1	44.6		32.5	118.9	44.1		1294.3	42.3
Clarendon County, SC	45027	26.1	125.7	204.9	93.8	178.2				75.8	41.4		1431.3	61.8
Colleton County, SC	45029	30.9	151.9	261.8	129.4	139.1	39.1		36.2	87.5	34.1		1475.8	52
Darlington County, SC	45031	52	158.2	185.3	289.6	139.9	54.8		25.2	47.3	29		1478.1	52.7
Dillon County, SC	45033	46.9	182.1	309.5	346.9	117.8	50.7		40.2	59.9	49		1139	65
Dorchester County, SC	45035	37.9	106.7	203.6	137.6	158.6	42.6		17.2	56.4	40.6		1116.7	42.7
Edgefield County, SC	45037		154.6	333.3	94.1	74.6				41.9	77.4		1739.1	68.5
Fairfield County, SC	45039	36.2	151	502	114	122.9	58.4			90.1	40.4		1394.1	75.8
Florence County, SC	45041	47	150.4	350.4	192.2	153.5	34.7	20.7	22.6	58.7	37.8	10.6	1950	48
Georgetown County, SC	45043	32.4	146.7	230.3	85.5	158.2	39.7	20.3		101.8	44		1826.2	54.9
Greenville County, SC	45045	28.9	174.7	266.8	81.9	90.5	32.2	13.2	34.9	32.6	44.5	10.4	1280.9	55.3
Greenwood County, SC	45047	26.9	162	288.1	136.5	142.2	58.7		31.7	40.4	28.3		2223	57.5
Hampton County, SC	45049		147.2	262.8	121.5	145	56.4		30.7	72.3	64.3		1366.3
Horry County, SC	45051	58.6	129.9	311.5	86.8	126.9	41.8		35.3	75.9	61.6	19.3	1903.6	70.3
Jasper County, SC	45053		95.7	224.9	215.1	73.9	48.8			94.6			754.7
Kershaw County, SC	45055	46.6	152.1	302.1	164.9	127.1	60.8			48.8	46.8		870	47.2
Lancaster County, SC	45057	39.9	123.5	329.9	126.5	111.6	63.6		29.5	48.2	41.5		1415.7	55.3
Laurens County, SC	45059	52.6	144.4	240.2	177.2	134.6	45.9		24.8	48.2	40		1905.2	58.5
Lee County, SC	45061	44.8	197.6	271.5	118.4	190.7				65.1	35.1		1726.1	65.5
Lexington County, SC	45063	30.3	164.2	269.6	94.5	118.5	63.3		15.7	41	37.8		1238.6	54
McCormick County, SC	45065		95.4	315	172.3	95.7							1984.1
Marion County, SC	45067	34.5	163.7	352.4	257.6	194.9	44.6	26.5	33.4	59	91.2		1604.7	55.4
Marlboro County, SC	45069		159.6	230.7	571.8	97.3	44.6		44.7	63.9	40		1256.5	53.9
Newberry County, SC	45071	45.8	195.1	220.6	191.5	172.9				53.6	74.6		1074.6	86.5
Oconee County, SC	45073		72.4	250.9		101					101.2
Orangeburg County, SC	45075	46.5	111.6	210.7	138.2	127.3	48.4	15.2	32	87.9	43.9	13.4	1600.8	63.7
Pickens County, SC	45077		158.1	282.3	97.8	140.1								91.5
Richland County, SC	45079	30.9	148.4	296.5	121.2	112.8	51.9	13.9	37	47.7	47	15.4	1233.6	47.7
Saluda County, SC	45081		195.4	335.9	149.1	110.8				74.3			1587.3
Spartanburg County, SC	45083	47.6	161.5	275.8	121.4	156.7	49.3	14.8	32.1	52.5	51.5	10.5	1365.8	82.7
Sumter County, SC	45085	33.9	139.1	240.2	97.5	145.6	29	16.8	27.4	54.2	27.1	11.3	1245.8	51.1
Union County, SC	45087	56.7	132.3	330.1	167.4	143.2	62			63.3	54.2		893.7	90.1
Williamsburg County, SC	45089	46.1	145.7	222.9	172.3	159.5	46.9	23.3	23.3	86.2	60.2		2074	34.9
York County, SC	45091	45.4	153.4	279.3	136.4	115.1	62.4	17.5	24.4	25.8	36.4		1650.6	68
Minnehaha County, SD	46099												1399.8
Anderson County, TN	47001		217.9	167.5
Bedford County, TN	47003		175.4	332.1	204.3	152.8
Blount County, TN	47009			333.7									2092.1
Bradley County, TN	47011			259.6
Carroll County, TN	47017		180.9	514.7
Cocke County, TN	47029			579.7
Coffee County, TN	47031			283.5
Crockett County, TN	47033			474.8
Davidson County, TN	47037	37.7	167.1	286.3	79.7	101.1	34.9	12.8	46.9	29.6	48.2	15.6	1499.3	59.3
Dickson County, TN	47043		236.4	670.1
Dyer County, TN	47045		170.7	387.5		112.9							2503
Fayette County, TN	47047	47.3	165.5	381	74.6	116.1				44.2	52.9		1185.8	70.6
Franklin County, TN	47051			315
Gibson County, TN	47053		216.8	414.5	92	135.4	60.2		45.7	47	76.7		1974.6	53.5
Giles County, TN	47055		200.4	432.3		126.3							2933.3
Greene County, TN	47059			327.4
Hamblen County, TN	47063		197.6	337.8
Hamilton County, TN	47065	38.9	165.8	356.7	94.7	121.4	37.7	15.2	39.4	26.9	40.9	9.7	1950.7	93.2
Hardeman County, TN	47069		224	426.1	68.9	164				57.8	38.7		1745.8
Hardin County, TN	47071			384.1
Hawkins County, TN	47073			478.9
Haywood County, TN	47075		177.2	385.7	102.9	81.3	53.3			74.5	61.9		2003	85.2
Henderson County, TN	47077		238.2	731		348.2
Henry County, TN	47079		275.3	479.8
Knox County, TN	47093	31.2	168.7	341	82.4	86.1	28.5		52.7	38.6	41	21.5	1110.9	81.6
Lake County, TN	47095			461.8
Lauderdale County, TN	47097		133.1	468.9	103.1	103.6							1861.5
Lincoln County, TN	47103		336	394.5
McMinn County, TN	47107		203.2	219.5
McNairy County, TN	47109			478.6
Madison County, TN	47113	34.4	127.1	315.2	136.5	158.7	36.9		28.8	36.2	24.7		1932.2	65.6
Marion County, TN	47115			432.4
Marshall County, TN	47117		220.4	534.1
Maury County, TN	47119	58.9	215.7	330.2	107.6	196.9				64.7			1748.3	100.7
Montgomery County, TN	47125	32.1	196.2	262.4	177.6	72.3			18.3	26.8	28.5	13.7	1416.7	62.3
Obion County, TN	47131		209.2	501.9
Roane County, TN	47145			446.4
Robertson County, TN	47147		243.6	383		115								124.2
Rutherford County, TN	47149		178	317.5	95	171.3			18.1	20.2	29.9		1022.6	68.5
Shelby County, TN	47157	52.8	160.5	387.9	94.7	135.5	32.5	7.8	51.5	39.7	44.3	12.5	1923.7	52.3
Sullivan County, TN	47163			291.1
Sumner County, TN	47165		119	228.4	86.1					84.8			953.8
Tipton County, TN	47167		199.9	423.1	69.6	122.4					56.2		1951.5	66.8
Trousdale County, TN	47169			337.4
Washington County, TN	47179			380.3									2061.9
Weakley County, TN	47183			366
Williamson County, TN	47187		373.2	241.2	91.6	124.9
Wilson County, TN	47189		188.6	371.9	179.8	85.7							1403.5
Anderson County, TX	48001	78.1	333.7	293.8	112.3	105.7								92.2
Angelina County, TX	48005		126.3	299	135.9	214.4	50.2			46.1	40.2		674.5	78.9
Austin County, TX	48015		327.9	418
Bastrop County, TX	48021		155.3	278.8	87.4
Bell County, TX	48027	34.9	133.6	296.3	60.7	58.5	27.1		18.6	27	32	8.5	1362.6	38.2
Bexar County, TX	48029	34.7	124.2	324.7	68.1	102.7	36	6.9	31.4	23.8	38.5	12.1	1288.1	62.5
Bowie County, TX	48037	40.8	151.8	319.4	109.6	126.9			32.6	44.1	23.5		1250.4	61.5
Brazoria County, TX	48039	39.5	142.4	239.3	69.6	91.3	37.6		11.3	17.1	23.4		1101	62
Brazos County, TX	48041		158.4	272.5	111.3	118.1				33.2	52.2		789.1	50.3
Brown County, TX	48049			410.7
Burleson County, TX	48051			273.8
Caldwell County, TX	48055			332.8
Camp County, TX	48063			470.8		236.8								318.1
Cass County, TX	48067		103.5	412.4		90.4				87.8			1866.7
Chambers County, TX	48071		177.2	407.6
Cherokee County, TX	48073		221	298.8	240	148.5							1516.7
Collin County, TX	48085		77.9	197.4	69.2	95.9				23.2			889.2
Colorado County, TX	48089		180.8	379.3		148.5
Coryell County, TX	48099			209.7									978.5
Dallas County, TX	48113	44.7	161	334.7	83.3	113.1	37.9	7.5	43.8	29.7	41.5	11.3	1239.6	59.5
Denton County, TX	48121		66.4	187.1	52.5	90.8							1262.1	73
DeWitt County, TX	48123		222.3	167.5
Ector County, TX	48135		222.3	521.3	108.7	114.5							1574	107
Ellis County, TX	48139	52.9	173.2	271.5	99.8	116.6							1834.2
El Paso County, TX	48141	36.9	120.1	222.7	79.4	69.7				30	32.1		664.5	49.1
Falls County, TX	48145		174.9	582.8	128.6	148.6							2200
Fannin County, TX	48147			260.6
Fayette County, TX	48149			510.1
Fort Bend County, TX	48157	41.1	128	218.3	58	70.2	40.3		11.9	27.6	13.5	10.3	816.7	45.3
Freestone County, TX	48161		182.6	224.8
Galveston County, TX	48167	31.9	191.6	359.2	80.8	92.7	47.8		32.5	43.2	37.4		1162.8	56.5
Gonzales County, TX	48177			398.8
Gray County, TX	48179			534.4
Grayson County, TX	48181	84.1	153.1	404.1	96.2	89.9							1290.9	95
Gregg County, TX	48183	52.4	193.7	310.7	192.8	131.5			36.5	62.2	52.3		1284.9	93
Grimes County, TX	48185		123.2	274.1	129.9	98.9
Guadalupe County, TX	48187			460.9
Hale County, TX	48189			351
Hardin County, TX	48199		178.8	325.8	150.2
Harris County, TX	48201	41.2	158.5	315.5	111.7	112.3	40.3	8.6	34.5	28.7	41.7	11.8	1195.7	56.3
Harrison County, TX	48203	54.3	160.3	315.5	90.8	91.3	30.8		59.5	92.7	53.5		2167.7	111.9
Hays County, TX	48209			273.9
Henderson County, TX	48213		144.1	373.1		103.7							1360.5
Hidalgo County, TX	48215			280.6
Hill County, TX	48217		233.8	519.4
Hockley County, TX	48219			570.3
Hopkins County, TX	48223		226.6	482.1
Houston County, TX	48225		183.9	203.7	84.1	103.9
Hunt County, TX	48231		187.7	434.4	205.9	107.5							1354.8
Jackson County, TX	48239			534.3
Jasper County, TX	48241		120.5	399.7	74.1	140.5							1263.2	85.4
Jefferson County, TX	48245	37.7	160.4	370.6	119.9	131.5	45.4	6.2	24.7	31.3	35.2	10.4	1311.5	62.5
Johnson County, TX	48251			276.9
Kaufman County, TX	48257		189.2	308.8	127.1	106.4			60				1399.8	70.8
Lamar County, TX	48277	110.8	201.1	485.2	79.9
Lavaca County, TX	48285			310.3
Lee County, TX	48287			280.4
Liberty County, TX	48291		181.1	385.7	75.4	80.6				66.7			1330.6
Limestone County, TX	48293		179.1	222.9	151.6	114.4
Lubbock County, TX	48303	44.3	170.8	319	125.5	94	90.5		50.9	37.6	42.4		1234.2	118.6
McLennan County, TX	48309	56.2	179.6	412	75.2	113.7	34.3		45.5	42.8	44	14.3	1504.5	57.5
Madison County, TX	48313			401.8
Marion County, TX	48315		144	528.7										200.6
Matagorda County, TX	48321		164.9	301.5	117.2									85.2
Midland County, TX	48329		193.1	422.1	144.8	79.9							1154.4	137.1
Milam County, TX	48331			189
Montgomery County, TX	48339		176.4	311.1	108.9	82.5	57.4			66.4	32		1538.5	55.7
Morris County, TX	48343		144.6	569.9		157.1
Nacogdoches County, TX	48347	79.8	200.1	329.4	126.9	106.5							880.2	69.5
Navarro County, TX	48349		173.5	392.9	86.1	168.1							1214.6
Newton County, TX	48351		217.8	540.2		126.8
Nueces County, TX	48355	46.6	132.1	256.4	67	89.1					58.6		1590.1	98.2
Orange County, TX	48361		189	421.5	175.2	153.2							1343.6	88.6
Panola County, TX	48365		96.3	221.4	99.1	136.9				176.6			2707.6
Polk County, TX	48373		161.7	263.7	91
Potter County, TX	48375		151.2	357	99.2	116.5			31.4				2463.8	94.5
Red River County, TX	48387		222.7	531.4
Robertson County, TX	48395		243.8	444
Rockwall County, TX	48397			624
Rusk County, TX	48401		166.2	412.8	78.1	80.7				75.6	38.7		2291.7	74.7
Sabine County, TX	48403			296.3
San Augustine County, TX	48405			335.7
San Jacinto County, TX	48407		171.8	187.9
Shelby County, TX	48419		209.2	422.2		185.9							1328
Smith County, TX	48423	29.1	149.9	295.1	73.3	95.2	35.8		25.6	57.8	28.9	15.6	1162.8	43.7
Tarrant County, TX	48439	42	165.4	313.5	78.5	129	30.3	7.8	24.5	24.6	31.2	8.6	1532.8	66
Taylor County, TX	48441		138.3	338.8		104.9							2307.7	87.8
Titus County, TX	48449			555.3
Tom Green County, TX	48451		120	345.4									2006.2
Travis County, TX	48453	40	155.9	283.3	61.5	115.1	44.3	9.7	11.3	24.8	36.3	13	1305.9	59.5
Trinity County, TX	48455			366.7
Tyler County, TX	48457		264.3	515.6
Upshur County, TX	48459		141.3	293.1	115.8	128.3								119.2
Van Zandt County, TX	48467			385.5
Victoria County, TX	48469		212	397.5	84.4	125.7
Walker County, TX	48471		124.2	275.8	80	96	48.8			24.3			1297.7
Waller County, TX	48473		102.4	377.8	122.4	110.6							1001
Washington County, TX	48477		118.4	407.9		100.4
Wharton County, TX	48481		132.4	352.6	141.1	86.3				82.9
Wichita County, TX	48485		152.2	349.2	98.2	124.5			30.8				1918.2	45.5
Wilbarger County, TX	48487			371
Williamson County, TX	48491		162	158	98.7	125.5					56.2		686.6
Wood County, TX	48499			431.4
Salt Lake County, UT	49035		59.6	140	83.7					43.8			709.2
Weber County, UT	49057			167.6
Accomack County, VA	51001	42.1	216	222.4	219.7	112.3	53.7			49.8	34.3		694.9	51
Albemarle County, VA	51003		155.9	169.9	114.2	161.3	66.6						1258.5	74
Amelia County, VA	51007		121.2	267.9	168.9	112.2
Amherst County, VA	51009		110.3	223	127	97
Appomattox County, VA	51011		236.8	242.4	187.5
Arlington County, VA	51013	37.7	121.5	184.5	103.6	74.6	67.9				21.7		662.5	40.9
Bedford County, VA	51019		98.6	149.5
Brunswick County, VA	51025		147.1	218.6	104.9	208.2				46.5			1170.2	43.2
Buckingham County, VA	51029		144.5	192.8	110
Campbell County, VA	51031	56	112.8	196.5	149.4	58.6
Caroline County, VA	51033		186.8	283.4	99.5	106.8	68.7						1730.5
Charles City County, VA	51036		233.3	230.7
Charlotte County, VA	51037		149.7	275.1		179.1				111.8
Chesterfield County, VA	51041	48.2	104.6	150.4	93.2	119.4	44.5		14	25.2	35	10	1149.4	21.2
Culpeper County, VA	51047		144.2	259.5	149.9	118.1							1379.3
Cumberland County, VA	51049		126.8	128.6	148.4
Dinwiddie County, VA	51053	57.1	131.4	228.7	124.7	109.9	51			51.1
Essex County, VA	51057		179.8	352.8
Fairfax County, VA	51059	27.7	91.3	125.3	54.8	63.1	30.2		6.1	15.7	15.4	8.4	756.5	14.7
Fauquier County, VA	51061		141.5	332.3	103.8	78.8
Fluvanna County, VA	51065			212.7		115.5
Franklin County, VA	51067		95.4	379.2	136.6					91.8
Frederick County, VA	51069			277.3
Gloucester County, VA	51073		90.2	263	100.2	145.9
Goochland County, VA	51075		157	166.1	108.4	114.9
Greensville County, VA	51081		161.3	159.9	82.5	130.5				41.9
Halifax County, VA	51083	35.1	170.4	267.5	137.7	122.5	49.1		30.4	61.5	42.1		1605.7	47.5
Hanover County, VA	51085		99.8	200.9	94.1	107.6	44.7				49.4		1371.4
Henrico County, VA	51087	35.3	126.6	167.5	85.2	77.8	45.8		21.4	22.4	26.5	11.8	1640.2	52.9
Henry County, VA	51089	31.4	80.6	256	163.2	157.4	31.2		39.3	40.3	40.7		1426.4	41
Isle of Wight County, VA	51093	53	164.5	288.5	74.8	115.5	67.5			60.7				74.3
James City County, VA	51095		112.4	191.5	141.3	96.1
King and Queen County, VA	51097			273.8		159.1
King George County, VA	51099			220	126.1
King William County, VA	51101		108.3	228.8			111.5
Lancaster County, VA	51103		208.6	202.7	135.4	108.8
Loudoun County, VA	51107	44.3	134.7	256.6	84.2	86.8							1040.1
Louisa County, VA	51109		180.8	210.7	151.1	102.2
Lunenburg County, VA	51111		127.2	218.5	122.7	89.6
Mecklenburg County, VA	51117	29.6	149.7	306.3	143.6	100.6				55.8	31.5		1282.1	60.4
Middlesex County, VA	51119		201.6	235.3
Montgomery County, VA	51121			387.4
Nelson County, VA	51125		153.7	251.1
New Kent County, VA	51127			206
Northampton County, VA	51131		184.5	232.6	228.9	95.5							1612.9	55.7
Northumberland County, VA	51133		226.5	170.5	112.1	93.9
Nottoway County, VA	51135		184.8	208.2	86.4	114.9								73.2
Orange County, VA	51137		125.4	256	174.6		120
Patrick County, VA	51141			298.2
Pittsylvania County, VA	51143	44.4	160.3	259.5	126	101.3	40.5			34.8	48.7		1057.5	51.9
Powhatan County, VA	51145		156.9	123.1
Prince Edward County, VA	51147		146.8	259	180.7	77.7	66.7			60.6	54.9		2035.6	68.3
Prince George County, VA	51149		104.5	218.2									997.3
Prince William County, VA	51153	21.9	124.9	141.4	69.3	78.3	48.3		12	10.7	14.6	16.2	1285.9	35.6
Pulaski County, VA	51155			390.7
Richmond County, VA	51159		160.3	236.6										135.8
Roanoke County, VA	51161			181.1
Southampton County, VA	51175		153.4	283.9	91.1	92.2				56
Spotsylvania County, VA	51177	63.2	97.9	250.1	125	52							1227.3
Stafford County, VA	51179		97.6	171.9	80.9	85.5							1333.9
Surry County, VA	51181			210.8		121
Sussex County, VA	51183		165.7	230	105.2	88.8	53				50.5			61.1
Tazewell County, VA	51185			463.4
Warren County, VA	51187			391.7
Westmoreland County, VA	51193		181.7	257.1		106.9	75.3						2141.7
York County, VA	51199		121	181.5
Alexandria city, VA	51510	30.5	125.5	269.8	100.3	80.6	54.3		13.8		18.4	15.7	769.4	27
Charlottesville city, VA	51540		151.1	243.7	168.4	130.9	98.4			55.2			2028.1
Chesapeake city, VA	51550	32.1	101	233.3	91.8	103.4	39		20.7	17	25.8	7.6	1688.4	40.3
Danville city, VA	51590		160.1	402.9	163.4	124.4	50.6	20.7	44.7	43.2	42.5	34.9	1743.1	116.6
Emporia city, VA	51595		182.1	442.2		210.1
Franklin city, VA	51620		235.5	362.6	189.5	113.7							2141.9
Fredericksburg city, VA	51630		164.6	263.2	172.5	120.9							1842.8
Hampton city, VA	51650	40.1	119.1	303.9	83.1	81.2	24.7	6.9	20.9	13.7	37.4	12.6	1373.7	31.9
Harrisonburg city, VA	51660												2710
Hopewell city, VA	51670		173.2	365.9	125.8	180.7							1232.8
Lynchburg city, VA	51680	26.8	193	280.4	159.9	97.5	31.4		32.5		49.3		1911.9	55.4
Manassas city, VA	51683												1867.8
Martinsville city, VA	51690		171.6	314.4	234	160.6								88.8
Newport News city, VA	51700	36	117.9	325.1	105.7	112.2	38.4	10.6	34.3	18.6	33.3	8.2	1480.4	51.2
Norfolk city, VA	51710	36.4	164.7	342.8	149.1	132.4	81.4	13.4	50.2	16.2	42.8	14.4	1676.4	57
Petersburg city, VA	51730	54.4	182.4	315.9	156.3	99.5	88.7		41.9	32.7	50.4	17.1	1486.1	77.4
Portsmouth city, VA	51740	34.3	153.9	329.3	127.7	137.2	66.8		52.9	22.4	44.2	14	1715.7	47
Radford city, VA	51750			453.1
Richmond city, VA	51760	34.4	173.9	271.1	160.7	108.6	63.5	8.5	99.9	24.9	86.2	19.9	1991.5	64.6
Roanoke city, VA	51770	35.6	152.2	256.5	210.2	95.6	72.5		39.7	16.1	48	32.9	1697.3	39.3
Salem city, VA	51775			292.1
Staunton city, VA	51790			340		166.5
Suffolk city, VA	51800	41.4	172.1	313.1	122.5	144.1	56.4		33.7	54.3	41.5		1275.9	61.8
Virginia Beach city, VA	51810	33.6	108.4	232.9	96.1	110.1	47		13.2	13.7	24.6	10.1	1314.2	39.7
Williamsburg city, VA	51830			515.9		307.2
Winchester city, VA	51840			190.6
Clark County, WA	53011			201.3
Franklin County, WA	53021			419.6
Grant County, WA	53025			458.7
King County, WA	53033	27.9	116	234.7	62.2	67.7	16.4	12.2	29.2	16.8	59.9	11.9	880.7	53
Kitsap County, WA	53035		169.4										1112.5
Pierce County, WA	53053	32.1	117.5	289.2	52.8	102.5	10.2	18.9	17.7	23.8	32.5	23.5	988.5	57.4
Snohomish County, WA	53061		86.8	194.7		127.6				24.5	36.6		606.1
Spokane County, WA	53063			298.8							73.5
Thurston County, WA	53067			230.8
Yakima County, WA	53077			298.7
Berkeley County, WV	54003		135.7	237.8	175.8								1923.1
Cabell County, WV	54011		102.7	263.8		124					127.8		1840.5
Fayette County, WV	54019		173.6	266.6		140.6
Greenbrier County, WV	54025			311.6
Harrison County, WV	54033			427.7
Jefferson County, WV	54037			288.2
Kanawha County, WV	54039	41.2	125.7	293.1	101.6	84.9			40.6		53		1121.2	48.2
Logan County, WV	54045			443.3
McDowell County, WV	54047			385.5	117.1
Marion County, WV	54049			233.3
Mercer County, WV	54055		134.1	339.8
Ohio County, WV	54069			296.5
Raleigh County, WV	54081		101.5	324	114.3	90.7							2075.2
Brown County, WI	55009			956.7									975.6
Dane County, WI	55025		129.7	164.8	113.2	66.4				22.7	27.3		1106.9	85.9
Kenosha County, WI	55059		191.1	285.3	99.7	93.4					82		1372
Milwaukee County, WI	55079	31.3	173.5	242.8	97.6	111.5	56.5	13.3	60.1	18.2	72.8	16.7	1823.5	64.1
Racine County, WI	55101	39.4	135.3	270.2	123.4	92.7	80.1				28.1		2120.7	53.7
Rock County, WI	55105		187.1	215.2	134.7	77.2							1470.6
